# Supplementary material for: Sequencing the transcriptome of milk production: milk trumps mammary tissue
Source: BMC Genomics. 2013 Dec 12;14:872. doi: 10.1186/1471-2164-14-872 (PMC3871720; doi:10.1186/1471-2164-14-872)
Supplement: Additional file 3 — FPKM levels for each macaque transcript and each condition. [file 1471-2164-14-872-S3.gz]

Archive with 1 entries (1 files):
- master_monkey_transcripts_FPKM.txt
