# Supplementary material for: Sequencing the transcriptome of milk production: milk trumps mammary tissue
Source: BMC Genomics. 2013 Dec 12;14:872. doi: 10.1186/1471-2164-14-872 (PMC3871720; doi:10.1186/1471-2164-14-872)
Supplement: Additional file 3 — FPKM levels for each macaque transcript and each condition. [file 1471-2164-14-872-S3.gz › master_monkey_transcripts_FPKM.txt]

GeneID	Locus	m_2_1_i12	m_2_1_i13	m_2_1_i14	m_2_1_i15	m_2_1_i16	m_2_1_i18	m_2_1_i19	m_2_1_i2	m_2_1_i4	m_2_1_i5	m_2_1_i6	m_2_1_i7	m_2_2_i12	m_2_2_i13	m_2_2_i14	m_2_2_i15	m_2_2_i16	m_2_2_i18	m_2_2_i19	m_2_2_i2	m_2_2_i4	m_2_2_i5	m_2_2_i6	m_2_2_i7	m_2_3_i12	m_2_3_i13	m_2_3_i14	m_2_3_i15	m_2_3_i16	m_2_3_i18	m_2_3_i19	m_2_3_i2	m_2_3_i4	m_2_3_i5	m_2_3_i6	m_2_3_i7	m_3_1_i12	m_3_1_i13	m_3_1_i14	m_3_1_i15	m_3_1_i16	m_3_1_i18	m_3_1_i19	m_3_1_i2	m_3_1_i4	m_3_1_i5	m_3_1_i6	m_3_1_i7
ENSMMUT00000020734	chr1:198468-200631	0	0	0.0758596	0	0	0	0	0	0	0	0.0376455	0.0553328	0	0.0824162	0.000119401	2.12899e-05	0	0	0	0	0	0	0	0	0	0	0	0	0	0	0	0	0	0	0.0376884	0	0	0.0615319	0	0	0	0	0	0	0	0	0	0
ENSMMUT00000047711	chr1:440240-456445	0	0	0.238976	0	0	0	0	0	0.182084	0.178581	0	0	0	0	0	0.383755	0	1.91565e-06	0	0	0	0	0	0	0	0	0	0	0	0	0	0	0	0	9.90535e-07	0	0	0	0	0	0	0	0	0	0	0	0	0
ENSMMUT00000010006	chr1:483855-491174	0	0	0	0	0	0	0	0	0	0	0	0	0	0	0	0	0	0	0	0	0	0	0	0	0	0	0	0	0	0	0	0	0	0	0	0	0	0	0	0	0	0	0	0	0	0	0	0
ENSMMUT00000019076	chr1:23738-27683	0	0	0	0	0	0	0	0	0	0	0	0	0	0	0	2.95405e-05	0	0	0	0	0	0	0	0	0	0	0	0	0.000426992	0	0	0	0	0	0	0	0	0	0	0	0	0	0	0	0	0	0	0
ENSMMUT00000011742	chr1:679973-694688	0.147777	0	0	0	0	0	0	0	0	0	0	0	0	0	0.149176	0.000163418	0	0	0	0	0	0	0	0	0	0	0.15103	0	0	0	0	0	0	0	0	0	0	0	0	0	0	0	0	0	0	0	0	0
ENSMMUT00000032498	chr1:395717-423275	37.9423	24.9521	44.6787	35.6025	23.8091	28.8442	28.0491	32.4406	41.2242	45.4782	32.6321	44.77	40.8785	26.4475	45.1674	38.3105	23.6456	30.6691	27.2216	33.4931	40.3553	43.8651	32.9234	44.7406	36.6143	28.4026	45.1835	35.6113	26.2128	31.1461	26.9512	33.2819	39.8044	45.514	33.4804	41.5772	47.5764	41.7188	27.4731	29.9305	40.3951	30.3979	46.8508	41.3258	48.4684	47.4123	46.2892	34.1563
ENSMMUT00000010001	chr1:493395-523744	1.93925e-07	0.957657	0.242017	0.700646	0.495759	0.149937	0.283673	0.555491	0.336966	0.257214	0.426939	0.281716	0.18927	0.292557	0.191707	0.823838	0.568346	0.278356	0.190343	0.549456	0.0690134	0.119095	0.100899	3.63714e-08	0.199459	1.15127	0.395745	0.867849	0.566016	0.245695	0.31416	0.207868	0.300518	0.146237	0.219864	0.293234	0.226293	0.987116	0.629306	0.486338	0.413991	0.178184	0.186285	0.538118	1.51372e-07	0.122549	0.240218	0.344863
ENSMMUT00000009997	chr1:502586-599465	0.265041	0.39275	0.268361	1.13185e-05	5.66723e-06	0.24751	1.50163e-07	0.24421	0.000331666	1.59327e-08	1.23393e-06	7.71338e-06	0.0292376	1.3995	0.350219	2.63734e-06	1.63751e-08	7.62153e-06	0.397197	0.29616	0.147381	0.332934	0.127263	0.227675	0.133146	5.7458e-05	0.184275	0.251271	0.406158	0.147295	0.21585	1.03353	8.22832e-06	0.0795017	6.82699e-07	7.95246e-08	0.000302999	0.332371	6.86866e-08	0.000587626	2.21226e-07	0.105657	1.60393e-08	0.149226	0.139731	0.0685339	6.57719e-06	4.20345e-07
ENSMMUT00000009994	chr1:598782-627664	0	0.365099	0.401121	0.353907	0.240298	0.262936	0.475346	0.320061	0.0399512	0.117548	0.227632	0.150205	0.1783	0.527773	0.273924	0.678838	0.444439	0.222622	0.150432	0.319643	0.0449221	0.34249	0.124505	0.122925	0.176309	0.693911	0.184885	0.3556	0.203626	0.331227	0.301777	0.563308	0.120173	0.177643	0.0260501	0.117258	0.161016	0.469772	0.0838822	0.475774	0.0981016	0.399098	0.496611	0.243302	0.10059	0.144012	0.1601	0.147097
ENSMMUT00000036030	chr1:897440-897547	0	0	0	0	0	0	0	0	0	0	0	0	0	0	0	0	0	0	0	0	0	0	0	0	0	0	0	0	0	0	0	0	0	0	0	0	0	0	0	0	0	0	0	0	0	0	0	0
ENSMMUT00000011735	chr1:901930-951685	0.4067	0.484665	0.325912	0.232778	5.09117e-16	4.8314e-25	0.250537	1.77535e-19	0.450669	6.64819e-07	1.69583e-10	0.248289	0.273642	1.40342e-05	0.121717	5.92283e-16	0.238492	0.282015	9.93109e-07	0.522766	0.248141	0.352638	3.39172e-25	0.287478	0.442788	0.257273	0.870612	0.597388	0.270842	1.45936e-07	0.302552	0.0594063	0.000309811	0.264376	0.328985	0.000124741	1.73282e-68	3.53254e-06	4.98851e-24	2.42855e-19	0.571497	4.53255e-06	0.403164	7.86809e-17	0.148026	7.42635e-06	1.42376e-21	0.0563685
ENSMMUT00000011734	chr1:901930-957151	2.9161e-08	3.94625e-08	5.55084e-08	8.45042e-08	0.265003	4.75982e-06	6.80233e-08	0.371075	1.5776e-06	1.95272e-05	0.241454	0.332935	4.79973e-08	0.362581	1.62593e-06	2.49003e-05	6.76787e-08	2.68633e-07	0.208185	9.10187e-06	7.4434e-10	1.65454e-07	3.79026e-06	2.78722e-08	1.45546e-08	1.47838e-06	4.4626e-08	2.77802e-07	4.75062e-08	0.416644	0.125809	0.264335	4.47669e-09	1.85422e-06	4.77892e-07	1.94929e-07	2.29109e-05	0.683492	0.276116	2.37372e-05	5.3106e-05	0.288506	0.326352	1.57673e-06	2.47932e-06	0.223081	0.318757	6.85464e-06
ENSMMUT00000047707	chr1:903931-957151	5.70086e-06	4.46803e-06	6.62787e-06	5.86623e-06	4.45447e-07	0.442112	8.12217e-06	0.000157739	3.48202e-10	0.348637	0.00895151	1.47449e-08	5.73102e-06	0.401307	0.486176	0.277424	6.96997e-06	8.18879e-12	4.178e-09	0.212787	5.39976e-05	2.14323e-10	0.257761	1.56541e-07	1.13783e-06	0.351782	1.09324e-06	6.78323e-09	5.67239e-06	6.82882e-06	9.9568e-06	4.56689e-07	0.312262	3.80692e-14	7.77301e-13	0.445999	0.310907	0.440916	7.37008e-06	0.463933	0.229529	8.75202e-10	3.88722e-07	0.891516	0.290574	2.41075e-29	0.0361897	0.199645
ENSMMUT00000011739	chr1:699931-864162	2.1059	0.886198	1.73593	4.8202	4.32183	2.64544	2.37556	0.887184	1.43986	3.11989	3.23518	2.1906	2.15861	0.939006	2.05275	4.4571	4.34157	2.67916	2.38435	0.835444	1.69571	2.86294	3.17531	2.28962	2.239	0.708822	1.79578	4.68401	4.09652	2.94935	2.38102	0.854899	1.48654	3.23851	3.10406	2.23916	2.19304	1.52689	1.53089	2.04844	1.43961	1.40685	1.53886	0.822849	1.4637	1.04312	2.41775	3.2172
ENSMMUT00000052038	chr1:860498-860560	0	0	0	0	0	0	0	0	0	0	0	0	0	0	0	0	0	0	0	0	0	0	0	0	0	0	0	0	0	0	0	0	0	0	0	0	0	0	0	0	0	0	0	0	0	0	0	0
ENSMMUT00000011729	chr1:978605-1008388	14.6412	21.6594	12.4175	18.5545	15.4566	12.7443	16.7397	20.7751	11.4945	15.0755	14.8321	13.4179	14.2797	21.2605	12.6176	17.652	13.8548	12.9364	16.9731	20.4286	11.0009	14.1958	15.4068	13.4786	14.985	21.1287	11.925	17.4779	15.8781	13.7485	19.0421	20.1678	11.3121	14.246	14.7425	12.6719	15.7062	27.6191	18.1283	25.3598	21.9542	31.7356	15.1938	18.1085	12.3431	9.60334	14.6636	10.7876
ENSMMUT00000011722	chr1:1012237-1015066	10.6632	3.52387	7.18076	12.4213	9.14122	9.82381	8.45249	4.92392	7.37099	13.4895	13.1127	13.9672	11.3046	3.9007	7.32684	11.1289	12.3978	11.2133	10.1735	5.11074	8.58243	14.0282	11.0753	14.993	9.14594	5.92246	6.96	12.1056	11.7691	9.28442	9.03517	4.45566	8.00403	12.1503	11.2972	16.5209	7.73314	13.6715	7.28312	11.8912	10.7434	13.0333	13.5466	4.77388	9.40693	6.15476	12.4926	8.94879
ENSMMUT00000020115	chr1:1130303-1145699	7.68273	11.3345	11.2606	10.3487	13.8219	8.68098	8.83669	15.0282	6.24233	7.75315	10.7085	10.3745	6.45793	10.6697	12.176	12.5106	14.8323	9.68408	8.44086	13.774	5.94755	9.29734	10.4407	9.57957	7.68927	13.7451	12.1574	12.5562	14.6105	9.30576	9.25955	14.1736	6.85162	8.49715	11.4054	9.92043	4.99843	12.8915	7.00494	7.99492	7.30039	6.49242	8.03896	13.9542	4.12943	2.72512	6.68628	8.13275
ENSMMUT00000020116	chr1:1142782-1145699	6.30501	3.84793e-07	4.48712	9.0017	7.7358	4.98095	6.81871	1.75572e-07	1.18461	2.50692	7.85982	7.37084	12.2633	1.29411e-07	8.72666	11.0978	3.73473	0.000361359	5.73243	4.83768e-08	1.96036	11.2573	6.84452	10.6844	0.000185774	1.26248e-08	7.81126	7.68733	13.7481	4.86732	3.29937	6.61657e-08	3.73754	3.69415	3.529	7.94442	3.8246	4.75109	4.37761	7.36057e-05	5.61313	7.05123	0.000467609	1.36099e-10	6.06732e-06	0.000952132	4.82554	3.49388
ENSMMUT00000034493	chr1:1363680-1363781	0	0	0	0	0	0	0	0	0	0	0	0	0	0	0	0	0	0	0	0	0	0	0	0	0	0	0	0	0	0	0	0	0	0	0	0	0	0	0	0	0	0	0	0	0	0	0	0
ENSMMUT00000047704	chr1:1243474-1283580	0.775604	2.59696	0.847561	1.2918	1.87704	0.959178	0.790173	2.84721	0.504118	1.75949	1.12758	1.26013	0.819611	1.08366	1.0295	0.958465	1.03369	1.87299	0.908353	1.843	0.314975	0.746331	0.666475	0.859988	0.88466	2.86898	0.911249	1.69311	0.808784	0.599679	0.928522	2.36616	0.85905	0.237341	1.04493	1.19539	1.09718	1.65775	0.385835	1.14094	1.05353	2.20944e-06	1.64618	0.399162	0.038454	0.160104	0.472289	1.0676
ENSMMUT00000018460	chr1:1276655-1347569	1.19913	3.72159	1.95265	4.03703	1.43314	1.09614	2.21251	3.3937	0.696565	1.66902	0.984974	1.01367	1.43831	4.122	1.50686	3.80543	1.53263	1.08582	2.19784	4.17163	0.880564	2.431	0.864779	1.12069	1.45092	4.13531	1.64546	3.56684	1.25584	1.26297	2.3159	3.35836	0.483741	2.18653	0.956497	0.924895	0.692552	2.38738	0.999697	3.06358	0.811045	2.82885	1.8335	3.94159	0.956522	0.490878	1.23455	0.635787
ENSMMUT00000011145	chr1:1215116-1232469	9.14438	2.85772	16.5921	11.0988	12.2257	8.6657	8.86972	3.23887	7.27234	9.23013	9.81554	11.6319	9.58735	2.64224	17.4875	10.3748	11.9156	8.34152	8.982	3.98536	9.25494	10.4631	10.1349	12.4859	9.46351	2.80479	17.8002	9.61591	10.9486	10.3367	8.03342	3.40049	7.50262	8.39894	11.4307	11.9491	8.70925	4.71278	5.27498	4.98585	7.05847	8.47495	5.46537	2.54384	6.08111	5.22893	8.50273	8.365
ENSMMUT00000047705	chr1:1215150-1232469	0.601433	5.97755e-07	0.654701	2.67894e-06	6.24115e-06	0.541992	1.9701e-06	0.237075	6.19871e-06	0.517766	0.725496	2.11798e-05	0.324794	3.00591e-07	0.961085	2.08055e-06	0.818816	0.8534	1.84442e-06	9.32434e-07	8.12032e-06	2.03556e-06	3.08263e-06	3.03943e-06	6.43054e-07	3.07427e-06	4.07472e-06	1.10515	0.881194	1.76685e-06	1.90187e-06	0.292524	4.97407e-06	2.22511e-06	0.995225	0.557345	0.366028	1.76831e-06	1.72083e-06	0.256642	6.49368e-06	4.43956e-06	0.327323	0.567848	0.78511	0.338107	4.22374e-07	7.39025e-06
ENSMMUT00000011228	chr1:1557555-1558195	0	0.234297	0	0	0	0	0	0	0	0	0	0	0	0	0	0	0	0	0	0	0	0	0	0	7.87493e-08	0	0	0	0	0.161676	0	0	0	0	0	0	0	0	0	0	0	0	0	0	0	0	0	0
ENSMMUT00000011718	chr1:1017856-1074307	9.57179	9.73872	9.64572	12.8667	13.8168	8.95007	10.1145	11.1407	5.91695	11.6163	11.2731	11.469	9.43166	10.295	10.0546	13.6725	14.3228	9.324	10.1491	10.7968	8.57012	11.4159	12.2419	9.18522	9.87432	10.7841	10.9707	15.2396	13.7785	9.98188	10.864	10.8545	6.12205	10.9841	10.9779	11.7569	7.04767	13.909	7.55031	10.7525	6.66979	13.4151	8.60327	10.5507	4.89271	3.77475	8.137	6.55637
ENSMMUT00000011719	chr1:1019998-1074307	3.45439e-06	1.75989e-07	8.77129e-06	1.88128e-05	7.14913e-06	5.74334e-06	0.00255319	1.87412e-07	3.20302e-06	4.81076e-06	7.04348e-06	2.67431e-05	0.000170626	3.10287e-07	0.000122507	3.91974e-06	3.29114e-05	1.08182e-05	2.68765e-05	2.65318e-07	2.2282e-06	2.12286e-06	3.68058e-06	7.45185e-06	2.92416e-06	5.05841e-07	7.16344e-05	2.36816e-06	6.89984e-06	6.8413e-06	2.30429e-05	3.58087e-07	4.69525e-06	3.66485e-06	6.45975e-06	1.71459e-06	3.21419e-06	2.01189e-06	5.51798e-06	4.34006e-06	1.70185e-06	5.88515e-06	1.76045e-05	6.79025e-07	1.21344e-05	3.71387e-06	5.57279e-06	6.776e-06
ENSMMUT00000011720	chr1:1019998-1074307	3.29946	4.11386	4.3222	6.46659	7.05833	3.80668	6.43214	2.50534	3.87552	5.18168	5.51312	3.88593	4.13323	2.87073	4.13515	7.39491	7.40477	5.13433	4.64356	3.56012	2.38097	6.09426	5.54156	4.45105	5.65424	3.42258	4.58631	6.20224	6.2221	3.83814	4.33627	4.01183	2.94377	5.7736	5.82856	3.62296	3.90414	6.35857	3.54995	7.6298	3.8171	5.77343	3.5652	1.94911	4.45513	2.2925	3.90554	6.11361
ENSMMUT00000001640	chr1:1633940-1646340	0	0	0	0	0	0	0	0	0.842319	0	0.548202	0	0	0	2.00532	0	0	0	0	1.2183	0	0.747583	0.538057	0	0	1.21571	0	0	0.918705	0.816782	0.841611	0	0	0	0	1.66481	0	0	0	0	0	0	0	0	0	0	0	0
ENSMMUT00000011120	chr1:1470270-1486254	18.9478	16.1684	23.953	23.4308	15.9091	13.4057	14.1834	16.4534	12.1009	17.1212	17.5693	10.2536	17.9254	18.386	25.7391	22.1553	15.0038	14.4465	14.0605	14.2027	11.3016	13.557	12.0455	13.1743	17.0227	13.4568	22.2337	23.1187	16.4438	12.5035	14.6675	15.5575	13.8631	16.9287	12.0296	11.3704	9.19447	17.3171	15.0793	16.4343	10.0868	18.7242	14.7563	13.9885	9.36511	11.3001	15.3262	5.65194
ENSMMUT00000047703	chr1:1662163-1681189	0	0.142854	0.0264981	0.127751	0.126497	0.0593204	0.0458342	0.0174432	0.0201898	0.0396028	0.0394507	0.0966435	0.0222483	0.0575767	0	0.106361	0.087258	0.077384	0.0993757	0.0292017	0.0403589	0	0.0645342	0.0394428	0.0224999	0.0291397	0.0486634	0.0431726	0.066062	0.0391553	0.0403456	0.0295957	0.0204481	0.0725443	0.0263294	0.0798085	0.0406857	0.0214934	0.0222421	0.116153	0.0250387	0.0464796	0.129468	0	0.0423617	0.0359399	0	0.0191743
ENSMMUT00000047702	chr1:1722281-1878617	0	2.5513e-15	0	0	0.0186697	0	0	0.012873	1.7219e-08	0	1.61561e-14	0	2.2178e-08	0	0	2.13133e-08	0	0	0	5.71399e-19	0.0148923	2.1656e-08	0.0255591	0	0.029468	0	5.99968e-14	2.60881e-08	4.78874e-13	0	0	0.0200477	0.0275912	2.19183e-08	0	4.3389e-13	0	1.37513e-08	0.0164136	0	0	0	0	0	0	0	0	0
ENSMMUT00000001629	chr1:1722281-1878617	0	2.63056e-15	0	0	0.0187613	0	0	0.0129346	1.76889e-08	0	1.64957e-14	0	2.27832e-08	0	0	2.18414e-08	0	0	0	5.97866e-19	0.0149636	2.21926e-08	0.0778201	0	0.0309843	0	6.1258e-14	2.67345e-08	4.87746e-13	0	0	0.0218625	0.0299122	2.24614e-08	0	4.41928e-13	0	1.41265e-08	0.0164941	0	0	0	0	0	0	0	0	0
ENSMMUT00000001632	chr1:1778771-1878615	0	2.6132e-07	0	0	0	0	0	0	0.192851	0	4.52415e-09	0	0.275445	0	0	0.0658401	0	0	0	4.09397e-07	0	0.0554615	4.59948e-29	0	0.0128174	0	1.68013e-08	0.0668122	3.06646e-08	0	0	0.00392962	0.0062858	0.0561332	0	2.7784e-08	0	0.154012	0	0	0	0	0	0	0	0	0	0
ENSMMUT00000047701	chr1:1824992-1868949	0	0.250266	0	0	0	0	0	0	0.162758	0	0.724879	0	0	0	0	0	0	0	0	0.128793	0	0	0.408433	0	0	0	0.858523	0	0.194245	0	0	0	0	0	0	0.175998	0	0.41424	0	0	0	0	0	0	0	0	0	0
ENSMMUT00000001633	chr1:1708789-1719682	1.86304	1.34135	1.85757	2.3951	1.15486	0.741436	1.53179	1.30812	2.30405	2.32429	1.26486	1.38648	1.99491	0.844796	1.80231	2.11547	0.711275	0.599249	1.65251	1.42821	2.17128	2.10334	1.38874	1.12529	2.09083	1.28266	1.62637	2.35785	0.825698	0.766011	1.67725	1.39923	1.86682	1.98098	1.24481	1.17099	0.630127	1.47169	1.55922	1.78001	0.857224	2.34902	1.39305	1.09721	0.932329	1.58199	1.46109	0.718968
ENSMMUT00000020387	chr1:1886474-1889591	0	0	0	0	0	0	0	0	0	0	0	0	0	0	0	0	0	0	0	0	0	0	0	0	0	0	0	0	0	0	0	0	0	0	0	0	0	0.233327	0	0	0	0	0	0	0	0	0	0
ENSMMUT00000047700	chr1:1907150-1909387	0	0	0	0.28386	0	0	0	0.232551	0	0	0	0	0	0	0	0	0	0	0	0	0	0	0	0	0	0	0	0	0	0	0	0	0	0	0	0	0	0	0	0	0	0	0	0	0	0.239574	0	0
ENSMMUT00000001101	chr1:1915311-1915755	18.0704	3.06644	27.6296	14.9348	38.8413	43.0369	24.5577	3.12391	19.8274	15.958	25.7018	28.7927	12.6174	3.0075	18.651	12.3814	27.3088	34.5994	18.3561	1.52534	13.5523	14.9403	17.1388	21.1856	11.7528	2.17443	11.6202	7.08748	24.648	28.3393	14.4003	2.20846	12.512	9.20264	17.0931	19.3231	10.8474	7.3275	6.97084	4.16039	22.7498	7.97131	6.95591	1.15895	15.4865	10.1502	11.3526	13.1634
ENSMMUT00000013885	chr1:1947482-1975300	2.97104	4.0055	2.93937	3.62328	3.53988	1.99402	3.00432	3.18824	1.85785	3.49446	2.81797	3.04556	2.80449	3.55631	2.45386	3.72722	3.32726	2.43864	3.50747	3.31288	1.98408	3.43332	3.05867	3.25659	2.89293	3.89356	2.79106	4.02714	3.63629	2.24573	2.848	3.32028	2.0105	3.3606	3.15298	2.8923	2.07708	5.2019	2.0467	4.0118	2.80904	4.48209	3.29662	2.4472	1.06797	0.928724	2.53142	1.86108
ENSMMUT00000013882	chr1:1978416-2017956	1.08482	1.96511	1.68822	2.54581	1.96242	1.8336	2.02881	1.39449	1.16418	1.81299	1.49059	1.25578	1.03976	2.11537	1.32301	2.70402	1.65884	1.82021	1.57898	1.5108	0.858603	1.70713	1.35955	1.0434	1.58496	2.23805	1.33398	2.85165	2.01389	1.53979	1.95945	1.64174	1.3256	1.73976	1.55214	1.48409	1.16648	2.65863	1.28	2.28841	1.51993	1.57754	2.07063	1.45879	0.875238	0.567064	1.31713	1.57654
ENSMMUT00000013880	chr1:2014868-2057413	1.50679	0.748639	2.09984	3.62526	2.24217	0.673894	2.27184	0.627009	0.977486	1.88854	1.7872	1.50285	1.58865	0.827754	2.27304	3.84569	1.50636	0.851581	2.90539	0.380912	1.16538	2.10296	1.82916	1.7837	2.46559	0.730467	2.13289	3.54007	2.66282	1.849	2.49548	0.525996	0.776181	1.74236	1.9752	1.87685	1.23261	1.22055	1.21609	2.0613	0.786219	2.3765	1.17796	0.768019	0.805148	0.845405	2.04512	1.04642
ENSMMUT00000047699	chr1:2044853-2057413	2.13841	0.554361	1.22231e-05	1.78244	1.51686	1.21287	1.3282	0.178526	2.4968	1.71468	1.06065	0.94411	0.977588	1.53471	0.64225	1.63983	0.427422	1.61961	0.893365	0.797036	0.486901	1.23594e-06	0.647463	0.640591	3.47928e-05	8.17548e-05	1.98059	3.32587	0.73556	0.632916	1.17419	0.67468	1.63207	1.8372	0.451915	0.208872	1.12263e-06	1.68968	1.48859	0.513091	3.66263e-05	1.45426	0.465231	0.874061	0.361853	0.482515	0.670399	0.288568
ENSMMUT00000053150	chr1:1983680-1983805	0	0	0	0	0	0	0	0	0	0	0	0	0	0	0	0	0	0	0	0	0	0	0	0	0	0	0	0	0	0	0	0	0	0	0	0	0	0	0	0	0	0	0	0	0	0	0	0
ENSMMUT00000028035	chr1:2103590-2145636	4.53669	3.62123	2.81049	7.0428	7.4588	6.11402	5.35564	3.07304	2.57694	5.4819	4.60974	6.15013	4.51951	3.77794	3.15389	7.72468	7.13726	6.19051	6.074	3.67469	2.68445	6.28151	5.87015	4.78608	3.64032	3.92882	3.98042	6.59695	7.44224	6.33503	5.83858	3.03263	2.60991	5.86855	6.50818	5.3443	4.20557	4.55934	3.99844	4.84435	3.06081	6.0996	4.9807	2.65242	2.13229	2.06748	3.07306	4.17081
ENSMMUT00000015655	chr1:2215535-2238564	0.536865	0.274191	2.13405	1.23462	1.58925	0.732538	0.516775	0.252865	0.58536	0.414627	1.05905	0.624116	0.355367	0.278219	2.5936	1.40481	1.12438	0.623219	0.640265	0.258696	0.617564	0.2309	0.789983	0.762365	0.326169	0.281615	1.92038	1.59939	1.63158	1.00909	0.48739	0.309857	0.658721	0.350545	1.06023	0.739156	0.213148	0.519296	0.394083	0.598689	0.483963	0.224597	0.625607	0.166775	0.682326	0.144722	0.374254	1.01918
ENSMMUT00000001634	chr1:1688709-1701289	6.41152e-09	0.791527	5.57358e-07	0.447723	3.00825e-08	7.91254e-22	3.35527e-28	0.264701	0.167037	0.345372	0.255827	0.863526	0.4013	0.932272	2.0261e-09	0.204446	0.145957	1.71263e-30	0.143037	0.460478	1.18353	0.7837	0.56061	0.547755	0.494847	0.962813	0.602473	0.552881	8.6437e-25	2.52183e-29	0.134168	0.841089	0.36855	1.14763	0.575961	0.123197	1.05352e-08	1.33106	0.264403	1.0243e-06	0.147953	0.213186	0.995723	0.201305	9.03814e-09	0.39046	1.10544e-10	1.60836e-14
ENSMMUT00000001636	chr1:1688793-1703306	18.5303	16.2509	10.5118	23.7098	22.1497	23.2479	26.9262	13.9267	11.0488	17.5936	19.5296	17.9589	16.3983	15.5793	11.3544	23.3531	23.7337	25.9683	28.2558	15.2897	11.1355	17.4642	17.9223	17.7883	16.2291	17.3018	10.2627	22.4906	25.7435	26.0173	26.3482	15.0864	11.0464	17.2024	17.3907	17.271	15.2504	19.1255	14.0448	16.5214	22.4286	19.2431	20.5442	15.5568	12.0104	7.93061	19.2064	15.6937
ENSMMUT00000001638	chr1:1697949-1701289	4.8833	1.08996	4.62509	4.67915	7.27207	4.04448	1.91645	4.3413	5.35669	6.97721	5.58837	13.8085	8.89575	2.13594	2.1151	5.43826	6.06663	3.34763	1.66907	2.51485	5.8511	4.94983	6.59891	15.4884	7.28239	2.50772	5.06856	7.77939	3.3589	2.57855	3.35909	3.54919	5.39917	7.72554	7.77452	14.7169	5.59211	7.96752	2.60782	3.68661	8.64702	5.24816	4.26604	2.15903	4.1731	5.8595	5.01344	3.73674
ENSMMUT00000047698	chr1:2251084-2271755	4.0213	2.02746	4.30359	5.53283	3.94454	2.44069	3.12613	1.58646	3.54136	3.9878	5.21064	3.64107	2.74616	1.30915	3.12259	5.66596	4.2515	3.89609	4.39	2.08678	3.80174	2.79384	4.86269	3.07452	5.11594	1.89304	1.89683	4.20703	6.00836	3.434	4.71785	1.442	3.58667	4.00588	4.96038	4.01815	1.85019	3.2115	1.87843	3.01834	3.09059	4.07636	1.34573	3.02692	2.752	1.28415	3.55768	3.48781
ENSMMUT00000015651	chr1:2241003-2247075	3.83887	2.72307	2.03461	4.57759	4.71073	4.28912	4.04712	1.77464	2.13157	4.59925	4.61937	3.78444	4.52699	2.37625	2.58347	4.98173	5.19246	4.34494	4.95975	2.35431	2.28543	5.15955	5.02939	4.5806	3.67119	2.62899	2.28863	4.88953	5.11473	4.28423	4.6468	2.4713	3.10089	4.42134	5.33213	4.82576	3.51448	5.23981	3.45833	5.12822	3.4606	5.30868	6.71014	1.88818	1.99226	1.62125	3.72743	4.34318
ENSMMUT00000029158	chr1:2152466-2153012	1.26966	1.09549	0.672266	1.33747	2.75752	3.24457	0.307309	0.47266	2.07493	1.84733	1.61097	1.07133	1.2454	0	0.348331	0.290422	2.93939	2.20628	0.500279	0.191178	0.760915	1.14094	2.06208	1.85047	1.2206	0.377799	0.967078	1.17145e-310	1.88642	1.95446	0.543017	0.570079	0.812237	1.19502	4.35384	2.32462	0.514706	2.71158	1.19732	0.941828	0	0.33733	1.66592	4.92791e-84	0.268851	0.509073	0.211345	2.0703
ENSMMUT00000028033	chr1:2152804-2166174	0.000110408	0.175848	1.53612e-11	3.30784e-06	7.20058e-07	1.34927e-13	4.84699e-09	3.65495e-07	0.6287	3.29191e-08	1.28433e-05	1.67233e-05	4.90569e-12	0.000275623	0.113827	1.91529e-05	2.7279e-05	0.140576	2.01354e-10	8.49869e-08	3.31501e-06	3.07459e-07	2.31488e-05	3.9178e-05	3.05478e-05	0.052432	6.14932e-05	2.17962e-05	8.69076e-27	2.43752e-06	0.258069	1.3293e-08	0.30813	2.08361e-05	0.804585	0.61546	0.915644	3.47917e-12	3.97245e-06	6.62447e-05	0.0658124	0.208617	0.000587267	0.191471	1.41373e-06	0.600359	0.195399	1.70572e-09
ENSMMUT00000028031	chr1:2152804-2166174	2.08972	5.21298e-06	1.66853	2.11158	4.16025	3.45061	1.47835	2.68787	1.52319	3.0724	4.20841	3.18598	1.46593	1.18106	1.56367	2.74547	4.50127	2.24158	1.84718	2.14287	2.0022	3.56446	4.25138	4.14606	2.61038	0.965504	1.83291	2.27941	5.60162	3.51493	1.30112	2.6557	2.43897	3.82024	3.94594	3.20444	0.66224	6.86858	3.2825	1.38667	1.36532	0.769623	3.17433	0.858453	0.779716	0.000338624	1.40241	2.87883
ENSMMUT00000028032	chr1:2152865-2166161	4.16336e-06	0.952783	0.000569132	2.48515e-07	0.613911	2.04687e-05	3.64269e-05	0.314794	0.000220218	1.37023e-06	1.13084e-07	0.21917	0.460483	5.32924e-06	5.90018e-05	9.74289e-11	0.361986	1.40086	5.50012e-06	0.329163	8.84516e-08	0.398406	0.675438	1.80979e-11	1.17535e-10	2.3442e-09	1.04465e-16	1.03777e-06	0.0238189	4.24532e-10	2.07842e-05	2.81461e-06	8.1914e-09	5.59912e-12	0.00106323	3.54796e-05	5.87852e-06	2.86398e-05	1.08064e-06	1.17011	0.000147695	1.08571e-05	8.96409e-20	7.29717e-06	0.575278	0.433531	1.07852e-06	1.79671e-05
ENSMMUT00000037274	chr1:2288258-2288368	0	0	0	0	0	0	0	0	0	0	0	0	0	0	0	0	0	0	0	0	0	0	0	0	0	0	0	0	0	0	0	0	0	0	0	0	0	0	0	0	0	0	0	0	0	0	0	0
ENSMMUT00000011694	chr1:2302474-2331316	0.869867	1.55493	0.5809	0.855736	1.29412	2.02291	1.00474	1.01972	0.95898	0.868184	1.24916	1.20051	1.21934	1.26222	0.52686	0.777229	2.55053	1.76712	0.7988	1.22699	1.03222	0.916595	1.6976	1.94542	1.06871	0.851747	0.800111	1.26193	2.25281	1.78828	1.03188	1.45982	0.597692	0.662641	1.82781	2.40568	0.891925	1.88474	0.487598	1.1883	0.914845	2.1228	1.13529	1.41866	0.851277	0.722228	0.970191	0.980805
ENSMMUT00000047697	chr1:2506701-2512165	0	0	0	0	0	0	0	0	0	0	0	0	0	0	0	0	0	0	0	0	0	0	0	0	0	0	0	0	0	0	0	0	0	0	0	0	0	0	0	0	0	0	0	0	0	0	0	0
ENSMMUT00000028328	chr1:2540277-2540394	0	0	0	0	0	0	0	0	0	0	0	0	0	0	0	0	0	0	0	0	0	0	0	0	0	0	0	0	0	0	0	0	0	0	0	0	0	0	0	0	0	0	0	0	0	0	0	0
ENSMMUT00000011692	chr1:2563162-2566816	0.522152	0	0.581158	1.86789	0.554867	0	0.502412	0	0.442803	0.86857	0.576585	0.423744	1.46385	0	1.58128	1.39963	0.478437	0	0.435903	0	0.885153	1.179	0.565914	0	0	0	0.533644	1.4203	0	0.429379	0	0	0	0	0.866188	0.437591	0	0.471394	0	2.03799	0.549151	0	0.567898	0	0	0.788236	0.363852	0.420532
ENSMMUT00000011638	chr1:2772791-2774022	0.092192	0.109865	0	0.0824495	0	0.0765701	0	0.135093	0	0	0.0509195	0	0.0770878	0	0	0	7.52744e-09	4.27033e-09	0	0.0565397	6.40355e-09	0.069389	0.149931	0	0	0.225679	0	0.0835901	0	0	0	0.114605	0	0.0702294	0	0	0	0.0832302	0	0	0	0	0	0	0	0	0	0
ENSMMUT00000029333	chr1:2794181-2799713	0.19104	1.2142	0.0884271	0.455604	0.27068	0.476005	0.429071	1.58632	0.216012	0.211856	0.0841803	0.110585	0.119018	1.15503	0.209172	0.398288	0.885077	0.310476	0.159484	1.91364	0.2351	0.0479292	0.0394675	0.158245	0.180546	1.16913	0.455571	0.666236	0.316894	0.261828	0.269788	1.8603	0.164082	0.145529	0.43449	0.266836	0.108825	2.70202	0.297462	0.434957	0.535782	0.248644	0.969628	1.3155	0	0.0961308	0.190673	0.256434
ENSMMUT00000029334	chr1:2800697-2801220	0	0	0	0	0	0	0	0	0	0	0	0	0	0	0	0	0	0	0	0	0	0	0	0	0	0	0	0	0	0	0	0	0	0	0	0	0	0	0	0	0	0	0	0	0	0	0	0
ENSMMUT00000021751	chr1:2837922-2846211	0	0	0	0	0	0	0	0	0	0	0	0	0	0	0	0	0	0	0	0	0	0	0	0	0	0	0	0	0	0	0	0	0	0	0	0	0	0	0	0	0	0	0	0	0	0	0	0
ENSMMUT00000048903	chr1:2842117-2842252	0	0	0	0	0	0	0	0	0	0	0	0	0	0	0	0	0	0	0	0	0	0	0	0	0	0	0	0	0	0	0	0	0	0	0	0	0	0	0	0	0	0	0	0	0	0	0	0
ENSMMUT00000047693	chr1:2848099-2867472	0	0	0	0	0	0	0.10581	0.0805425	0.3728	1.89247e-09	0	0	0	0	0	0	0	0.0892805	0.0917717	0.303381	2.24602e-07	0	9.19226e-08	0	0	0	0	0	0	0.0903496	0	0	0.0944172	0.376773	0.437628	0	0	0	0.102679	6.80115e-07	0	0	0	0	0	0	0	0.088488
ENSMMUT00000021750	chr1:2848103-2889024	0.105365	0	0.117272	0	0	0	0	0	9.35868e-05	0.547716	0.174584	0.0855369	0.196928	0	0.106363	0	0	4.60001e-05	0	2.26156e-07	0.357231	0	0.304628	0	0.199155	0	0	0	0.0974565	4.65509e-05	0	0	0	6.19633e-05	3.65817e-05	0.0883017	0	0	2.06081e-05	0.462652	0	0	0.229193	0	0.187479	0	0	4.55918e-05
ENSMMUT00000047692	chr1:2936818-2940241	3.27933	1.87257	1.67288	5.49896	4.64639	3.51804	4.80057	2.05228	2.08574	4.2617	3.92443	2.3295	3.38376	2.0653	2.68967	5.98227	4.38197	4.21921	5.13309	2.09495	1.62141	4.52505	3.51847	4.86683	2.64723	2.42499	1.25681	6.00865	5.18168	3.53938	4.34164	2.25061	1.23225	5.25643	3.36223	4.17963	3.32746	7.15466	3.31898	7.93296	3.5926	8.26953	3.41802	3.49122	2.55281	1.95955	3.90525	3.24637
ENSMMUT00000047691	chr1:2960669-2976452	0.451459	1.47951	0.188429	0.706563	0.479745	0.374959	0.488879	2.02597	0.334996	0.657105	0.436376	0.733031	0.68557	2.11539	0.854498	0.554648	0.258539	0.320997	0.471109	1.83427	0.621818	0.891959	0.458892	0.560943	0.42666	1.38142	0.230698	1.12567	0.365376	0.185623	0.286899	2.17471	0.43622	1.20368	0.592893	0.662107	0.482195	4.12668	0.421771	0.9361	0.118701	0.550863	2.02542	2.20885	0.200823	0.468544	0.786781	0.545396
ENSMMUT00000024209	chr1:2970121-2975235	0	0.1006	0	0.0297238	0.0706369	0	0	0.175328	0	0.0276432	0	0	0	0.0803784	0.0671013	0.0890896	0	0	0.0277461	0.146758	0.0281709	0.0866402	0	0	3.01826e-09	0	0.0339676	0.030135	0	0	0	0.0619744	0.028546	0.0253184	0.0477395	0	0	0.495131	0	3.00041e-09	0.0349546	0.0324433	0.304879	0.0938401	0	0.0250864	0.0231693	0.0267677
ENSMMUT00000024208	chr1:2970121-2984650	0	0.251945	0	0	0	0	0	7.77321e-07	0	0	0	0	0	0.175094	0	0	0	0	0	5.60315e-07	0	0.203787	0	0	0.136847	0	0	0	0	0	0	0	0	0	0.112288	0	0	0.334307	0	0.635813	0	0	0.266277	0.220911	0	0	0	0
ENSMMUT00000047695	chr1:2718055-2754975	0.000118462	5.06445	1.12369	2.85924	17.2393	16.1521	9.2166	7.8366	1.95604	2.24028	3.42079	6.09847	3.02495	4.08957	3.3931	2.33232	19.1842	18.2674	7.16289	6.63608	8.19341e-69	2.93849	6.36228	3.65278	1.24926	5.02138	2.2706	2.98506	19.1498	18.9198	7.73158	6.29537	1.07613	2.62214	5.60372	4.42294	3.84705	3.61095	2.0626	2.50294	16.9503	2.94001	4.70461	5.57319	0.00967003	1.04098	1.74627	12.2002
ENSMMUT00000011642	chr1:2718056-2754975	2.96233	1.18969e-05	0.00190861	7.47537e-05	1.87741	4.3891	1.43065	0.000191545	0.00030616	0.48189	5.82079	9.77232	3.34392	1.84354e-05	2.95346e-05	0.0197707	4.4413	3.05908	0.959237	1.65635e-05	0.191173	0.0242126	2.74216	4.50087	3.93251	6.63418e-06	5.05879e-05	2.75245	4.53781	2.38309	3.99772	4.36439e-05	0.206694	3.7008e-05	5.85449	0.70512	6.24118e-05	0.268295	3.34379e-05	1.22138	4.36199	0.838855	4.25169e-05	8.22969e-06	3.53951	3.53798e-05	0.00105528	0.0052866
ENSMMUT00000047694	chr1:2718056-2754975	10.96	6.63628	10.4963	16.9839	16.7336	9.89595	10.8069	6.19053	8.5168	12.4481	11.4117	7.13951	9.60383	6.94127	7.19711	17.5257	16.1439	12.0164	11.5079	6.24948	8.63391	13.1439	12.3292	16.0563	9.62989	6.24251	9.10609	13.4855	14.7293	10.8186	9.43359	6.1591	8.91164	13.9123	11.4839	18.1552	10.0186	15.0019	9.54488	11.0426	6.60125	15.2626	11.9182	4.62197	6.78556	5.74482	11.6149	10.1159
ENSMMUT00000024207	chr1:2987695-3000254	3.78412	1.78027	1.66271	3.68221	4.14297	3.35894	2.56033	2.37594	1.85396	4.75788	4.32698	3.87514	3.33689	2.15889	1.69194	3.64628	3.63906	3.87865	3.46763	2.54742	2.16185	4.5524	4.56295	3.95408	3.23689	1.91766	1.89916	4.2287	4.41489	3.32585	3.39607	2.9668	2.59746	4.66306	4.89594	4.03071	1.93029	9.73677	2.79131	4.33751	2.72075	5.5485	4.47804	2.69389	1.32906	0.907567	3.25124	3.3747
ENSMMUT00000011685	chr1:2607298-2658034	4.58395e-11	8.3234e-05	1.94028e-07	1.50239e-24	2.70652e-16	4.01985e-17	4.18409e-09	1.31721e-26	9.56741e-23	1.36804e-06	1.19809e-14	6.13554e-09	6.69841e-06	5.21991e-06	3.79526e-07	4.57647e-08	2.1605e-23	2.128e-05	2.58586e-08	0.000320226	1.66368e-08	1.80227e-13	6.47189e-06	5.30601e-17	2.89587e-05	1.02041e-06	2.07909e-05	3.70996e-06	2.00894e-22	0.000115333	5.59195e-08	1.94834e-05	4.07296e-09	3.95453e-12	6.93044e-06	7.25251e-05	1.30345e-07	5.03193e-06	5.23045e-07	6.84702e-07	1.47557e-06	1.5262e-08	6.62604e-08	7.75775e-09	9.78098e-12	4.37634e-07	7.30488e-07	0.000100557
ENSMMUT00000011684	chr1:2607298-2658041	16.2592	7.96469	15.9734	18.3006	24.3272	18.401	19.8244	9.97757	12.0178	14.9297	18.6558	19.1486	16.0858	10.6285	15.3629	19.2541	23.9049	13.175	17.2657	8.89364	12.973	15.1094	18.0348	19.5725	11.7954	11.5688	14.1064	19.3812	24.5014	15.0257	18.2223	6.0768	11.6189	14.9951	18.1493	16.7027	13.7079	19.022	12.7598	15.7384	15.73	22.2625	14.2362	8.20289	9.18074	8.93444	13.8433	12.7546
ENSMMUT00000011683	chr1:2607326-2658030	0.000225715	2.75161	7.75422e-05	0.0021173	0.000424857	0.000837291	5.6584e-05	0.0139624	0.0901683	1.52526e-05	0.000169821	0.000607572	2.2388e-05	0.433943	2.55194e-05	8.66973e-05	0.0130686	5.08768	1.94539e-05	1.6262	3.66415e-05	8.70186e-05	1.22184	0.00189171	4.05832	0.000440742	1.24208	1.82509e-06	0.00230882	3.50816	1.83682e-05	4.08934	2.96068e-05	0.000163441	5.05841e-06	2.57413	1.05478e-05	1.02514	6.06177e-06	1.5179e-05	1.14258	1.73482e-05	0.381208	6.08442e-05	7.51753e-05	2.15744e-05	1.33536e-05	2.29176
ENSMMUT00000047696	chr1:2608559-2609195	8.68107e-199	2.15252e-41	1.25084e-162	0	1.43042e-300	0	3.83208e-133	0.840215	0	7.44921e-104	0	2.96841e-311	4.86915e-89	1.3893e-78	3.05739e-110	1.79851e-182	0	4.61194e-166	4.83842e-100	1.53754	1.12752e-139	8.45392e-179	3.86216e-106	0	2.25315e-119	5.28445e-46	4.02113e-111	4.62228e-73	0	2.13865e-246	3.68673e-94	1.94609e-65	5.42828e-97	3.56475e-213	6.39353e-117	5.72955e-240	1.07895e-65	3.02515e-58	9.51777e-75	1.93366e-57	2.63583e-165	1.01733e-74	3.12485e-290	1.90192e-67	1.81858e-157	1.70053e-105	7.54632e-108	2.95588e-254
ENSMMUT00000047690	chr1:3002211-3011882	3.39813e-07	2.20381e-09	1.84293e-07	7.69898e-08	2.76493e-07	4.71774e-08	2.8644e-08	6.41513e-09	8.34744e-08	1.20222e-07	2.09446e-07	4.16704e-06	1.26643e-07	9.73416e-09	2.3275e-07	8.01822e-08	5.04629e-07	7.5264e-08	4.84742e-08	1.28716e-08	1.02634e-06	1.50867e-07	4.24204e-07	6.93216e-07	9.44296e-08	2.63018e-09	1.29477e-07	1.74958e-07	3.708e-07	8.4243e-08	2.82121e-08	5.53162e-09	1.51749e-06	1.37778e-07	1.71447e-07	1.34539e-06	1.37433e-07	5.9842e-08	3.99222e-08	1.50756e-07	2.27441e-07	1.15105e-07	8.44319e-08	8.38223e-09	1.03455e-08	2.55547e-07	5.2434e-07	6.39719e-08
ENSMMUT00000024206	chr1:3002211-3011882	4.6312	3.61742	1.69327	3.85634	4.32781	3.84644	5.07225	3.80243	2.57423	5.51128	4.23299	5.57385	4.77531	3.95992	2.01799	4.56581	3.80478	2.98523	3.06688	3.2807	2.57291	5.3478	3.24605	6.74489	4.82931	4.00825	2.04306	4.4885	3.84075	4.07084	4.46506	3.22577	3.22381	5.71657	4.06131	6.08833	3.00271	7.71155	3.28305	4.4411	4.36714	5.37762	5.99168	2.26014	1.77849	2.23099	3.28398	2.50899
ENSMMUT00000007070	chr1:3146943-3187574	0	0	0	0	0	0	0.000322605	0	0	0	0	0	0	0	0	0	0	0	0	0	0	0	0	0	0	0	0	0	0	0	0	0	0	0	0	0	0.255467	0	0	0	0	0	0	0	0	0	0	0
ENSMMUT00000017706	chr1:3205143-3205541	5.6962	7.31031	2.92611	3.91865	6.51872	5.82274	2.5298	3.85241	4.08741	5.46652	6.29045	4.26736	3.68523	2.64918	5.3078	4.30656	6.02228	5.34081	5.48689	4.56826	4.08532	3.29791	8.3112	5.07974	5.79741	3.75412	4.47813	8.34301	6.48448	3.60318	3.71271	5.7193	5.64506	4.673	9.69161	6.60977	2.6208	7.91151	2.45613	2.5653	5.99073	5.13262	9.0546	1.42922	1.94912	2.97655	2.44281	2.11736
ENSMMUT00000047689	chr1:3251503-3252645	0	0	0	0	0	0	0	0	0	0	0	0	0	0	0	0	0	0	0	0	0	0	0	0	0	0	0	0	0	0	0	0	0	0	0	0	0	0	0	0	0	0	0	0	0	0	0	0
ENSMMUT00000004643	chr1:3286214-3289413	0	0	0	0	0	0	0	0.167307	0	0	0	0	0	0	0	0	0	0	0	0	0	0	0	0	0	0	0	0	0	0.187779	0	0	0	0	0	0	0	0	0	0	0	0	0	0	0	0	0	0
ENSMMUT00000017705	chr1:3208429-3241559	8.10591	4.16696	7.78362	6.68073	9.96496	7.5244	11.3203	7.33637	6.73931	9.25353	8.07581	7.35433	8.46615	8.64855	6.5782	11.219	10.0487	6.84512	8.62458	6.9207	6.73586	9.33089	10.6833	8.03033	8.86232	4.08525	7.14725	11.6729	8.23252	6.92709	15.3527	6.52014	7.91762	12.713	9.40393	5.99398	7.19783	9.03981	7.57286	9.92559	2.84168	7.60227	9.50753	8.81327	6.64592	5.27853	9.19535	6.27234
ENSMMUT00000004642	chr1:3294792-3297389	0	0	0.43881	0	0	0	0	0	0	0	0	0	0	0	0	0.35227	0	0	0	0	0	0	0	0	0	0	0	0	0	0.648415	0	0	0	0	0	0	0	0	0	0	0	0	0	0	0	0	0	0
ENSMMUT00000004640	chr1:3305918-3349870	0.0365435	0	0	0	0.0388332	0	0	0	0	0.125119	0.0912941	0.15915	0	0	0	0	0	0	0	0	0	0.12441	0.0610136	0.0932098	0.0345362	0	0.0373478	0	0	0.0300507	0	9.0401e-09	0	0.0278379	0	0.164285	0	0.149225	0	0.0356579	0	0	1.00272	0	0	0	0.0254749	0
ENSMMUT00000047688	chr1:3305918-3349870	0.000278486	0	0	0	0.000295934	0	0	0	0	0.000303483	0.000234305	0.000296663	0	0	0	0	0	0	0	0	0	0.00031153	0.000297521	0.000472147	0.000263189	0	0.000284615	0	0	0.000229006	0	7.61362e-09	0	0.000212143	0	0.000306235	0	0.000375431	0	0.000271736	0	0	0.000309782	0	0	0	0.000194136	0
ENSMMUT00000047687	chr1:3308217-3315951	0	0	0	0	0	0	0	0	0	0.10891	4.0103e-13	4.93054e-81	0	0	0	0	0	0	0	0	0	6.22148e-13	0.0532411	0.0813516	0	0	0	0	0	0	0	0.0657314	0	0	0	0	0	0	0	0	0	0	6.01215e-103	0	0	0	0	0
ENSMMUT00000047684	chr1:3475347-3478304	0	0	0	0	0	0	0	0	0	0	0	0	0	0	9.26341e-07	0	0	0	0	0.0384019	0	0	0	0	0	0	0	0	0	0	0	0	0	0	0	0	0	0	0	0	0	0	0	0	0	0	0	0
ENSMMUT00000047683	chr1:3476671-3478335	0	0	0	0	0	0	0	0	0	0	0	0	0	0	0.0801333	0	0	0	0	0	0	0	0	0	0	0	0	0	0	0	0	0	0	0	0	0	0	0	0	0	0	0	0	0	0	0	0	0
ENSMMUT00000052967	chr1:3528721-3528831	0	0	0	0	0	0	0	0	0	0	0	0	0	0	0	0	0	0	0	0	0	0	0	0	0	0	0	0	0	0	0	0	0	0	0	0	0	0	0	0	0	0	0	0	0	0	0	0
ENSMMUT00000005654	chr1:3563723-3564201	0	0	0	0	0	0	0	0	0.275244	0	0	0	0	0	0.327639	0	0	0	0	0.199051	0	0	0	0	0	0	0.33171	0	0	0	0	0.201737	0	0	0	0	0	0	0	0	0	0	0	0	0	0	0	0
ENSMMUT00000038147	chr1:3578942-3579051	0	0	0	0	0	0	0	0	0	0	0	0	0	0	0	0	0	0	0	13.7297	0	0	0	0	0	0	0	0	0	0	0	0	0	0	0	0	0	0	0	0	0	0	0	0	0	0	0	0
ENSMMUT00000030033	chr1:3548862-3551667	0.142403	0.0942695	0.392113	0.42043	7.10574e-34	1.10743e-127	0.307912	3.79069e-09	7.7435e-27	0.240451	0.077811	0.0622675	3.15953e-09	0.0875102	0.338934	6.60209e-156	1.92366e-08	1.48022e-30	0.161107	5.33799e-09	0.350019	0.126096	0.0990807	1.04374e-10	0.131729	1.58606e-09	0.265014	0.333172	1.67205e-30	6.92907e-09	0.121854	8.17435e-10	0.346109	0.101808	2.65242e-18	0.10928	0	1.35784e-06	0.311464	0.280501	4.20801e-08	0.229108	3.49186e-10	4.56811e-10	0.396242	0.169487	0.121301	0.00687991
ENSMMUT00000027168	chr1:3549153-3552684	3.94778e-08	8.95092e-10	5.40928e-07	0.160743	0.535386	0.000935781	0.26791	6.86543e-12	1.06377e-16	5.69708e-07	5.95774e-44	1.39696e-07	2.97856e-09	8.67566e-21	0.192545	0.343062	0.165228	0.0877953	3.75146e-78	1.3143e-12	4.54678e-07	0.345898	3.47608e-12	1.34765e-06	2.23484e-12	1.27827e-14	1.3135e-12	7.56255e-06	1.40144e-36	2.20465e-11	0.0689491	1.14996e-09	8.96759e-08	0.221924	3.61854e-10	2.8802e-22	1.99197e-09	0.0943791	0.137163	5.64835e-13	2.45848e-10	7.24632e-14	2.03082e-10	0.113262	1.00504e-15	7.08902e-08	4.3588e-05	0.169624
ENSMMUT00000047682	chr1:3549186-3551707	1.44782e-06	0.0728513	1.99252e-06	2.85901e-05	8.36268e-07	0.416908	2.9376e-07	0.116633	5.3242e-07	0.274855	0.173413	5.6255e-09	0.166084	5.57902e-09	1.73266e-06	0.00106746	2.88576e-05	0.0726093	0.23129	0.263857	0.160424	0.0133901	1.6456e-08	4.23431e-09	6.79719e-07	0.152509	2.87125e-06	2.31095e-06	6.11049e-07	3.12279e-08	1.22328e-07	0.218277	5.57526e-08	0.141792	2.93334e-08	0.0467426	4.0318e-07	0.146889	4.62451e-06	1.49288e-06	0.174508	0.0240533	0.109642	0.291265	6.16637e-07	0.124058	0.452627	4.81217e-06
ENSMMUT00000015411	chr1:3549276-3551670	0.307384	0.925327	0.916966	0.758044	1.63147e-16	2.5572e-27	0.328941	0.961308	0.530906	0.166753	8.23225e-05	0.216535	0.33956	1.07077	0.984893	0.4099	0.345213	0.301795	0.000124696	0.478068	0.6229	0.432962	0.246564	0.196385	0.625371	0.670555	1.18024	0.496285	0.456846	0.263194	0.235023	1.38869	0.448909	0.210913	0.224737	0.146325	0.310197	0.81654	4.46379e-34	1.06441	0.165248	0.256387	1.05487	1.0702	0.517576	0.466677	1.00866e-09	0.136057
ENSMMUT00000005651	chr1:3626146-3644456	2.81297	1.34088	3.60047	2.95595	1.49461	1.16815	2.63994	1.49421	2.5644	2.39809	2.05863	1.59857	2.82587	2.29598	2.27167	3.39308	1.22429	0.68574	2.75928	1.55263	2.68231	2.59357	1.93074	1.39804	2.19322	1.63541	3.44985	2.67803	1.431	0.925269	2.41897	1.48616	2.71802	2.67855	1.63323	1.35551	1.44215	1.90464	2.62798	3.15651	0.887524	2.82124	2.14159	1.7586	1.87694	2.07013	2.69623	0.50974
ENSMMUT00000024550	chr1:3429312-3475211	0.0445362	0.560515	0.0133978	0.500156	8.05529e-06	1.74969e-06	0.0233014	1.51026	2.71566e-05	0.284647	8.9349e-07	1.5734e-06	0.0542271	1.43643	0.657207	0.222922	0.940361	0.00709375	0.000124703	0.607499	9.56988e-06	8.13464e-06	2.79931e-06	3.9399e-06	1.82944e-05	1.47875	1.84179e-05	1.48635e-05	0.252069	0.0587987	5.76418e-06	0.967072	8.32339e-05	4.92836e-06	1.67109e-05	0.185975	3.98677e-06	0.400243	4.84028e-06	1.48184e-05	0.000115997	1.38112e-05	1.00989	0.551873	3.32802e-06	0.206223	1.29357e-05	2.55822e-06
ENSMMUT00000024549	chr1:3429312-3475218	2.50546	1.02489	1.9019	1.69079	1.45839	1.13986	1.63097	0.613885	3.87789	3.98573	2.02981	1.74049	1.95664	0.261972	1.0783	3.24966	0.710839	1.6895	1.14561	1.42335	4.04293	4.31077	2.55651	1.6575	2.0081	7.4976e-05	2.04921	2.6877	1.11238	1.38328	1.67123	1.0418	5.14597	4.59102	2.65554	1.21361	0.977429	3.84476	2.82449	4.00137	1.01534	1.9811	2.72706	1.07363	1.2464	1.58265	1.45464	0.760301
ENSMMUT00000047686	chr1:3429317-3438616	0	0.6451	0.231275	0.136556	1.23367e-110	6.11744e-59	0	0.635704	4.22487e-233	8.70397e-55	1.71877e-79	9.55384e-77	0	0.347057	3.90862e-60	0.0461174	8.22871e-17	0	0	0.180143	0.0419138	0.0382434	3.68436e-98	2.05134e-115	3.89356e-195	0.318661	0.253166	0.145526	8.66435e-71	2.8391e-238	3.86574e-140	0.0899907	0.0856389	0.0362319	0.0288669	1.87501e-136	6.79922e-114	1.15954	0.0435712	0.145254	0.0554676	8.54268e-169	0.564224	0.212264	1.32136e-80	0.07669	2.62633e-207	4.97315e-123
ENSMMUT00000047685	chr1:3448108-3475190	7.97781e-105	4.20211e-09	2.10919e-94	0.262691	1.11505e-42	2.45736e-18	5.07815e-108	1.5703e-06	6.02973e-49	1.94582e-09	0.0748974	4.6175e-18	2.07446e-60	0.0901942	2.03905e-15	1.20365e-09	0.107599	5.02103e-129	7.14964e-77	9.51259e-08	0.166433	0.101355	3.65463e-31	6.86671e-20	0.13723	0.314589	2.20798e-31	0.270248	0.101844	5.8527e-124	9.86456e-28	7.46748e-07	3.59036e-79	3.86093e-23	0.0598603	0.0898653	1.5765e-27	0.188248	0.189551	6.75902e-34	2.02462e-67	7.47926e-33	4.41413e-22	0.413173	2.6979e-29	1.5361e-38	7.92734e-27	3.69259e-17
ENSMMUT00000006179	chr1:3715143-3716022	0	0	0	0	0	0	0	0	0	0	0	0	0	0	0	0	0	0	0	0	0	0.127872	0	0	0	0	0	0	0	0	0	0	0	0	0	0	0	0	0	0	0	0	0	0	0	0	0	0
ENSMMUT00000052670	chr1:3767901-3768009	0	0	0	0	0	0	22.0352	0	0	0	0	0	0	0	0	0	0	0	0	0	0	0	0	0	0	0	0	0	0	0	0	0	0	0	0	0	0	0	0	0	0	0	0	0	0	0	0	0
ENSMMUT00000036917	chr1:3840444-3840552	0	0	0	0	0	0	0	0	0	0	0	0	0	0	0	0	0	0	0	0	0	0	0	0	0	0	0	0	0	0	0	0	0	0	0	0	0	0	0	0	0	0	0	0	0	0	0	0
ENSMMUT00000012414	chr1:3940255-3942699	0	0	0.0874685	0	0	0	0.0756443	0	0.0666451	0	0	0	0	0	0	0	0	0	0	0.0481964	0	0	0.0426027	0.0650961	0	0	0.0803173	0	0	0	0	0	0	0.119732	0	0.0658606	0	0	0	0	0	0	0	0	0	0	0	0
ENSMMUT00000049400	chr1:3941480-3941589	0	0	0	0	0	0	0	0	0	0	0	0	0	0	0	0	0	0	0	0	0	0	0	0	0	0	0	0	0	0	0	0	0	0	0	0	0	0	0	0	0	0	0	0	0	0	0	0
ENSMMUT00000027328	chr1:3975701-3976223	0	0.0119338	0	0	0	0	0.262907	0	0	0	0	0	0	0	0	0	0	0	0	0	0	0	0	0	0	0	0	0	0	0	0	0	0	0	0	0	0	0	0	0	0	0	0	0	0	0	0	0
ENSMMUT00000011828	chr1:3891760-3926820	8.50675	6.46522	9.46806	8.15119	5.76514	5.11872	9.06571	5.40587	7.39805	6.28108	5.17809	5.25015	8.1118	6.40275	8.58727	8.5703	5.56754	4.1969	9.89152	4.84439	6.73209	6.72933	5.34108	4.31422	8.03947	5.57782	7.18584	7.94914	4.53627	4.24715	9.56158	4.69395	6.44894	6.48021	5.06389	4.65574	3.85687	7.719	7.50131	8.89348	7.30335	11.3966	6.08935	6.27616	5.75333	4.91392	6.47473	3.04109
ENSMMUT00000052695	chr1:3914850-3914956	0	0	0	0	0	0	0	0	0	0	0	0	0	0	0	0	0	0	0	0	0	0	0	0	0	0	0	0	0	0	0	0	0	0	0	0	0	0	0	0	0	0	0	0	0	0	0	0
ENSMMUT00000022193	chr1:4031820-4036274	0.459722	0.541083	0.402942	0.411138	0.892354	0.375856	0.563955	0.613327	0.255846	0.479343	0.33605	0.204107	0.0469886	0.892533	0.649511	0.494739	0.419622	0.566908	0.125929	0.757306	0.266369	0.378451	0.265105	0.124953	0.19008	0.987437	0.46984	0.471444	0.69535	0.321989	0.642354	0.616312	0.259119	0.58764	0.250236	0.294973	0.282891	1.58656	0.338223	0.470914	0.211528	0.297338	1.99409	0.644782	0.408997	0.341574	0.16505	0.370251
ENSMMUT00000047679	chr1:4032602-4033645	2.1184e-07	2.21346	1.40933e-06	4.4409e-06	0.290667	0	0.0500196	1.56214	0.0983631	0.157154	1.50673e-09	0.0941609	0	2.15378	0.150704	0.627484	0.0037167	0.113307	0	1.95347	5.57804e-08	0.0873002	0.0871229	0	0	2.5535	7.59482e-09	0.393586	0.22695	0.317032	3.88645e-07	1.68011	0.0996216	0.152417	0	0	0.156824	1.05473	1.18297e-06	0.732644	0.121987	0.349287	0.701584	2.5524	6.61132e-09	0	0.0504996	1.70612e-07
ENSMMUT00000047678	chr1:4037540-4046672	0.0368724	0.226464	0.295357	1.20163e-06	3.06512e-06	0.191393	0	0.276485	0	2.40603e-13	0	2.28051e-06	0.0344573	0.349353	3.81438e-12	1.20053e-06	2.64291e-06	8.17221e-14	1.08149e-06	1.54499e-06	1.25172e-13	7.56942e-14	0	0	0.034847	0.386757	1.02783e-13	2.78763e-14	9.30206e-14	1.29674e-06	3.09427e-06	1.63743e-06	0.0316692	2.34207e-14	4.72361e-13	0	1.0013e-63	2.87323e-06	9.39558e-14	3.01001e-06	5.36225e-06	2.82383e-13	0.4599	0.213814	2.57365e-13	1.72459e-06	2.14327e-14	8.09967e-14
ENSMMUT00000047677	chr1:4037545-4046584	0	6.7054e-09	0.000147813	0.242594	1.68738e-21	1.13959e-05	0	2.43707e-85	0	0.0360841	0	0	0	1.21462e-07	2.57117e-06	0.242371	4.02421e-09	0.141046	0.163046	1.0671e-47	0.147122	0.130642	0	0	0	3.62505e-07	0.177395	0.177063	0.160546	0.160605	5.67864e-45	4.74933e-28	0	0.148762	0.0239902	0	0.0370693	3.82544e-28	0.162161	5.90356e-29	4.30493e-27	0.04235	2.36368e-08	0	0.0385979	0.131036	0.136134	0.139794
ENSMMUT00000022196	chr1:4037545-4046584	0	0.100665	4.40496e-37	1.43511e-19	0.274184	9.26997e-26	0	0.0564308	0	1.3407e-05	0	0.0335136	0	0.361495	0.300052	2.53404e-10	0.236417	2.47599e-05	5.79491e-15	0.381721	2.60994e-05	2.29336e-05	0	0	0	0.178381	3.11408e-05	2.08376e-05	2.81831e-05	9.05865e-16	0.157408	0.361377	0	1.7507e-05	8.77824e-06	0	1.52136e-05	0.198772	2.84665e-05	0.214839	0.173666	1.57351e-05	0.0728683	7.14512e-09	1.4341e-05	9.2668e-24	1.60209e-05	2.45402e-05
ENSMMUT00000031689	chr1:4046755-4053121	0.117979	0.937301	0.437704	0.668239	3.05069	4.44436	1.89185	0.247783	0.0667002	0	0.13033	0.0957821	0.073501	0.618196	0.873368	0.878455	3.96373	4.79345	1.67435	0.313536	0.0999991	0	0.0852787	0.0977281	0.0371661	0.962678	0.602878	0.677483	3.85569	5.40062	1.79939	0.171105	0.0337768	0.0898732	0.217459	0.0988727	0.806471	0.177517	0.146961	0.11512	0.496317	0.383883	0.513261	0.427581	0.804705	0.556037	0.849859	1.33025
ENSMMUT00000015569	chr1:3997690-4002788	0	0.383222	0.708835	0	0	0	0	0	0	0	0	0	0	0	0	0	0	0	0	0	0	0	0	0	0	0	0	0	0	0	0	0	0	0	0	0	0	0	0	0	0	0	0	0	0	0	0	0
ENSMMUT00000047680	chr1:4015205-4030430	4.80396	1.69902	4.62553	8.68394	15.7846	14.7795	8.46018	2.02361	4.24697	3.42513	11.8437	11.5814	6.02036	2.58864	5.29919	7.98446	17.0231	14.9032	9.8692	2.50138	3.481	5.92416	10.2935	12.312	5.61647	2.19202	4.4628	6.38861	18.1934	15.0686	9.69365	3.00676	3.42959	6.39174	11.2126	12.0077	9.78717	5.60883	3.33835	5.2084	10.2914	7.29246	6.71115	2.17219	5.37235	2.54623	5.3163	12.5432
ENSMMUT00000022191	chr1:4015671-4030430	3.07601	3.9075	2.48754	1.70003	4.77239e-06	4.9896e-06	1.42538	3.13359	1.25277	4.42686	3.2708e-05	1.95281e-06	3.06878	3.36968	1.19027	4.80865	6.02306e-06	1.02391e-05	0.253445	2.74357	2.54898	2.56953	1.71165	9.46737e-06	3.23743	2.98082	1.93189	5.03095	5.25317e-06	5.6244e-06	0.299852	2.82739	2.85115	2.88143	0.492862	3.19512e-05	8.74429e-05	3.56251	2.99564	1.41381	5.4511e-06	1.92512	0.274488	2.01244	2.20419	1.46295	3.23611	5.70618e-06
ENSMMUT00000047681	chr1:3997715-4016139	1.51336e-14	0.459161	8.9529e-06	2.57919e-25	0.67642	8.68538e-09	1.33384e-18	0.622462	9.82381e-18	0.401472	3.60925e-11	0.127044	2.85908e-22	6.36063e-09	5.10775e-14	1.01135e-12	0.838377	1.71016e-19	2.77996e-24	0.253394	0.179123	1.28303e-13	0.385862	1.2896e-31	0.219019	0.200142	2.87518e-12	0.228285	1.30992e-06	1.20785	1.01963e-15	0.316935	2.12923e-06	6.74249e-22	9.03878e-63	0.229326	1.70808e-75	2.19612e-26	1.31676e-13	5.49693e-16	1.48987	9.32601e-25	9.96714e-89	0.157627	1.57302e-14	3.65578e-13	8.60228e-15	0.502158
ENSMMUT00000011676	chr1:4061722-4062156	1.3569	0.451294	0.463937	0.677359	1.60971	1.57264	1.4577	0	0.32115	0.314972	1.46379	1.22945	0.984431	1.8317	1.16486	0.676738	0.693988	0.307729	0.632291	0.232249	0.641972	0.570061	0.61573	0.940824	0.357897	0	0	0	1.05082	0.311414	0.641761	0.012889	1.01828	0	0.800574	0.63474	0.64717	0.747162	0.6044	0.369521	0.398281	0.0348653	1.33207	0.823492	0.0104142	0.478356	0.263921	0.609995
ENSMMUT00000002557	chr1:4073285-4074375	0.547068	0.651939	0.60889	0.61157	2.18004	1.13592	0.658192	0.400821	0.811882	0.682512	1.51073	0.666158	0.443528	0.165379	0.276123	0.855412	2.13038	1.88931	0.570879	0.25163	0.811467	0.411754	1.03794	1.69923	0.517018	0.502193	0.419331	1.48807	1.77102	1.3496	1.27474	0.0850086	0.234934	0.416742	0.831894	0.916944	0.818038	0.987777	0.894411	0.400357	1.29455	0.667524	0.297499	0.297404	0.243353	0.412924	0.858006	0.771048
ENSMMUT00000002559	chr1:4090854-4091954	1.98173	1.31201	5.63673	1.96923	9.82752	12.4359	5.93378	0.322657	1.86731	1.09883	3.1617	3.57476	1.23462	0.266257	6.00147	3.34462	11.5002	13.0617	4.04406	0.13504	2.79953	1.1601	3.46124	3.82976	1.04049	1.07803	7.42628	3.19436	13.2382	17.5638	4.85092	0.273725	1.8912	1.34189	4.26152	4.05972	5.07996	1.39151	1.85141	0.859423	4.63156	0.644821	0.957934	0.478815	4.30973	3.8226	2.91603	5.32017
ENSMMUT00000047672	chr1:4149011-4149872	0.151408	0	0.168518	0	0.643579	0.251504	0.145729	0	0.770397	1.38533e-06	0.0836217	0.983284	0.424473	0	0.152841	0.135284	0.138732	0	0.126399	0	0.128334	0	0.0820741	0.752446	0	0.185318	0.309481	0.411843	0.980304	0.124507	0	0.094109	0.260085	0.692033	0.143656	0.888217	0.388119	0.68345	0	0.391625	0.159237	0	0.49402	0.329242	0	0	0.105538	0.243883
ENSMMUT00000047676	chr1:4095193-4131051	0.724295	2.81069	0.492285	1.87745	2.20121	1.96788	0.945506	1.55694	0.375089	1.16554	0.761598	1.23595	0.631182	3.08712	0.447107	1.75508	1.57863	2.05501	0.881484	1.78944	0.322923	1.11615	0.778732	1.31191	0.580334	3.16462	0.569534	2.21368	2.3255	2.12	0.99869	1.80056	0.305771	1.00072	0.738467	1.14168	0.902227	7.82621	0.722728	1.23096	0.852324	0.67129	3.97173	1.30984	0.240277	0.287565	0.66764	0.632928
ENSMMUT00000047675	chr1:4124427-4128866	0	1.01291	1.23281e-05	1.68529e-08	0.0416276	6.55952e-08	0.000115877	0.837253	1.85389e-08	0.223129	0.0553039	2.80457e-05	3.94917e-07	0.531316	0.138543	1.35444e-08	0.352961	1.31853e-05	9.24724e-09	0.560609	1.51652e-06	0.131607	1.61645e-07	6.66368e-08	3.61976e-09	0.422754	0.240503	0.278575	0.561591	1.62452e-07	1.20496e-05	0.72161	0	9.93331e-08	0.0977575	0.00467069	2.78988e-08	1.41529	2.2779e-07	0.31698	4.41897e-09	3.58942e-08	0.55559	0.60916	0	1.35047e-06	8.21942e-09	6.70515e-06
ENSMMUT00000026282	chr1:4140999-4146706	1.40889e-08	0	2.38519e-08	0.133719	1.25516e-08	0	4.33835e-07	2.4082e-07	2.01606e-08	4.09261e-08	1.00494e-07	2.71497e-08	2.66206e-07	3.36834e-07	6.84493e-07	0	3.22259e-08	9.59798e-09	0.218685	1.89005e-07	3.82022e-07	2.82241e-07	9.71009e-08	2.28024e-07	3.32385e-08	0	3.83247e-07	0	6.91299e-08	2.29065e-07	2.36029e-07	1.71103e-07	6.50741e-10	2.8566e-07	1.84922e-08	2.58276e-07	6.41042e-15	2.06533e-06	6.25792e-10	7.11628e-14	1.47704e-11	8.09134e-11	3.02963e-07	5.35005e-08	4.75966e-11	1.17896e-11	1.1218e-08	4.63262e-14
ENSMMUT00000047674	chr1:4140999-4146706	1.01062e-08	0	1.65766e-08	0.000298011	9.5916e-09	0	2.12887e-07	1.14492e-07	1.37913e-08	2.54612e-08	5.17102e-08	1.74335e-08	1.24575e-07	1.7332e-07	3.35886e-07	0	2.1023e-08	7.33454e-09	0.000422692	8.70593e-08	1.87462e-07	1.36324e-07	4.8408e-08	1.05033e-07	2.16836e-08	0	1.85111e-07	0	4.16681e-08	1.17867e-07	1.2145e-07	7.88133e-08	3.8783e-07	1.37976e-07	1.18743e-08	1.18967e-07	2.90259e-08	0.0960277	1.39306e-07	1.05707e-08	1.48592e-08	2.57715e-09	1.55892e-07	3.32841e-08	9.9127e-08	1.7659e-08	8.17522e-09	3.19714e-08
ENSMMUT00000047673	chr1:4141005-4145296	0.554855	0	0.444641	0.242116	0.377357	0	0.341804	0.346902	0.762269	0.461485	0.788037	0.658937	0.518512	0.107349	2.0941e-16	0	0.433836	0.288558	1.78413e-68	0.497785	0.300989	0.300683	0.917223	0.600539	0.447468	0	0.408288	0	0.591215	0.0730029	0.0752221	0.450636	0.622701	0.304325	0.448824	0.680226	0.546168	1.15608	0.677333	0.792002	1.22226	1.30656	0.096554	0.603274	0.493634	0.810801	0.505392	0.794436
ENSMMUT00000026286	chr1:4141014-4146709	6.95723e-09	0	1.10128e-08	3.11829e-07	7.0896e-09	0	9.56514e-08	4.9645e-08	9.00095e-09	1.49361e-08	2.45065e-08	1.0597e-08	5.30652e-08	8.21402e-08	0.288208	0	1.30081e-08	5.4213e-09	3.76893e-07	3.64312e-08	8.42277e-08	6.01721e-08	2.21402e-08	4.39524e-08	1.34169e-08	0	8.17059e-08	0	2.35895e-08	5.58598e-08	5.75579e-08	3.29806e-08	1.43474e-10	6.0901e-08	7.21784e-09	4.97835e-08	2.9598e-15	2.03313e-07	2.13542e-10	3.88674e-14	8.06724e-12	5.22768e-11	7.38805e-08	1.95251e-08	1.85778e-11	6.22642e-12	5.72885e-09	1.99995e-14
ENSMMUT00000026289	chr1:4156987-4160481	0.154943	0.738581	0.344905	0.831416	0.164651	0	0.745654	0.45409	0.262794	0.644348	0.427869	0.12578	0.434384	1.49886	0.312819	1.66131	0.567885	0.755436	0.258699	1.04526	0.26266	0.583095	0.16798	0.25667	0.439296	0.568933	0.95012	1.12389	0.573252	0	0.262574	1.44459	0.399235	0.472126	0.428387	0.389552	0.132394	0.97917	0.289508	0.151188	1.30364	0.453742	1.01111	0.673857	0.413542	0	0.648013	0.374365
ENSMMUT00000048446	chr1:4240771-4240861	0	0	0	0	0	0	0	0	0	0	0	0	0	0	0	0	0	0	0	0	0	0	0	0	0	0	0	0	0	0	0	0	0	0	0	0	0	0	0	0	0	0	0	0	0	0	0	0
ENSMMUT00000048736	chr1:4241842-4241925	0	0	0	0	0	0	0	0	0	0	0	0	0	67.8754	0	0	0	0	0	0	0	0	0	0	0	0	0	0	0	0	0	0	0	0	0	0	0	0	0	0	0	0	0	0	0	0	0	0
ENSMMUT00000019937	chr1:4276020-4279500	9.10536e-06	1.33195e-07	0.429206	0	1.03494	0.145786	2.47403e-08	5.03637e-07	9.67187e-09	1.92111e-07	0.267563	0.109806	6.42374e-07	0	6.7476e-06	0.53461	1.52923e-06	8.96294e-07	5.73853e-07	0.0829546	3.85202e-06	0.101809	0.171519	3.76424e-06	0	0.16556	0.737294	0.686569	0.571861	0.403798	0.114612	0	5.9305e-07	6.26478e-09	3.38593e-08	2.13413e-09	0.431	0.3103	0.673975	8.92884e-08	0.410711	7.37544e-07	0.588463	0.147067	0.120339	1.59477e-07	4.39878e-07	2.57787e-08
ENSMMUT00000019938	chr1:4276192-4279624	0.107726	0.128386	1.10904	0.192697	5.35745e-07	0.614625	0.648101	0.315733	0.571012	0.907244	0.330917	1.62964e-06	0.402708	0.130272	0.888147	0.360332	0.444212	0.466899	0.359752	1.23111e-06	0.410915	0.162173	0.340334	0.40156	0	0.131862	2.23536e-06	0.156484	0.455596	0.232092	1.70092e-06	0.133925	0.578317	0.328274	0.428921	0.406289	0.408506	0.547157	2.04338e-06	0.473051	0.820091	0.757179	3.52397e-06	2.18258e-06	1.78592e-06	0.365925	0.6133	0.62472
ENSMMUT00000027416	chr1:4284497-4287431	0	0	0	0.13841	4.53239e-08	0	0	0	0	0	0.03218	0	0	0	4.30553e-08	0	0	0	0	0	0	0	0	0	0	5.22039e-08	0.140718	3.87386e-08	0	0	0	0	0	3.24909e-08	0	0	0	0.0525981	0	0	0	0	0	0	0	0	0	0
ENSMMUT00000027417	chr1:4284708-4287431	0	0	0	0.220947	0.142401	0	0	0	0	0	0	0	0	0	0.135274	0	0	0	0	0	0	0	0	0	0	0.164017	0.406765	0.279408	0	0	0	0	0	0.102082	0	0	0	0	0	0	0	0	0	0	0	0	0	0
ENSMMUT00000047671	chr1:4285170-4286787	0	0	0	0	0	0	0	0	0	0	0	0	0	0	0	0	0	0	0	0	0	0	0	0	0	0	0	0.700285	0	0	0	0	0	0	0	0	0	0	0	0	0	0	0	0	0	0	0	0
ENSMMUT00000023784	chr1:3035818-3122246	2.18783	2.67124	0.887799	1.10917e-120	9.11872	9.71267	0.677637	3.0278	1.14393	1.84785	6.4762	8.7567	1.4869	2.53484	1.74743	1.21921	10.0137	6.57649	1.71247	2.10706	0.737894	3.31394	5.58722	7.8882	1.20374	2.65004	0.159634	2.7225	6.232	7.04816	2.83371	2.52432	0.487129	1.30032	6.81188	9.7882	5.14271	1.92554	0.71877	0.351618	7.39852	1.0813	1.1182	0.041378	1.2236	0.804426	1.43267	10.0735
ENSMMUT00000023770	chr1:3035818-3122276	3.31036e-216	1.60629e-101	4.24059e-82	0	7.24662e-313	0	0	1.13283e-46	7.57452e-102	1.28107e-240	1.49486e-187	1.54786e-190	9.01784e-258	0	6.16261e-105	1.15442e-217	0	1.87753e-315	0	5.59007e-132	2.60544e-223	3.76115e-263	2.46406e-105	9.83634e-195	1.07651e-166	5.36006e-206	6.83896e-291	1.00937e-305	0	0	0	2.16595e-214	2.77984e-220	1.43074e-259	0	3.97261e-229	1.51716e-173	1.56221e-214	0	3.59223e-272	3.01415e-183	2.34971e-162	2.0261e-255	3.16014e-203	0	0	1.37112e-246	0
ENSMMUT00000023783	chr1:3035818-3122276	0.201539	0.13319	0.159251	0.342575	0.318573	0.163285	0.21063	0.00129975	0.149896	0.260915	0.266584	0.218059	0.211241	0.119521	0.142032	0.346935	0.302102	0.192224	0.209836	0.00157756	0.133396	0.25033	0.278414	0.230154	0.222875	0.11901	0.156256	0.337409	0.30346	0.210699	0.206569	0.134054	0.129575	0.260777	0.26813	0.223363	0.209801	0.191251	0.129275	0.196575	0.125943	0.252527	0.172686	0.125545	0.113171	0.0948013	0.208074	0.199768
ENSMMUT00000023780	chr1:3035818-3122276	7.67887	5.07763	6.06507	13.0545	12.137	6.22433	8.02693	5.70478	5.71138	9.94301	10.157	8.31053	8.04928	4.55623	5.41216	13.218	11.5109	7.32589	7.99964	6.06998	5.08268	9.53911	10.609	8.76827	8.49167	4.53586	5.95572	12.8605	11.5661	8.02784	7.8737	5.10835	4.93957	9.93791	10.2163	8.51126	7.99485	7.29095	4.92846	7.49222	4.79749	9.62218	6.58349	4.78586	4.31277	3.61416	7.93156	7.61093
ENSMMUT00000026178	chr1:3117704-3122258	0	0.612786	0	0	4.66097	0.107355	0	1.4501	0	0	9.233e-91	0.525061	0	1.10652	0	0	3.66728	3.1839	0	0.771431	0	0	1.74144	1.71722	0	0.413298	0	0	6.79129	4.85392	1.40495e-147	0.831156	0	0	1.63825e-69	3.33359e-132	1.51369e-258	0.352151	0	0	4.53858	0	1.67763	0.465193	8.67105e-234	0	0	4.10443e-42
ENSMMUT00000027420	chr1:4306359-4307241	1.26723	0	0.423129	0.906648	0.403987	0.631497	0.365915	0.278538	2.1493	1.47557	0.979853	1.64597	1.42107	0.766168	1.02338	0.566136	0.812793	0.823793	0.528953	0.4663	0.644462	1.3353	0.82433	1.88934	0.958094	0.775518	0.647559	0.804292	0.703265	0.72945	0.21475	0.393827	1.52376	1.06187	1.19123	1.1682	0.43312	0.457617	0.355168	0.989211	0.666375	0.7422	0.137825	0.275562	0.789183	0.956496	0.441667	0.612361
ENSMMUT00000047669	chr1:4352628-4360094	0	1.16761e-05	0	1.03487e-08	0	0	0	8.47814e-09	0	0	0	0	0	0	1.16811e-08	1.68395e-05	0	7.96171e-06	0	0	0	0	0	0	0	0	0	0	9.06246e-06	0	0	0	0	0	0	0	0	1.04467e-08	0	0	0	0	1.06563e-05	0	0	7.3954e-06	0	0
ENSMMUT00000047667	chr1:4355205-4360094	0	0.0619674	0	3.52405e-08	0	0	0	2.88707e-08	0	0	0	0	0	0	3.97776e-08	0.164912	0	0.0422544	0	0	0	0	0	0	0	0	0	0	0.0480963	0	0	0	0	0	0	0	0	3.55742e-08	0	0	0	0	0.0565551	0	0	0.0392489	0	0
ENSMMUT00000047668	chr1:4355205-4360514	0	0	0	0.106746	0	0	0	0.0874511	0	0	0	0	0	0	0.120489	0.0480871	0	0	0	0	0	0	0	0	0	0	0	0	0	0	0	0	0	0	0	0	0	0.107756	0	0	0	0	0	0	0	0	0	0
ENSMMUT00000014000	chr1:4325290-4337728	7.96	6.45409	6.02385	9.11413	11.9608	9.23152	8.92989	5.16966	4.61217	7.16613	7.2992	9.37126	10.6217	8.1419	6.90161	9.91783	10.8973	7.78418	12.2093	5.50322	4.28772	7.01934	7.33523	10.051	6.83624	5.82905	6.96949	8.8591	13.1197	9.80722	9.55465	6.18433	4.7404	8.42886	8.68536	7.29343	8.28256	10.7508	7.70203	6.78399	9.99828	10.2433	8.55405	5.83898	3.36435	4.53753	6.05401	5.56098
ENSMMUT00000047670	chr1:4325290-4337728	4.16936e-06	2.00674e-06	6.30075e-06	2.08639e-06	3.75023e-06	4.99002e-06	2.97683e-06	2.43489e-06	1.41512e-06	2.53192e-06	6.0955e-06	4.97155e-06	2.1654e-06	4.58069e-06	5.13968e-06	3.28478e-06	2.47383e-06	3.32228e-06	2.81489e-06	1.56516e-06	2.50131e-06	2.86522e-06	2.3676e-06	4.43927e-06	2.27179e-06	2.04025e-06	2.89591e-06	3.01323e-06	5.43153e-06	6.64545e-09	1.71128e-06	2.87466e-06	3.36751e-07	1.82535e-06	1.91206e-06	3.63499e-06	3.63899e-06	3.21679e-06	3.31471e-06	3.13738e-06	8.05436e-09	2.17921e-06	4.53078e-06	2.16876e-06	2.71608e-06	1.7977e-06	4.40728e-06	4.06186e-06
ENSMMUT00000003186	chr1:4330843-4337728	17.3962	20.808	7.61547	6.85565	4.24123	3.27343	9.18914	12.7892	3.41367	6.05806	2.61664	5.44324	12.2321	9.48859	4.61332	18.659	4.24439	10.6287	8.80523	17.305	5.32886	11.647	12.1221	3.37762	7.11613	12.0229	2.05848	9.21866	4.79792	0.00011001	7.7867	9.51652	3.2065e-05	8.63507	3.25268	4.92798	5.29244	7.30257	10.5294	5.5185	0.219981	6.59147	6.03144	3.85489	3.68169	7.15681	9.11207	3.35531
ENSMMUT00000022868	chr1:4377676-4379423	1.9919	0.791246	1.97066	1.97933	4.2334	3.8602	1.91707	0.324313	2.06458	2.5771	3.78906	3.41344	2.68873	1.87336	2.23417	3.75729	4.05586	4.49613	2.40193	0.271466	1.31315	2.16553	3.479	3.6661	2.30081	0.812669	0.67858	1.20403	6.14129	5.64196	2.25037	1.10052	1.33063	3.70914	3.18194	2.59672	0.756448	5.59462	2.06768	3.45533	3.02596	3.0246	2.16641	0.721907	2.75663	1.16937	1.69689	2.31723
ENSMMUT00000019456	chr1:4362427-4372188	4.25819	2.38575	2.68433	3.62953	4.88961	3.80987	3.7176	2.47103	1.475	4.86638	5.47542	5.0533	4.61709	2.36169	3.29456	4.86623	6.02272	3.39369	3.83707	3.13545	2.73707	5.49533	6.11587	3.78831	2.25918	2.77217	2.87913	4.51495	6.29685	4.25479	3.65927	3.13253	2.60623	4.41465	6.41018	5.83573	3.85605	9.65521	1.96335	5.15682	4.9098	5.28218	4.66367	2.60479	2.90753	0.820728	4.79158	4.32376
ENSMMUT00000019457	chr1:4362428-4371426	2.41865e-05	0.000112867	0.000865366	1.09174	3.29692e-07	0.000114897	1.88066e-05	0.00737592	1.73745	2.94348e-05	0.000146737	2.20211e-06	1.74573e-06	0.000130229	7.8067e-06	0.000153777	2.73228e-05	1.18064e-05	0.00348927	7.34018e-05	3.9213e-05	0.000277563	1.04603e-05	2.01845	2.22704	9.82943e-06	5.29466e-06	3.9617e-05	3.70894e-06	2.99755e-06	0.000143453	0.000169468	0.000317286	4.21031e-05	5.22182e-05	1.86522e-05	4.53991e-06	0.000197381	1.36631	2.40349e-05	1.10654e-05	0.695637	1.93339	4.47189e-06	1.16131e-05	1.28276	0.337729	7.68336e-06
ENSMMUT00000019458	chr1:4367919-4371426	0.370463	8.59254	3.23734e-88	0.771154	0.112132	0.856387	0.522204	6.19208	0.000217734	1.52489	0.495793	3.25379e-09	1.5831e-06	6.12451	0.310652	7.10903e-39	0.938259	1.14108	0.213311	4.42489	1.39489e-92	0.581389	9.44443e-10	8.43897e-15	0.000939318	5.48429	1.12956	2.91872e-22	7.38993e-18	6.87066e-07	1.47825	6.46258	3.1111e-14	0.77943	5.78818e-14	9.52346e-17	6.71668e-36	4.87077	0.477451	3.57142	2.25767e-33	2.00342	3.14811	3.39042	1.30148e-29	3.46019e-11	0.396424	4.24791e-07
ENSMMUT00000047664	chr1:4399312-4400776	0	0	0	0.143307	0.0851402	0	0.0771194	0.176105	0	0.333189	0.309767	0	0.0748725	0.0968817	0.0808786	0.214763	0.0734125	0	0	0	0	0.180909	0.173734	0	0.0757192	0	0.0818836	0.145289	0.148213	0.0658849	0.203663	0.0995988	0.0688141	0.305167	0.177213	0.13429	0.20538	0.433991	0.0748515	0.156357	0.084263	0.0782092	0.174279	0	0.07128	0	0.167552	0.322637
ENSMMUT00000027418	chr1:4290164-4306081	18.6581	8.52632	10.3717	17.6771	16.8544	15.759	14.5469	9.45036	12.8139	19.8738	18.9046	28.8143	17.8567	6.24449	10.5982	18.1955	19.1947	15.7548	17.5606	8.79815	14.0016	22.578	20.4325	25.5403	16.7567	8.45368	10.1904	19.5759	16.968	16.9104	16.8375	9.93086	14.1072	21.8451	20.9632	28.8836	14.7353	18.1231	10.6909	17.3115	21.3872	21.646	13.5536	9.15957	11.0042	11.4279	17.9992	13.1559
ENSMMUT00000027419	chr1:4290937-4301951	37.8256	37.0608	24.0024	38.8803	32.0779	34.8097	46.8399	38.6406	21.369	36.7202	30.4185	36.4595	38.9961	42.8189	25.581	37.0811	33.5568	36.0584	46.5513	39.6487	25.0059	41.1025	30.8744	41.6759	44.868	42.0492	23.4214	41.4226	33.4467	37.6894	48.2199	41.183	19.5143	37.0245	29.2213	33.8625	41.2711	32.3571	35.4177	46.5989	44.5613	48.4251	37.7894	45.8522	32.7964	23.4	39.5729	38.9026
ENSMMUT00000009921	chr1:4413898-4421201	13.8343	3.62697	8.62267	12.6198	11.7608	8.50264	9.85233	3.24351	9.15092	13.1171	12.3764	10.7801	12.1525	6.69138	6.424	10.3832	13.9437	7.64432	6.92948	5.09058	6.80105	15.6187	11.5475	12.6031	13.3358	3.04787	7.06938	16.0556	12.7959	7.28081	12.6599	6.01916	9.98092	13.4894	14.2286	12.0576	14.4215	16.9857	13.4415	12.959	8.14778	17.8257	15.9491	4.21162	5.66161	7.72711	11.7634	8.69066
ENSMMUT00000019474	chr1:4393412-4397368	12.9425	7.02629	5.54864	12.9895	22.7696	18.1944	14.9036	7.7617	8.61797	14.4724	19.1161	20.5089	12.7219	7.12952	6.38735	14.0055	26.0458	21.4236	15.7268	7.96682	8.08537	14.0347	18.3206	22.9904	13.3642	7.39254	6.41773	13.3865	23.5874	21.3254	14.622	7.77638	8.60472	14.8254	18.2098	19.2426	14.3357	12.1172	8.95661	13.3772	25.2574	20.2609	10.3749	8.18258	8.99836	6.29555	13.4332	16.8709
ENSMMUT00000047666	chr1:4379636-4393161	2.3891e-22	1.29537e-29	5.97842e-13	2.7155e-44	1.17276e-18	0.215985	0.330985	0.640905	1.49595e-21	0.465795	0.30486	0.17289	3.08137e-36	1.11563	3.10576e-15	0.603875	0.638205	1.79238e-12	3.44705e-36	0.293098	0.207337	4.0734e-30	1.29643e-13	1.30066e-25	0.281792	0.275557	0.287023	1.71915e-16	0.268489	2.25434e-13	0.180376	0.588083	4.96835e-59	1.01096e-21	0.323166	1.04209e-26	2.07102e-22	0.933641	0.222307	4.55661e-28	2.24766e-55	4.16527e-64	0.250672	5.40186e-16	2.51956e-30	1.21162e-19	1.32527e-43	1.00612e-16
ENSMMUT00000047665	chr1:4379639-4392083	2.6898	3.02551	2.64108	3.10515	2.27057	2.81416	2.16281	1.07728	1.20025	4.11773	3.89986	4.45465	2.75356	0.837832	2.48894	3.88075	4.65479	2.69214	2.94265	0.629565	1.52734	3.5729	3.45582	1.94201	2.30302	2.24938	3.10595	4.17273	4.73498	1.13023	2.5181	1.52096	1.35719	2.42397	2.29554	2.49231	2.63807	5.02733	2.35472	2.79627	1.80643	2.73023	2.00942	2.17501	1.33717	1.82039	2.04918	1.85055
ENSMMUT00000019463	chr1:4379639-4393203	0.685101	1.76077e-68	5.37496e-15	0.857873	1.07127	1.63428	0.561391	1.1472e-61	1.18738e-12	0.271395	1.38093	1.76501	1.07608	0.220003	1.47651e-07	4.01994e-10	0.310839	1.61264	0.655193	3.1089e-138	8.80556e-06	3.42481e-05	0.997676	0.497606	0.820102	4.12707e-29	1.89509e-05	4.83188e-06	1.39635	1.64889	0.547719	9.01413e-78	0.0179711	2.08544e-05	0.940569	1.43754	0.989178	0.795445	0.00187274	0.000100946	0.00168834	4.9642e-27	3.75877e-05	9.35334e-37	2.16999e-16	0.855385	0.00102538	1.88193
ENSMMUT00000019462	chr1:4379644-4388739	2.3244	7.17019e-05	2.37923	2.68517	9.23097	6.32001	3.49833	0.000377271	2.75502	0.500088	1.87712	3.02829	1.49979	1.2993e-12	2.73005	2.50758	7.58801	5.11722	3.04983	0.000377892	1.67062	2.77006	4.53593	6.16956	2.9061	9.95799e-06	2.44803	2.37914	6.52083	7.77471	3.62986	0.0617898	2.1225	2.77238	4.84795	4.76818	2.40378	1.78588	2.91907	4.61974	9.09208	5.54303	3.62934	5.33269e-05	2.76159	0.543728	2.67447	5.82764
ENSMMUT00000019466	chr1:4379644-4388743	3.15161e-17	4.44667	0.201666	1.62279e-16	3.33079e-05	3.99666e-10	4.8344e-05	3.9053	0.43128	4.85004e-05	0.950267	2.41911e-13	0.000301278	5.09502	1.15828e-07	6.67384e-15	4.14246e-11	1.54376e-11	0.0300183	2.36672	0.439822	3.98372e-23	3.07696e-08	6.74861e-05	4.18125e-19	3.06895	4.48629e-17	4.9794e-15	5.11612e-13	2.24112e-06	2.06533e-08	3.95834	1.09752e-05	2.82441e-06	9.97295e-12	8.66459e-05	1.25799e-14	0.00099239	1.8963e-42	1.54743e-11	2.71811e-07	0.0191595	4.38557e-12	2.95159	1.49058e-41	0.137455	2.17014e-26	4.12511e-12
ENSMMUT00000019472	chr1:4379647-4393200	7.80026e-05	8.3745e-08	2.05613e-06	0.000403257	3.42185e-07	1.15494e-05	2.66012e-07	1.13482	3.09972e-05	1.0908e-06	7.21502e-06	1.58123e-06	3.47241e-08	0.000813755	4.00244e-06	1.33034e-05	7.53705e-22	3.47542e-06	8.23724e-05	2.19403	1.60714e-07	2.45959e-11	3.39433e-06	7.30435e-13	2.15169e-05	0.706907	1.76495e-06	2.43354e-06	8.21778e-08	4.08965e-06	7.3751e-06	2.62597e-09	0.482454	0.55946	0.000741362	1.73006e-07	8.7881e-07	9.90249e-05	1.25851e-25	9.29153e-12	1.73064e-34	1.31205	1.57804e-09	0.768209	6.00563e-05	4.35056e-05	0.539496	1.83743e-05
ENSMMUT00000005068	chr1:4424552-4429612	0	2.646e-07	0	0.000158075	0	0	0	6.01975e-07	0	0	0	0	0	7.97095e-07	0.000178427	0.00015793	0	0	0	5.06917e-07	0	0	0	0	0	0.197171	0	0	0	0	0	1.11364e-06	0	0	0	0	0	7.12127e-06	0	0	0	0	7.47173e-07	0.000204347	0	0	0	0
ENSMMUT00000047663	chr1:4424820-4429612	0	1.35544	0	0.0839048	0	0	0	3.03197	0	0	0	0	0	1.82676	0.0947073	0.0838278	0	0	0	3.0565	0	0	0	0	0	1.07668	0	0	0	0	0	2.98094	0	0	0	0	0	3.14233	0	0	0	0	2.05039	0.834448	0	0	0	0
ENSMMUT00000009646	chr1:4463648-4476301	2.9444	3.54492	6.15287	4.75481	4.4199	3.74696	3.06588	2.71394	2.91019	2.21708	3.79862	3.08302	2.80942	3.05755	6.15186	5.65191	4.68537	4.16882	3.84465	2.64916	2.64836	2.87951	3.335	3.31907	2.90893	4.88204	6.95564	5.67233	4.96833	3.79477	3.46635	3.31718	3.07827	3.35448	3.83662	3.38892	2.34889	9.70655	3.06665	3.9896	3.0223	4.5607	10.0529	2.71385	1.64046	1.75926	1.96594	2.5589
ENSMMUT00000009647	chr1:4463840-4476300	1.44193e-07	8.16942	6.31602	3.58915	2.02565	0.761698	0.368617	9.24326	1.20503	1.22043	0.470771	0.954149	0.425702	9.72353	7.38821	2.73459	1.08432	0.491904	0.260477	8.47203	1.05557	1.03391	0.53866	0.321848	0.349524	7.60416	5.83764	3.44922	1.17522	1.33551	0.594577	8.0293	1.20226	1.50259	0.58466	0.249516	0.260669	14.4242	0.99298	5.62051	0.12237	0.193882	11.6854	7.4721	1.1887	1.86797	0.0875162	0.439656
ENSMMUT00000018644	chr1:4504516-4509602	0.917046	1.66302	1.02068	2.06817	4.15223	3.57645	1.38166	3.09655	1.45394	1.98972	2.22431	2.52486	1.00602	2.07315	1.24772	1.71002	4.71282	3.23994	1.96385	3.32554	0.878675	2.04065	2.33445	3.79818	1.05508	2.53767	1.14098	1.73526	4.13042	3.40989	1.6892	2.9739	1.54103	1.97425	2.31498	3.70901	2.01006	8.31501	1.52723	1.32278	2.26439	1.59574	4.94358	1.43058	1.38342	1.08342	1.75108	2.66528
ENSMMUT00000022238	chr1:4450671-4452141	0.000431238	7.07204	13.6069	2.46874	50.0142	39.322	18.1684	6.06217	0.000198818	0.012631	23.7775	0.000314678	7.60692	5.10179	11.1368	0.00303577	6.18777	42.8889	14.3479	0.000228737	0.00025791	7.30985	13.2007	0.000310842	0.000842254	5.16485	10.0101	15.005	34.7687	42.5568	15.1448	5.23981	10.7611	0.243744	15.0267	4.46424	26.5373	7.07778e-05	14.5814	9.0763	32.7601	0.00137387	12.3925	7.80925	14.3261	7.88611	15.6148	26.1413
ENSMMUT00000022240	chr1:4450678-4451804	21.5763	0.000398101	4.98313	17.7194	6.32134	5.84416	6.39725	0.000287122	20.0888	20.5688	13.9275	43.1132	17.462	0.000990554	6.90215	19.0063	50.1464	5.24836	12.4544	4.99824	21.4852	15.532	24.2876	45.8637	21.674	0.000235057	8.82777	5.87781	20.5337	10.9675	12.5896	0.000213219	9.03548	18.8443	21.2643	42.8482	0.00030647	12.9415	0.000209106	5.65457	18.3132	23.2698	0.000719733	3.29648e-05	5.48013	6.04279	5.72802	10.0886
ENSMMUT00000009648	chr1:4478916-4483715	47.1105	25.4447	58.2378	47.9209	94.9642	95.5776	60.5713	14.8308	45.6713	39.1726	69.0168	63.822	51.9516	20.1939	57.5393	43.9853	92.6536	95.4108	62.8954	16.1052	50.2943	35.8683	67.7537	69.9961	58.2347	25.0645	59.8449	45.6422	96.4611	93.3922	57.4385	18.5975	48.2049	40.2706	68.7173	70.1837	49.8653	26.0684	40.3168	24.9973	61.8381	36.1578	29.0617	16.1519	41.6999	29.2955	35.0933	48.2236
ENSMMUT00000047662	chr1:4483087-4483678	9.66336e-07	13.6148	7.03638e-07	1.40298e-06	1.15468e-07	2.17566e-07	7.56423e-07	17.644	0.931772	1.3281	6.96281e-08	0.447584	0.831584	19.4804	5.25341e-07	1.47049	0.469986	2.1041e-07	2.91865e-07	18.3488	7.46517e-07	0.941016	0.316708	3.12799e-07	1.58044	16.2427	0.754847	1.44085	1.37297e-07	0.875434	8.40162e-07	18.5268	1.85781	5.94234e-07	0.325333	0.858065	0.657875	7.7986	2.99595e-07	0.77849	2.53219e-07	3.43142e-07	6.99069	4.93027	1.21333	0.511283	1.61589e-07	1.22806e-07
ENSMMUT00000047660	chr1:4575256-4597939	2.59447	0.98677	2.53916	1.95749	7.08738	5.79698	3.47848	0.149361	2.09688	2.55748	4.41289	4.52276	3.00076	1.16354	2.22951	2.6466	8.48327	7.09317	3.2963	1.2971	1.96285	2.75465	5.68852	5.70513	2.87711	1.28687	1.55481	3.09612	7.10137	5.82625	3.21358	1.41987	2.24246	3.33623	4.25858	4.15402	4.53068	2.36798	1.94187	0.945877	3.08815	3.49412	2.25189	1.31668	2.31019	1.55474	2.42047	6.30523
ENSMMUT00000002189	chr1:4575310-4597759	2.5476e-06	9.6021e-16	2.36433e-09	4.2638e-08	1.85994e-06	1.41407e-06	1.34357e-06	0.0735291	2.64211e-06	1.38857e-06	2.03795e-07	1.83163e-06	2.27723e-06	9.19393e-07	7.66324e-07	1.53979e-06	5.5553e-07	1.71766e-06	1.0417e-09	1.12861e-32	2.49398e-06	5.63603e-07	2.37444e-08	2.23804e-06	3.5049e-06	1.57621e-05	1.57198e-06	0.288444	1.91509e-06	9.8029e-07	1.65321e-06	7.05169e-07	7.41892e-08	1.62827e-06	8.83027e-07	2.84468e-06	2.25731e-06	8.64121e-07	1.62053e-06	1.15089e-07	2.98898e-06	2.12129e-08	1.4709e-06	1.76235e-06	1.71863e-06	4.73241e-06	2.61114e-06	4.34384e-21
ENSMMUT00000047659	chr1:4575570-4597759	1.32754	0.937296	0.325897	2.82393	2.92042	1.84346	0.724683	1.5979	0.435122	1.69822	0.766955	2.3697	1.02214	0.999017	0.536471	2.31043	0.870426	0.967629	2.23036	0.0825009	0.834716	1.71869	0.764564	1.12652	1.01168	0.124384	1.50768	1.67209	2.27883	1.31663	0.770917	1.07499	1.51571	1.73417	1.67417	2.07132	1.20521	1.05395	0.59688	1.21424	1.04908	0.647531	0.768934	0.671789	1.06227	0.610876	1.44685	1.65766
ENSMMUT00000023121	chr1:4587680-4593394	2.8923	1.12604e-05	1.74959	1.26021e-05	1.59317	1.39775	1.55896	0.557972	0.656506	1.61147	0.0749407	1.69968	1.78808	0.913785	1.22907	3.06784e-24	4.23725	3.2045	2.70293e-05	1.8964	0.283784	0.608514	1.62362	2.61852	0.791681	1.90472	1.17345	1.59019	4.89851	3.57559	3.77854	0.410167	0.140139	5.53614e-09	2.06749	1.68936	0.371423	1.15462e-08	0.904188	9.4344e-08	3.63949	5.64682e-09	0.601775	1.61693	0.948475	2.34565e-34	0.206501	0.0363274
ENSMMUT00000002197	chr1:4640470-4640772	0	0	0	0	0	0	0	0	0	0	0	0.670536	0	0	0.834279	0	0	0	0	0	0	0.622038	0	0	0	0	0.844646	0.749344	0	0	0	0	0	0	0.456998	0	0	0.746118	0	0	0	0	0	0	0	0	1.15153	0.665613
ENSMMUT00000002663	chr1:4694704-4697191	0	0	0	0	0	0	0	8.98701e-34	0	0	0	0	0	0.373405	0	0	0	0	0	0.219281	0	0	0	0	0	0.389003	0	0	0	0	0	0.0493866	0	8.80908e-10	0	0	0.606501	0.648967	0	0	0	0	0.539985	0	0.121952	0.227515	0.50638	0.399953
ENSMMUT00000002664	chr1:4695296-4697206	0	0	0	0	0	0	0	4.89568e-05	0	0	0	0	0	5.95527e-05	0	0	0	0	0	8.62207e-08	0	0	0	0	0	2.81856e-06	0	0	0	0	0	0	0	0.0931135	0	0	1.68262	1.23002e-06	0	0	0	0	9.13242e-09	0	3.75949e-05	0.22663	3.5911e-05	4.31912e-08
ENSMMUT00000002665	chr1:4695721-4697206	0	0	0	0	0	0	0	0.379699	0	0	0	0	0	0.0960716	0	0	0	0	0	0	0	0	0	0	0	0	0	0	0	0	0	0.08054	0	1.31188e-06	0	0	3.87568e-06	0.473053	0	0	0	0	0.00020176	0	0.521583	4.71775e-08	6.72325e-16	2.33305e-07
ENSMMUT00000018177	chr1:4679453-4693061	0.471862	5.27903e-06	1.5922e-06	1.67044e-06	1.8803e-13	2.73727e-05	1.3709e-06	0.85926	0.34575	1.80641e-06	1.33572e-06	8.12423e-10	0.000104389	0.820599	4.61827e-05	8.13766e-09	1.58183e-05	1.1495e-05	0.000380123	2.04765e-07	0.26787	7.08062e-05	2.20431e-09	2.28522e-08	7.44383e-05	2.15211e-05	1.11059e-05	2.57522e-09	4.86525e-11	1.19794	1.62403e-05	0.0452473	0.552957	1.14389e-08	0.253126	2.50277e-17	4.07807e-08	0.732437	4.88892e-07	9.15532e-09	0.545637	2.50318e-14	0.567254	0.282412	3.04984e-10	4.31286e-09	1.40627e-06	3.01582e-05
ENSMMUT00000018176	chr1:4679453-4693061	6.69538e-05	6.66856e-06	0.641325	9.58553e-05	0.00724921	4.81606e-05	2.08436e-05	5.57567e-06	3.77108e-06	2.19832e-06	6.20188e-06	2.7142e-05	0.479019	1.66042	1.14354e-15	1.33046e-05	2.47456e-05	1.71875e-05	1.68739e-19	5.86608e-06	4.84194e-06	3.06051e-08	3.43163e-06	5.592e-05	0.4869	7.32784e-11	2.47893e-07	1.22186e-05	9.87382e-05	2.90101e-05	7.81706e-13	1.99418e-66	0.00271074	1.76135e-05	1.62186e-05	6.40174e-05	1.4685e-05	2.3549e-05	8.21385e-06	8.86507e-06	3.45893e-30	0.704309	1.11699e-05	0.000234178	4.60037e-16	8.90909e-05	5.0324e-07	5.3707e-05
ENSMMUT00000018175	chr1:4679453-4693061	5.52953e-16	6.3018e-29	7.60316e-19	2.98075e-32	2.19565e-47	3.54092e-24	6.07086e-22	8.97808e-20	3.25346e-07	4.64784e-10	2.07564e-10	1.30456e-11	1.81348e-33	6.6936e-25	1.09478e-27	2.03844e-10	9.18807e-28	5.36265e-23	1.82404e-61	2.37215e-20	4.52453e-07	8.55816e-25	5.91918e-07	1.00065e-15	1.02916e-61	2.23667e-17	3.39903e-19	5.28346e-16	1.41837e-32	4.58828e-21	1.35141e-18	5.83763e-122	3.48894e-57	1.48927e-13	1.24859e-12	3.14623e-11	1.50656e-22	1.26004e-15	6.41811e-16	9.23724e-19	0.00053662	7.95771e-31	8.94264e-18	5.10913e-99	6.19464e-06	1.72206e-36	1.49546e-06	1.43499e-25
ENSMMUT00000018174	chr1:4679453-4693061	3.00793	2.89577	0.904916	4.563	4.86639	3.68274	4.1221	2.48805	2.08823	4.72359	3.95888	4.83269	3.00175	2.38966e-05	2.02381	4.45036	5.37074	3.43043	3.98025	2.96152	2.52234	4.66307	4.54418	5.20757	3.03336	2.49103	1.86281	4.73635	4.69113	2.86724	3.83437	3.03342	2.17787	4.51139	4.07214	4.93765	2.72497	4.80567	2.55384	4.23781	3.69036	5.45919	4.87089	1.8086	1.29748	1.30694	3.55689	2.73957
ENSMMUT00000002192	chr1:4605460-4640363	67.0292	34.7452	62.0379	63.4246	112.179	116.846	80.9839	55.7609	51.6855	54.8076	83.5596	82.7842	64.2147	39.7433	59.2032	65.3873	112.628	115.594	80.1966	56.8629	52.7049	55.1864	77.2929	86.312	69.5457	41.9295	59.4596	65.688	116.496	115.452	80.9083	55.1315	52.5273	56.1523	83.6952	89.7255	83.7775	47.9242	51.1784	48.1636	90.6973	63.7471	36.9764	54.2399	61.1291	42.0865	63.8925	81.6665
ENSMMUT00000002194	chr1:4608824-4640327	3.93386e-06	78.3613	6.13105e-06	4.69439e-06	7.93326e-07	6.69998e-07	4.00953e-06	39.0375	5.02038e-06	1.02621e-05	5.64846e-07	1.41404e-06	4.70953e-06	75.2384	4.52119e-06	5.17652e-06	3.19811e-07	3.49138e-07	1.75454e-06	41.2415	4.31587e-06	2.23612e-06	8.18674e-07	8.73931e-07	3.93236e-06	65.6102	8.44813e-06	1.18128e-05	3.89572e-07	3.71307e-07	1.68174e-06	40.2357	8.6188e-06	7.54762e-06	9.19066e-07	1.04028e-06	2.09105e-06	0.000323593	1.67605e-05	0.000703492	4.77661e-07	3.42859e-06	1.89298	44.8135	9.69571e-07	8.00799e-06	1.89614e-06	4.54326e-07
ENSMMUT00000002196	chr1:4630915-4640169	2.21059	0.388172	3.5977	3.35641	1.56106	2.43323	0.401213	0.524417	2.19571	2.8225	3.56797	2.45269	1.63776	0.780974	2.75244	2.91187	3.9471	2.28911	2.02975	0.213163	4.09894	1.79477	3.03183	2.94381	1.30708	0.399229	2.98434	2.76813	1.899	3.66903	1.30743	0.651713	1.50162	1.31046	2.30005	2.86046	2.9426	0.819291	1.4798	2.31848	1.13524	2.48552	4.84617	8.1555e-15	1.98617	2.22094	1.98876	0.579558
ENSMMUT00000047651	chr1:4731083-4748831	1.10253	0.828199	1.7089	4.59325	2.94877	1.68034	1.2656	0.180567	1.08943	3.13366	3.66678	1.4222	1.29776	0.940815	2.16844	4.19066	1.95275	1.4558	1.77914	0.426215	1.51851	3.39584	2.44139	1.80941	0.624619	0.312474	1.59482	4.0138	2.28554	0.907801	2.5745	0.950951	1.65887	3.71656	3.10351	1.78603	0.390034	2.36283	1.04211	2.41107	1.34933	2.52083	0.725188	0.378316	1.00503	1.15808	1.78175	1.23752
ENSMMUT00000007838	chr1:4733767-4748831	1.44433	1.1756e-06	0.00320105	0.212897	0.824286	0.981739	0.497003	0.552677	0.844016	0.803052	2.3845e-05	0.865838	0.766516	7.61302e-06	0.692499	0.882701	3.41868e-06	1.73662e-05	1.21874e-05	7.64145e-07	2.11448e-05	0.000138223	0.78318	0.0441418	1.52737	0	0.105559	8.41815e-06	1.10795e-05	0.59905	0.0394363	0.0961086	0.288537	0.0748707	0.242317	1.16127e-05	1.43114	0.294201	0.928959	0.000112067	7.273e-05	1.21276	1.28203	0.786457	0.229465	0.00355652	9.78867e-07	0.46036
ENSMMUT00000047650	chr1:4745753-4754826	0	0	0	0	0	0	0	0	0	0	0	0	0	0	0	0	0	0	0	0	0	0	0	0	0	0	0	0	0	0	0	0	0	0	0	0	0	0	0	0	0	0	0	0	0	0	0	0
ENSMMUT00000047656	chr1:4697769-4722192	7.85086e-08	1.89882e-43	7.141e-36	2.21657e-07	1.16342e-09	2.43706e-18	8.12786e-20	6.00331e-154	2.14808e-15	4.38448e-13	2.01175e-31	1.96779e-17	4.16601e-25	7.95341e-106	9.31854e-15	6.24196e-36	6.93328e-69	0.255282	8.68892e-28	2.38482e-47	3.47423e-11	8.11933e-33	1.06848e-08	5.52107e-28	2.99214e-11	2.96223e-114	1.55292e-16	2.66715e-88	4.43749e-33	2.4218e-13	6.76663e-42	9.62778e-42	1.76773e-21	6.03434e-16	6.10892e-09	4.12254e-22	1.04958e-31	3.79096e-27	6.7146e-40	7.69758e-30	2.04933e-69	1.82624e-20	3.52226e-39	1.17281e-174	9.52546e-65	2.21297e-18	7.90325e-05	3.05152e-13
ENSMMUT00000047657	chr1:4697769-4723703	2.31966	6.06068e-05	0.00398259	3.12184	6.79608	3.27351	7.65783e-05	0.00235435	2.23625e-11	2.81082e-08	0.00102777	1.60429	0.64894	0.00125981	6.08932e-06	0.000394889	0.024162	0.279848	0.000274904	2.26526e-05	2.90469e-05	0.00175928	3.43527e-05	1.37836e-10	9.43476e-05	3.65695e-14	3.82219e-05	0.00163354	1.21646	2.20709	0.00278473	2.39789e-07	0.0162103	2.36092e-06	0.247645	0.00127441	2.43942	0.000191718	2.08549e-07	0.000578561	0.00474121	2.2466e-05	0.122105	0.195048	0.0023043	1.27664	4.20865	1.95074
ENSMMUT00000047658	chr1:4697769-4723703	4.38811e-05	4.48921	5.46169	2.42435	0.0846056	3.50846	4.74908	3.11483	1.96078	3.85028	4.74361	4.12165	2.95449	4.20417	6.9317	7.13524	7.59356	6.04584	4.48022	6.75875	2.21475	1.34402	5.30051	5.12912	5.09201	5.26333	8.32906	7.40943	6.25578	4.623	5.14483	4.93136	2.56355	2.78082	4.64864	5.09597	6.20463	7.2517	2.33934	2.6104	4.15081	3.31582	4.81112	3.43101	4.41719	2.84439	1.88387	4.95642
ENSMMUT00000002667	chr1:4698158-4722192	1.4841	2.24157e-34	0.382753	1.66139	0.67819	1.97881e-21	7.29257e-11	1.92285e-80	0.121499	2.11395e-05	1.04191	8.00915e-21	0.363919	7.43427e-63	0.235908	6.66859e-25	3.29242e-50	0.00604311	6.51883e-09	1.70242e-27	0.21406	0.15971	0.0771646	0.00152496	0.477503	9.38339e-96	6.80684e-12	4.27952e-48	0.587753	1.8095e-12	0.304651	9.81986e-26	0.160152	0.0474081	0.245652	0.688115	0.00455815	0.581472	5.48344e-48	0.106566	0.0521262	7.01699e-15	0.533091	1.6896e-132	1.08667e-15	8.30406e-14	0.332879	8.98815e-33
ENSMMUT00000002668	chr1:4698278-4723703	1.84494	6.17961	0.383341	0.761801	1.09707e-15	0.0498388	3.96323e-23	6.46077	1.11734	3.7579e-06	2.01892e-20	4.62358e-13	0.250138	5.23149	0.16716	2.25854	1.32942e-14	2.24217e-63	0.349046	3.83988	7.11877e-06	1.62812	0.206665	3.15935e-10	3.75851e-14	6.0598	4.83461e-09	0.910506	0.00344804	3.38891e-08	0.165356	4.57582	0.180193	1.53276	1.44298e-10	0.0809276	1.2882e-05	0.510574	0.000678909	1.95384e-19	0.398035	0.714981	1.43913	3.48825	2.31748e-35	0.217268	1.7968e-12	9.06329e-31
ENSMMUT00000002669	chr1:4698304-4715830	4.04998	4.86373e-11	9.658	2.86674	11.9677	7.4796	7.8731	4.18116e-85	2.91775	1.99049	4.37588	5.32785	2.06789	2.66414e-75	7.39671	6.96019	10.9879	6.6734	7.101	4.92984e-20	1.28988	4.81285	6.65515	5.47272	3.39435	2.20494	7.92229	6.68482	8.71675	7.05492	4.26073	0.0993625	2.25512	5.17239	4.72406	7.26391	12.6836	5.06223	0.476701	5.38534	7.60582	1.87405	3.03632	2.37144e-76	1.61825	5.104	3.93909	10.4956
ENSMMUT00000002671	chr1:4698304-4721971	4.09893e-09	1.92958	1.1635	0.92426	1.3302e-28	5.07399e-07	1.50194	2.2297	0.000302033	1.60069	0.139099	0.462304	1.51596	3.25888	1.90925	0.975695	5.28964e-39	5.13696e-61	0.907054	2.92606	1.51728	1.94554	0.162252	0.485048	0.120149	0.0017932	2.27846	2.92884	3.50579e-18	9.32796e-10	0.597724	2.16963	0.335449	0.146633	0.332123	0.412608	1.03043	3.85156	1.01457	3.94935	5.16507e-16	3.14909	3.66056	4.02377	2.03706	0.814067	1.52946	0.160141
ENSMMUT00000047655	chr1:4698304-4723391	1.71725e-14	3.42072e-05	1.13787	0.871406	4.11693e-61	5.88023e-27	1.34207e-19	1.6078e-23	5.03033e-21	7.37797e-09	7.97445e-46	2.31801e-22	9.20127e-17	2.12204e-08	2.05071e-13	4.07377e-27	1.53585e-139	1.10112e-91	4.65466e-24	5.34507e-08	0.445692	2.15081e-30	4.85838e-19	2.4826e-36	3.2758e-23	3.33726e-18	5.82724e-13	5.93794e-45	1.13234e-56	4.1506e-19	5.48433e-84	1.33056e-05	2.19398e-44	4.14287e-14	1.34797e-39	1.43528e-54	4.41316e-59	0.861824	1.3253e-15	5.03049e-28	1.17678e-106	1.1565e-12	7.36916e-41	1.44233e-20	1.32558e-42	4.04869e-14	9.56488e-17	5.52946e-34
ENSMMUT00000047654	chr1:4699538-4719433	2.77996e-14	2.85687e-28	0.624842	0.634972	2.86171e-39	5.11807e-30	5.42111e-42	2.54614e-126	1.60268	6.42282e-31	0.0156593	6.17309e-35	2.6347e-32	0.406512	6.58783e-10	4.49342e-09	3.20043e-175	4.54411e-27	0.897151	0.158432	3.62437e-29	3.74657e-32	1.79966e-11	2.14432e-56	4.81824e-16	5.56295e-80	8.78395e-41	4.11384e-85	2.95517e-92	5.73298e-22	0.00221473	0.172635	0.69649	3.80537e-15	0.00051009	0.354955	1.79106e-55	6.84143e-20	0.210082	3.32358e-23	1.02046e-221	6.17137e-29	1.57877e-28	3.82552e-142	5.26642e-88	8.26999e-42	1.01332e-10	3.43942e-72
ENSMMUT00000047653	chr1:4701053-4721971	1.89069e-30	7.00152	0.131297	9.33232e-12	1.21129e-122	9.17108e-75	2.26341e-94	7.37949	1.92982e-30	9.56988e-06	5.66509e-58	3.73677e-105	1.2782	7.67679	1.19997	2.36863	0	4.41709e-47	1.00242e-47	6.58005	0.149417	0.72624	0.316113	1.92883e-147	0.341151	10.8871	3.41473e-29	1.27163e-96	2.08409e-254	3.05088e-62	0.949454	8.65025	0.481252	1.12659	3.50572e-06	2.1888e-93	9.33921e-290	2.51782e-27	2.54741e-152	1.7788	0	1.36441e-34	5.29223e-65	6.07886	0	1.29244e-101	1.57131e-46	7.50246e-213
ENSMMUT00000047652	chr1:4716903-4718731	0	0	0	0	0	0	0	0	0	0	0	0	0	0	0	0	0	0	0	0	0	0	0	0	0	0	0	0	0	0	0	0	0	0	0	0	0	0	0	0	0	0	0	0	0	0	0	0
ENSMMUT00000015217	chr1:4777479-4790709	47.4124	29.1693	79.6012	64.7868	55.8943	48.4911	54.1285	24.8172	37.1537	51.9005	56.8741	48.256	45.3642	24.2262	84.2309	69.5223	57.5832	44.8655	49.7296	27.2689	34.5743	49.4375	58.1287	51.5481	51.7082	24.7205	80.7711	69.8528	61.6592	50.5049	53.0929	25.2094	32.8875	55.946	56.222	53.3613	38.1892	52.2761	46.0973	51.3736	41.1477	67.0954	40.3131	25.0912	37.7712	21.8899	46.0019	39.5208
ENSMMUT00000015215	chr1:4777479-4790709	3.10047	0.590239	6.24404	3.94015	3.4512	2.55331	2.36377	0.474646	2.11526	4.31874	2.87889	2.36365	3.60177	0.78773	6.46406	3.06025	4.19246	4.43314	2.65149	0.487513	2.33309	3.1536	2.8614	2.72408	2.81599	1.54698	4.7971	4.86726	3.80222	2.76492	2.84426	1.68477	3.46092	3.55063	3.73751	3.24473	2.93825	2.82444	2.00573	2.46773	2.07542	5.10816	2.56703	0.686572	2.77847	1.46559	3.13359	3.19304
ENSMMUT00000047649	chr1:4779250-4781536	53.9523	17.8715	107.684	70.0165	108.855	54.0749	35.4186	12.6864	31.4463	61.0464	87.4833	72.7312	38.8905	17.1754	104.754	74.8118	77.6424	52.5743	76.7359	17.729	31.0399	61.6562	89.0918	49.9133	75.4777	8.78367	101.067	67.083	81.9646	69.1353	58.9302	14.2422	37.4198	43.6765	54.5998	66.1878	42.9019	39.9609	57.6582	46.5583	34.3295	74.78	23.8639	22.315	21.2945	14.2813	70.0612	49.9723
ENSMMUT00000015218	chr1:4779257-4783483	4.62862	0.489958	5.71882	4.76324	4.7543	5.21359	3.4824	2.56302	1.53426	4.61335	3.9373	4.915	4.81712	0.479815	3.35364	3.37038	7.37391	1.40845	6.89277	0.771608	1.75451	4.47975	4.54451	2.72468	2.27024	1.82619	8.2563	3.90144	6.9295	1.95109	1.4602	0.571162	2.71743	1.72789	7.14584	3.33475	2.58393	3.6764	2.97477	2.58647	4.40954	4.0617	2.55552	1.86592	4.59259	2.26665	4.4695	6.3648
ENSMMUT00000017376	chr1:4954734-4957638	0	0.681021	0	0.0851801	0	0.079106	0	0.628052	0	0	0	0	0	0.345513	0	0.255306	0	0.0773959	0	0.350474	0	0	0	0	0	0.582883	0	0.0863585	0	0	0	0.414404	0	0	0	0	0.0813838	0.171973	0	0	0	0	0.20718	0.621342	0.0847363	0	0	0
ENSMMUT00000017377	chr1:4957934-4959143	0	0	0.104623	0.0840665	0.0998896	0.156143	0.0904784	0.137742	0.159431	0.234546	0.415345	0.305245	0.26353	0.113665	0.0948898	0.167979	0.0861303	0.229152	0.0784732	0	0.318698	0.0707498	0.152872	0.311447	0.26651	0	0.192138	0.0852294	0.0869444	0.386493	0.238945	0	0.322941	0.0716068	0.103957	0.0787771	0.481919	0.254587	0.263456	0	0.692024	0.183516	0	0.102203	0.167257	0.0709508	0.327627	0.681354
ENSMMUT00000017378	chr1:4962676-4965950	0	0	0	0	0.126838	0	0	0	0	0	0	0	0	0	0	0	0	0	0	0.0732009	0	0	0	0	0	0	0	0	0	0	0	0.0741887	0	0	0	0	0	0.215513	0.0590086	0	0	0	0	0	0	0	0	0
ENSMMUT00000019757	chr1:4981458-4981990	0	0	0	0	0	0	0	0	0	0	0	0	0	0	0	0	0	0	0	0	0	0	0	0	0	0	0	0	0	0	0	0	0	0	0	0.221914	0	3.78041e-06	0	0	0	0	0	0	0	0	0	0
ENSMMUT00000019759	chr1:4994491-5025649	0	0.106277	0	0	0.0473845	0.0370348	0.0858437	0	0	0	0.0492586	0	0.04167	0	0	0	0.0408575	0.0724683	0	0	0.0377951	0	0.0241735	0.0369366	0	0.163732	0.0455721	0	0.0824873	0.036668	0.0377827	0	0	0	0	0.0747387	0	0.0805121	0	0.04351	0	0.0435271	0.0484973	0.193927	0	0	0	0
ENSMMUT00000026818	chr1:5065406-5071284	0	0	0	0	0	0	0	0	0	0	0	0	0.0505537	0	0	0	0	0	0	0	0	0	0	0	0	0	0	0	0	0	0	0	0	0	0	0	0	0	0	0	0	0	0	0	0	0	0	0
ENSMMUT00000026595	chr1:5254061-5254635	0.0001119	0.000127934	0.000119003	7.94318e-05	9.81379e-05	7.78447e-05	8.90813e-05	8.436e-05	1.02011e-06	7.45281e-05	5.02329e-05	1.21177e-05	0.000136324	0.000158404	0.000102756	7.97497e-05	0.000103247	7.5835e-05	7.92519e-05	7.0346e-05	7.807e-05	8.86154e-06	4.84326e-05	0.000102441	5.24788e-05	0.000121447	0.000102882	4.67057	9.09274e-05	7.49277e-05	8.2922e-05	5.91569e-05	8.61121e-05	1.84663e-05	3.08123	3.47992e-05	2.00169e-05	0.000101744	8.775e-05	0.000122041	0.000120261	9.98954e-05	0.000113313	0.000225207	8.6207e-05	7.88452e-05	3.88975e-05	7.72831e-05
ENSMMUT00000026594	chr1:5254061-5255160	4.41503e-16	0	5.0195	0.51045	6.97168e-17	4.65724e-41	3.14075e-106	0	0.00233602	1.79332	3.36023	2.76539	0.954582	1.66149e-54	5.14582e-12	6.27306e-59	4.64227e-35	3.48255e-62	5.75913e-70	2.58298e-20	1.18653	0.936847	2.3545	6.05826	0.000375563	2.62231e-96	0.513679	2.18541e-81	1.52219e-44	1.69512e-84	2.03339e-46	2.81531e-103	4.35675e-23	1.52385e-13	1.13308e-05	1.22984	0.000870644	4.51927e-18	3.29903e-32	6.43067e-12	1.55906e-31	1.49291	4.92749e-77	2.87304e-10	8.60561e-12	3.62525	0.000930746	3.51711e-136
ENSMMUT00000026593	chr1:5254061-5255171	4.18576	2.38143	2.69236	6.92556	11.5633	7.97657	4.63934	1.24938	4.89681	2.91661	4.80849	12.4821	6.14751	2.7837	4.86644	5.16041	7.33725	5.98841	5.3535	1.41184	3.80735	5.59416	4.98251	7.79868	6.66308	3.57809	3.7167	0.000434829	13.0201	8.94818	6.24433	1.81705	3.86765	5.37094	5.58032	9.88976	2.49758	1.80409	4.20699	2.24631	7.75052	2.77808	2.50382	1.39039	4.85493	0.531234	2.69605	3.62673
ENSMMUT00000026588	chr1:5095430-5242822	6.06526	4.92586	3.64291	5.0136	7.64443	6.80814	7.0249	4.64227	3.65668	5.3588	5.73787	5.30148	5.6427	4.40549	3.44263	6.06044	7.98625	6.81163	8.28058	4.28889	3.19281	5.8471	6.22056	5.749	5.42193	4.50376	4.6919	6.09889	7.12545	6.54729	6.57523	3.78425	3.36095	5.99873	4.75414	5.33886	5.79024	7.94066	5.36129	9.98483	8.93348	11.8373	7.88837	5.37791	5.80975	3.37141	7.06665	6.6777
ENSMMUT00000047645	chr1:5099935-5116661	1.42691	7.90459	2.45855	2.79834	4.78714	7.39207e-05	3.03297	5.73571	4.86502	3.0039	1.52413	0.866053	6.95309	7.14087	4.00634	3.08915	5.51686	2.07474	4.42597	6.95941	2.44858	3.64568	1.54231	1.59939e-05	4.02874	5.78518	6.15422e-05	5.72132	1.3296	1.34161	1.94015e-06	8.62081	2.06946	1.56452	2.21997	2.62721	3.27796e-07	5.78159	2.64043	6.73204	2.65234	9.04627	1.75533	6.53798	3.46709	1.74876	6.16341	2.43793
ENSMMUT00000017305	chr1:5389017-5459277	0	0.237478	0.0739322	0.059406	0.211763	0.16551	0.127877	0.0486682	0	0	2.50986e-09	0	0.0620749	0.321289	0.0670544	0.0593516	0.0608645	0.0539772	0	0.0814753	0	0.0499957	0.03601	0.0550226	0.0627769	0.0813025	0.135775	0	0.12288	0.163871	0	0.0825748	0.057052	0	0.0367308	0.0556683	0.283792	0.659654	0	0.194447	0.349302	0.194524	0.144491	0.216667	0	0	0	0.0534981
ENSMMUT00000014367	chr1:5291750-5373638	3.57003	3.29565	4.08539	7.14998	4.1143	3.09037	4.7916	2.8367	2.08941	5.60397	3.91596	3.59229	3.21529	3.40487	3.24851	9.47963	4.69938	2.36982	4.86927	3.39208	2.0031	5.10909	3.87074	3.62362	3.75408	3.26179	3.44304	7.88715	4.37174	2.77033	4.77177	3.53161	2.28888	4.71133	3.64232	2.94973	2.44896	5.76506	2.16087	3.77788	2.11528	5.20277	4.3203	2.1868	0.98415	1.29039	2.97941	1.98432
ENSMMUT00000017311	chr1:5474736-5481735	1.74642	0.612118	0.800378	1.83749	1.85584	1.62113	1.5821	0.752678	1.13255	1.87975	1.41849	3.25253	1.34403	0.621111	0.725921	2.47833	1.60021	2.08696	1.54371	0.378017	1.13197	1.39178	2.28327	2.46769	1.65049	0.125738	1.88985	1.76976	2.66055	1.18269	1.04455	0.63853	1.58821	1.48689	2.21543	2.49672	0.790017	2.31861	1.72755	1.80433	1.72868	2.20616	1.4525	0.670172	1.09675	1.08557	1.64705	0.910111
ENSMMUT00000020587	chr1:5535269-5574137	0	0.180026	1.08694e-06	0	0	8.11096e-07	0	6.75921e-07	0	0	0	7.92856e-07	0	1.12483e-06	0	0	0	0	0	5.50553e-07	8.27748e-07	0	0	0	0	0.184725	0	0	0	0	0	0.184687	0	0	0	0	0	0.399483	0	0	0	0	0.166195	1.13491e-06	0	0	0	0
ENSMMUT00000020586	chr1:5544364-5574137	0	0.49007	0.021583	0	0	0.0161057	0	0.739126	0	0	0	0.0157435	0	0.657494	0	0	0	0	0	0.868371	0.0164364	0	0	0	0	0.503537	0	0	0	0	0	0.405639	0	0	0	0	0	0.895496	0	0	0	0	0.29773	0.276021	0	0	0	0
ENSMMUT00000020589	chr1:5577044-5602924	1.44921	1.81127	3.26531	4.33395	3.11759	2.2605	2.14352	1.50205	1.61866	1.91091	2.61616	2.38181	1.38732	1.9661	3.74653	3.66356	3.62739	2.06802	2.06557	1.77755	1.67775	1.99529	2.31864	2.51804	1.60344	1.90357	3.50409	4.03813	3.49821	2.90665	2.1564	1.93336	1.88224	2.12717	2.69725	2.57715	1.47992	7.56283	1.486	3.38002	1.63567	1.82869	2.76793	1.61411	1.63522	1.06718	1.30595	2.04967
ENSMMUT00000020591	chr1:5605792-5606489	0	0	0	0	0	0	0	0	0	0	0	0	0	0	0	0	0	0	0	0	0	0	0	0	0	0	0	0	0.265276	0	0	0	0	0	0	0	0	0	0	0	0	0	0	0	0	0	0	0
ENSMMUT00000047643	chr1:5669344-5671464	0	0	9.88835e-08	1.80979e-07	0.228161	2.24375e-08	0.00160263	0	0	0.000848898	1.59065e-08	0	0	0	2.72571e-08	9.93234e-06	2.45971e-09	0	0.806584	0	0.000804899	0.646409	7.29414e-08	0.711308	0.000692887	0	2.56396e-07	2.79373e-07	0.893644	9.50117e-09	0	0	0.000815615	0.00139265	1.02078e-06	1.50732e-06	0.00161011	0.000857309	0	0	0	0	0.934077	0	0	0	0.673434	0.172923
ENSMMUT00000017361	chr1:5669344-5671849	0.217967	0	1.51624	1.03964	3.81753e-06	0.814646	0.837491	0	0	0.966008	0.642001	0.176932	0	0	0.990136	1.2172	1.63104	0	2.49105e-05	0	0.183932	1.0229e-05	0.850661	1.83449e-05	0.205291	0	2.0367	0.790519	3.88141e-05	1.12025	0	0	0.186381	0.662753	0.642811	0.730671	0.743347	0.195909	0.203633	0	0	0	1.72162e-05	0	0.193917	0.164521	2.06414e-05	2.32468e-06
ENSMMUT00000022932	chr1:5639662-5646763	3.55717e-06	1.2252e-06	3.59041e-05	5.73322e-06	9.53461e-06	0.000148593	0.00162611	1.00716e-06	1.42079e-06	4.66771e-05	2.16266e-06	5.41923e-06	5.43577e-06	5.32183e-07	7.29646e-06	5.01315e-06	5.11497e-05	1.75281	6.32393e-06	4.45502e-07	4.64694e-05	5.946e-07	3.70801e-06	3.96083e-05	5.87554e-06	4.0381e-06	1.24171e-05	3.87335e-06	4.4635e-06	0.000139972	1.7186e-06	2.94819e-07	1.64479	3.64755e-07	6.87448e-06	5.73273e-06	3.31794e-06	3.18918e-06	6.17192e-06	1.9046e-06	2.37259e-06	1.22072e-06	6.15332e-06	6.51237e-07	2.31856e-06	7.08539e-06	8.53723e-07	0.561562
ENSMMUT00000022931	chr1:5639662-5646763	3.38393	5.39024	23.5799	13.8053	5.81855	3.89937	5.51433	6.44061	4.95428	5.47926	5.14748	5.10037	3.4847	5.95901	25.9734	13.0038	6.0438	3.40879	5.35999	7.10861	3.21911	4.93846	4.93996	5.77569	4.24151	5.49791	26.4967	13.3257	6.99092	5.10938	5.96663	7.09061	2.57989	5.27935	4.50448	4.39744	4.30664	9.16237	4.25737	8.14992	6.67994	6.5369	10.8351	7.49932	4.36124	3.33192	5.3418	4.3415
ENSMMUT00000047644	chr1:5639738-5641692	7.42538e-20	0.467543	7.93689	5.0327	0.473252	1.81178e-100	4.88091e-203	2.44171	0.308208	0.344794	1.28025e-24	5.73683e-51	1.77257e-64	1.78957	13.8861	9.44639	0.351293	0.565357	3.9213e-62	1.95163	2.79506e-158	0.982315	6.94057e-51	5.4233e-127	1.4018e-59	2.23634	8.99059	6.46607	0.369259	1.27195e-190	9.36067e-40	1.43086	1.94263e-52	0.32355	1.17531e-40	2.03011e-47	3.72509e-32	6.64882	5.30489e-49	3.08462	1.99313e-34	2.2762e-20	4.20433	1.74275	2.42817e-22	0.212098	1.9498e-31	9.42209e-70
ENSMMUT00000047648	chr1:4813492-4871200	0.356714	2.55715e-13	1.34194	0.65268	5.00343	2.96988	0.457367	4.31837e-07	0.352834	1.44531	2.64455	2.48284	0.617296	0.657565	0.359102	0.78558	4.51136	3.49617	1.27859	0.207973	0.304373	0.235467	2.0172	2.29104	0.310577	0.415098	2.96915e-06	1.30872	4.13105	4.95716	1.55679	0.340745	0.295798	0.812905	1.33433	1.12856	0.634387	0.613443	2.0343e-06	0.268798	2.74213	0.297559	0.313635	5.54478e-07	0.665204	0.734767	3.90018e-06	1.37425
ENSMMUT00000002674	chr1:4813496-4871200	60.7505	43.9017	66.1584	71.2783	83.3851	78.4111	65.8015	42.9043	45.676	57.4397	71.6346	68.6679	59.8525	39.3528	66.3136	66.7354	84.105	79.942	66.4471	40.7947	45.5891	59.09	70.8627	70.1252	60.397	44.4344	68.3304	68.2632	86.519	78.0207	64.6584	42.1337	43.6106	58.823	70.9808	70.643	58.0825	53.8581	56.8163	47.4358	54.3544	55.9694	38.3529	34.5566	44.7371	33.2075	53.9938	58.3457
ENSMMUT00000047647	chr1:4833937-4856135	45.8169	0.00014024	73.3252	63.0617	32.5392	30.6082	48.9735	4.83546	41.9753	59.1054	54.1971	44.8884	51.8398	7.58028	80.6373	75.0875	46.6599	29.9784	49.4311	5.46857	46.326	63.5381	48.691	44.834	45.1754	1.40969	64.1591	66.3691	37.1771	24.3512	41.5097	7.24486	44.7558	43.9927	53.1392	42.1556	32.5029	25.6594	32.565	43.0012	17.828	46.2808	32.482	4.34306	46.5026	26.8174	54.6524	43.9748
ENSMMUT00000017306	chr1:5459574-5472780	36.7534	18.377	32.8442	32.5182	40.8457	39.0145	34.185	17.4096	42.676	38.4191	38.0685	38.2385	38.1197	19.7036	32.5573	37.0559	42.677	39.0425	38.1533	17.4047	41.1908	35.1697	38.9263	42.4174	37.2117	17.8526	39.1201	34.4632	37.6409	41.065	41.1041	17.8522	41.9992	37.0854	37.2541	40.6227	32.3062	38.5957	35.1209	29.814	38.3799	37.3261	27.8718	14.1872	33.1322	25.8827	33.8302	29.2253
ENSMMUT00000017308	chr1:5459631-5472780	2.43466e-06	1.66202	2.11317e-06	2.13602e-06	0.518027	1.90172e-06	0.507229	5.30488e-06	0.372791	0.367212	1.21843	0.354955	2.44507e-06	8.6833e-06	0.507667	2.41556e-06	0.42415	0.420709	2.13426e-06	0.919877	0.35282	1.48426e-06	0.495671	0.349058	0.467423	0.823846	2.53928e-06	0.931697	0.477306	2.07699e-06	0.464159	2.67149e-06	1.39396e-06	0.71796	1.10044	0.316975	0.883134	2.2238	2.30105e-06	1.89151e-06	3.41637e-06	0.507728	1.47732	6.47499e-06	0.415146	1.78695e-06	0.318427	1.48973
ENSMMUT00000017310	chr1:5464003-5472209	27.9234	13.4877	37.0548	35.0933	42.9099	54.7577	47.1368	13.4914	28.5985	28.6691	37.3761	43.4052	34.5655	13.6231	43.3267	22.0792	54.1863	49.2044	36.0183	8.01172	28.2272	31.4094	41.7864	42.1184	30.4595	17.8859	28.2064	21.9054	56.6807	55.9728	39.7329	8.48365	26.6182	30.0424	42.6363	36.5443	35.5228	24.0383	37.2648	26.1583	53.4362	38.7323	27.1714	8.23018	44.8769	29.1572	40.8796	50.3863
ENSMMUT00000017363	chr1:5673615-5712980	0	0	0	0.0471676	0	0	0	0	0	0	0	0	0	0	0.0532403	0	0	0.0857143	0	0	0	0	0	0	0	0	0	0	0	0	0.000169127	0	0	0.0401768	0	0	0	0	0	0	0	0	0.0573618	0	0	0	0	0
ENSMMUT00000047642	chr1:5740932-5757684	0	0	0	0	0	0	0	0	0	0	6.40606e-05	0	0	0	0	0	0	0	0	0	0	0	3.1978e-05	0	0	0	0	0	5.45591e-05	0	0	0	0	0	4.73557e-05	0	0	0	0	0	0	0	0	0	0	0	0	0
ENSMMUT00000047641	chr1:5742286-5757684	0	0	0	0	0	0	0	0	0	0	0.0942123	0	0	0	0	0	0	0	0	0	0	0	0.0231005	0	0	0	0	0	0.0394129	0	0	0	0	0	0.106133	0	0	0	0	0	0	0	0	0	0	0	0	0
ENSMMUT00000017286	chr1:5977029-5978414	0	0	0	0	0	0	0	0	0	0	0	0	0	0	0	0.0651172	0	0	0	0	0	0	7.38402e-05	0	0	0	0	0	0	0	0	0	0	0	0.0402989	0	0	0.0657941	0	0	0	0	0	0	0	0	0	0
ENSMMUT00000013060	chr1:6020115-6023827	0	0	0	0	0	0	0	0	0	0	0.105225	0	0	0	0	0	0	0	0.159058	0	0	0	0	0	0	0	0	0	0	0	0	0	0	0	0	0.159674	0	0	0	0	0.0141568	0	0	0	0	0	0	0
ENSMMUT00000047639	chr1:6339356-6391352	0	0.0179159	0	0	0	0	0	0.0447167	0	0	0	0	0	0	0	0	0	0	0	9.12114e-08	0	0	0	0	0	0	0	0	0	0	0	1.51273e-07	0	0	0	0	0	1.34269e-07	0	0	0	0	0	0	0	0	0	0
ENSMMUT00000047640	chr1:6339356-6391352	0	0.0178413	0	0	0	0	0	0.0432201	0	0	0	0	0	0	0	0	0	0	0	8.73036e-08	0	0	0	0	0	0	0	0	0	0	0	1.44339e-07	0	0	0	0	0	1.28517e-07	0	0	0	0	0	0	0	0	0	0
ENSMMUT00000013064	chr1:6357117-6383878	0	0	0	0	0	0	0	9.53728e-08	0	0	0	0	0	0	0	0	0	0	0	0.0248077	0	0	0	0	0	0	0	0	0	0	0	0.10057	0	0	0	0	0	0.0365185	0	0	0	0	0	0	0	0	0	0
ENSMMUT00000013075	chr1:6451384-6572809	0	0.102863	0	0	0	0	0	0.269964	0	0	0	0	0	0.128583	0	0	0	0	0	0.376829	0	0	0	0	0	0.125213	0	0	0	0	0	0.286679	0.0164747	0	0	0	0	0.589307	0	0	0	0	0.104773	0.093849	0	0	0	1.17692e-07
ENSMMUT00000013073	chr1:6451453-6494033	0	1.32509e-08	0	0	0	0	0	0.0876445	0	0	0	0	0	0.0211255	0	0	0	0	0	1.07722e-08	0	0	0	0	0	1.09498e-07	0	0	0	0	0	7.11808e-09	0	0	0.013678	0	0	1.00478e-05	0	0	0	0	0.137281	1.20897e-08	0	0	0	0.0199218
ENSMMUT00000036969	chr1:6524005-6524101	0	0	0	0	0	0	0	0	0	0	0	0	0	0	0	0	0	0	0	0	0	0	0	0	0	0	0	0	0	0	0	0	0	0	0	0	0	0	0	0	0	0	0	0	0	0	0	0
ENSMMUT00000013068	chr1:6413263-6441696	3.00607	1.52439	1.42373	3.6894	4.92111	3.32007	3.94022	1.14809	2.08822	3.48434	4.13333	3.03766	3.5563	1.23743	1.42042	3.486	4.47767	3.09237	4.05796	1.72589	2.11425	3.58636	3.67542	4.26496	4.11031	1.21339	1.50343	4.03039	4.3777	2.94532	3.57679	1.55041	1.62053	3.28875	3.94339	4.28808	2.48661	3.2624	2.33036	3.61971	4.91042	5.58779	3.09553	1.87759	1.70706	1.44828	2.63062	3.50277
ENSMMUT00000005357	chr1:6591192-6611997	0.290523	0.49628	1.57514	0.820347	2.14031	1.34896	1.27669	0.293807	0.390413	0.570021	0.634494	0.513612	0.59506	0.441057	0.698258	1.22151	2.0759	1.63113	1.10566	0.66048	0.377465	0.403673	1.10483	0.381645	0.670841	0.476541	1.77045	1.89355	1.64041	1.62315	0.971649	0.67657	0.883023	0.218022	1.02182	0.953581	0.928692	1.25608	0.556976	0.659169	0.812849	0.523147	1.30161	0.564889	1.04379	0.857287	1.21315	1.66915
ENSMMUT00000047637	chr1:6592294-6611997	0.299968	0.294866	1.5005e-06	8.19666e-05	1.08076e-06	8.00439e-07	9.85166e-07	2.70398e-07	4.05424e-08	0.0778849	3.66721e-08	2.23282e-07	1.23791e-06	1.81068e-07	0.619051	0.0870048	1.18091e-16	1.01292e-07	0.00115254	5.40604e-25	0.66694	3.74933e-08	2.71924e-22	2.29189e-08	6.18952e-07	1.83231e-12	0.162702	2.30738e-16	1.50411e-11	5.04242e-30	0.420855	4.15341e-07	7.63631e-06	0.1859	1.3824e-07	1.36483e-07	7.03418e-07	9.31407e-18	1.44355e-11	0.689652	1.96985e-06	8.56252e-06	1.86557e-07	3.04454e-07	9.50511e-07	0.000176683	1.96358e-06	0.012524
ENSMMUT00000047636	chr1:6596312-6611997	0.704656	0.544396	0.781657	2.48276	0.294955	0.604264	0.532345	0.650902	0.621119	0.373344	0.457549	0.843404	0.0753187	0.96166	1.48977	1.65047	1.44899e-06	0.862735	1.26301	0.0381619	0.890772	0.118355	0.0125874	0.294732	1.33106	1.01007e-06	0.000392398	0.074687	0.309979	0.000259249	1.35966	0.494521	5.71839e-10	1.66221	0.394934	0.558116	1.17372	1.92767e-06	3.35253e-08	1.6345e-06	0.505039	0.521161	0.555996	1.03915	1.30126e-07	0.362249	1.09547	1.93213
ENSMMUT00000023267	chr1:6614432-6691684	0	1.03257e-14	7.49386e-25	0	0	0	0	5.62495e-12	5.70981e-25	5.59997e-25	0	0	7.56828e-14	4.93445e-16	0	0.171226	0	0	0	1.00535e-05	0	8.48893e-27	0	0	0	2.91745e-06	0	6.10477e-25	0	0	3.04547e-14	5.69363e-06	1.13117e-13	0	1.94645e-06	0	0	1.83316e-06	6.29022e-25	0	0	6.57239e-25	2.08101e-06	4.37139e-15	0	0	0	0
ENSMMUT00000047635	chr1:6614432-6692477	0	0.106539	1.83123e-17	0	0	0	0	0.365488	1.39527e-17	1.36843e-17	0	0	0	9.66037e-32	0	1.99188e-08	0	0	0	0.0982377	0	1.20868e-18	0	0	0	0.360874	0	1.49178e-17	0	0	0.0954231	0.218194	0.0888588	0	0	0.130055	0	0.856946	1.5371e-17	0	0	1.60605e-17	0.107977	0.136866	0	0	0	0
ENSMMUT00000023268	chr1:6636049-6691684	0	0.253187	6.67017e-05	0	0	0	0	1.18255	5.08221e-05	4.98445e-05	0	0	0.0550643	0.932951	0	3.30147e-25	0	0	0	0.113067	0	8.81261e-05	0	0	0	2.31522e-16	0	5.43376e-05	0	0	0.11599	0.23742	0.101219	0	9.06758e-23	0	0	2.1425e-13	5.59883e-05	0	0	5.84998e-05	1.31585e-15	0.367376	0	0	0	0
ENSMMUT00000047633	chr1:6636049-6691684	0	5.03395e-86	0.0676104	0	0	0	0	4.89462e-13	0.0515145	0.0505235	0	0	0	8.05194e-20	0	7.08864e-25	0	0	0	0.178084	0	0.182978	0	0	0	0.273425	0	0.0550779	0	0	1.3964e-62	1.13272e-17	0	0	1.00019e-21	0	0	1.20022e-18	0.056751	0	0	0.0592968	3.67471e-20	8.15741e-34	0	0	0	0
ENSMMUT00000047632	chr1:6651267-6691684	0	1.99017e-05	0	0	0	0	0	3.58983e-06	3.89552e-11	3.82059e-11	0	0	1.27238e-05	1.53847e-05	0	1.1532e-07	0	0	0	1.28971	0	1.57049e-11	0	0	0	0.211657	0	0	0	0	1.61359e-05	1.22918	2.19514e-05	0	0.122337	0	0	0.483795	4.29151e-11	0	0	4.48402e-11	0.731751	1.49572e-05	0	0	0	0
ENSMMUT00000019077	chr1:6723499-6743488	0	0.0494101	2.22353e-08	0	0	0	0	0	0	0	0	0.0336612	0	0	0	0	0	0	0	0.0254279	1.69331e-08	1.50363e-08	1.08303e-08	0	0	0.15697	0	0	0	0	0	0.025771	0	0	1.10469e-08	0	0	0.0868599	0	0	0	0	0	0	0	0	0	0
ENSMMUT00000047631	chr1:6733756-6743366	0	0	0.130678	0	0	0	0	0	0	0	0	0	0	0	0	0	0	0	0	0	0.0995169	0.0883694	0.0636465	0	0	0.130322	0	0	0	0	0	0	0	0	0.0649231	0	0	0.23102	0	0	0	0	0	0	0	0	0	0
ENSMMUT00000031539	chr1:6585442-6588836	6.84448e-05	1.08787e-05	4.19179e-06	6.73541e-05	3.0241	5.15675e-05	5.41583e-05	6.61048e-05	3.45696e-05	5.27612e-06	1.74668e-05	7.61258e-06	0.000651614	0.00173489	4.44039e-06	1.75029e-05	9.34357e-06	0.00010194	2.34315e-05	0.000119571	0.781915	2.24849e-05	1.20922e-05	1.67524e-05	7.94751e-05	0.00173361	1.53157e-05	0.000415721	1.15334e-05	2.84697e-05	1.50595e-05	3.1889e-05	2.17346e-05	0.000193738	2.46931e-05	0.027572	0.000183736	4.2035e-06	3.24098e-05	1.27818e-05	9.47421e-06	1.61368e-05	1.80322e-05	6.715e-06	8.56161e-06	6.18523e-06	4.33187e-06	0.55387
ENSMMUT00000005356	chr1:6585442-6588836	31.7	29.2899	27.5112	33.9698	28.5606	22.2691	32.2584	31.0014	20.7248	32.6373	28.6138	24.7135	30.1452	29.7189	32.8458	34.0635	27.2547	26.667	29.6113	28.947	23.5888	31.7419	29.8253	26.7192	32.7301	31.7908	33.6821	35.5791	28.5456	24.0007	30.8831	28.9906	25.1877	32.1263	26.8721	27.7169	29.5921	32.1484	30.3981	34.7469	21.4434	39.8041	21.4161	28.545	22.9845	18.2354	33.8745	21.7615
ENSMMUT00000047630	chr1:6753933-6768222	4.33396	2.75007	2.8817	6.04045	7.29702	5.09549	4.87603	3.4228	3.53215	4.16641	5.44046	5.3006	3.83969	3.13077	2.89771	4.37531	6.44661	4.66517	4.93374	2.83053	2.48118	5.33779	4.82105	5.03531	4.14908	2.61785	3.33639	6.27711	6.2993	4.99874	4.67378	2.86873	2.46547	4.3734	6.34918	4.81133	3.41465	3.96347	2.83952	4.88797	4.67644	7.58208	2.265	1.77471	2.20329	2.29412	4.23753	3.80781
ENSMMUT00000021281	chr1:6827946-6839748	0.616588	0	0.519935	0	0.980725	0	0	0	0	1.97904e-07	1.36163	3.39303e-06	0.530957	0	1.41644e-05	0	0	0	0.207844	0	2.78731	2.71824e-06	0	0.335451	0	0	0	0.130896	0	0	0	0.275933	0	2.75117e-06	0.465218	0.516733	0	0.55665	6.44263e-06	0	0	0	0	0	0	0	1.7185	0
ENSMMUT00000021280	chr1:6827946-6843137	6.87246e-08	0	0.988981	0	0.728984	0	0	0	0.464806	1.42458	2.24707e-07	1.001	0.788406	0	1.72901	0.244864	0.251105	0.222691	0.822747	0	7.67074e-08	1.10008	0.445617	0.758722	0.258995	0	0.28008	1.49481	0.253479	0	0.232208	0.558708	0.470753	1.1134	0.399382	1.2542e-07	0	3.48182e-07	1.15212	0.267407	0	0	0	0	0	0.206851	1.39018e-07	0
ENSMMUT00000012519	chr1:7615737-7745272	0	0	0.0373517	0	0	0	0	0.0491758	0	0	0	0	0	0.08116	0	0	0	0	0.028016	0.144069	0	0	0.0181933	0	0	0.0821505	0	0	0	5.43106e-06	0	0.0625771	0	0	0	0	0	0.030297	0	0	0	0	0.109498	0.0364878	0	0	0	0
ENSMMUT00000021283	chr1:6865681-6876127	5.02586	3.42246	7.99116	8.21896	5.49335	5.72466	7.04874	3.36668	2.80081	3.34409	5.39292	4.42964	4.15991	3.64638	5.94317	6.03027	8.02602	4.55073	7.67212	2.55388	4.62506	5.07969	5.76015	4.51964	5.15692	2.8121	6.89756	6.2495	9.96133	4.25098	6.08361	2.6776	5.05663	4.70367	5.63761	5.53569	3.43554	5.18549	4.5612	5.88487	5.13471	9.6718	3.90442	2.3419	2.68279	3.0348	4.60431	5.08859
ENSMMUT00000047628	chr1:8854531-8987138	0.126787	0.324462	0.215222	0.642733	0.421419	0.286276	0.367045	0.411812	0.0923686	0.330201	0.157698	0.145902	0.118483	0.614407	0.206151	0.545774	0.273893	0.245275	0.274517	0.394068	0.146272	0.276794	0.149968	0.157539	0.0399409	0.629758	0.153743	0.484358	0.528498	0.206526	0.236716	0.371537	0.0898383	0.178519	0.0976666	0.125482	0.126391	0.751389	0.126481	0.498942	0.179663	0.247723	0.745951	0.131821	0.0751985	0	0.189825	0.0340373
ENSMMUT00000032217	chr1:8857638-8859320	0	0.0760319	0	3.6456e-05	6.35454e-06	0	0.0052573	3.53552e-07	0.536759	0	0	0.16031	0	5.72679e-11	0.1439	3.39332e-07	0.0287095	0.0230895	0.280992	0.0257878	0	0	0	0	0	0	0	8.07587e-07	3.98689e-07	0.402658	0	2.42263e-07	0	0.0794684	0	0	0	0.139138	0	0.186727	0	0	1.8612e-07	0	0	0	0.0441663	0
ENSMMUT00000032216	chr1:8876623-8895590	0	8.55782e-13	0	0.102165	0.119455	7.63766e-09	3.94827e-14	1.52316e-17	0	1.32542e-10	0	1.37276e-06	0	1.1947e-06	0	0.132375	0.0856563	7.69741e-23	1.23908e-09	0.273291	1.12077e-07	0.108707	1.00277e-08	0	0	4.28889e-08	0	5.24831e-10	1.69734e-10	4.31672e-08	0.0796163	1.90613e-10	0.0974216	1.26411e-06	0	2.69745e-07	0	1.5748e-08	0.0646516	0.13097	1.85277e-07	5.638e-07	4.42846e-09	0.0486134	0	0.0658563	2.45826e-07	0.07027
ENSMMUT00000022491	chr1:8978478-8987138	0	0	1.98923	2.20811	0	0.57184	0	0.294575	0	0.205502	0.288072	0	0	0	0	1.2534	0.628975	1.25617	0.317679	0.264941	0	0	0	0	0	1.88895	0.976319	0.629478	0	0.699049	0.602072	0.424705	0	0.46727	0.395459	0.825946	0	0.116226	0	0.728634	1.01512	2.7301	1.5608	0	0	0	0	0
ENSMMUT00000049788	chr1:8899778-8899928	0	0	0	0	0	0	0	0	0	0	0	0	0	0	0	0	0	0	0	0	0	0	0	0	0	0	0	0	0	0	0	0	0	0	0	0	0	0	0	0	0	0	0	0	0	0	0	0
ENSMMUT00000031258	chr1:9101837-9148113	0	0	0	0	0	0	0	9.73568e-243	0	0	0	0	0	0	0	5.03818e-08	0	0	0	0	0	0.018905	0	4.67087e-08	0	0	0	0	0	0	0	0	0	0	0	0	0	0	0	0	0	0	0	0	0	0	0	0
ENSMMUT00000023667	chr1:9104978-9147618	0	0	0	0	0	0.0168973	0	0.121877	0	0	0	0	0	0.0246009	0.0205373	2.69307e-10	0	0	0	0	0	2.51956e-08	0	2.49674e-10	0	0	0	0	0	0	0	0.0569572	0	0	0	0	0	0.018367	0	0	0	0	0	0.0221201	0	0	0	0
ENSMMUT00000023665	chr1:9104978-9147618	0	0	0	0	0	2.26515e-05	0	2.2519e-05	0	0	0	0	0	3.29785e-05	2.7531e-05	1.37874e-10	0	0	0	0	0	1.32492e-08	0	1.27823e-10	0	0	0	0	0	0	0	2.47942e-05	0	0	0	0	0	2.46217e-05	0	0	0	0	0	2.96528e-05	0	0	0	0
ENSMMUT00000047623	chr1:9104978-9172316	0	0	0.0202164	0.0162443	0	8.37056e-15	0	4.26806e-39	0	0	0	0	0	1.21868e-14	1.01737e-14	0	0	0	0	0.0111395	0	1.60572e-09	0	0	0	0	0	0	0	0	0	2.28103e-16	0	0	0	0	0	9.09864e-15	0	0	0	0	0	1.09578e-14	0	0	0	0
ENSMMUT00000047622	chr1:9121602-9137484	0	0	0	0	0	0	0	3.47767e-167	0	0	0	0	0	0	0	0.0386048	0	0	0	0	0	0	0	0.0357897	0	0	0	0	0	0	0	0	0	0	0	0	0	0	0	0	0	0	0	0	0	0	0	0
ENSMMUT00000047626	chr1:9037362-9098478	0.303027	0	8.03349	6.93013	0.73804	0.221932	0.289349	0.330396	1.27487	2.81627e-05	0	0	0	8.8019e-05	7.4312	9.41162	2.77771e-05	0.292951	0.250957	0.909701	0.573376	4.47899e-05	0.289766	0	0.0946781	0.66799	8.81424	8.94156	0.807822	0.798368	0	0.92118	0.981213	0.407147	3.07187e-05	0.25198	0	0.0816948	0.764628	0.000209502	0.105361	0	0.681225	0.490299	0.64195	0.340414	0.0698338	0.322876
ENSMMUT00000023658	chr1:9037362-9098478	7.77063e-05	0	0.000227264	0.0104462	6.41785e-05	4.27925e-05	5.57919e-05	4.35593e-05	3.59797e-05	0.437491	0	4.40853e-08	0	0.92792	0.00455186	4.99698e-05	0.667997	0.506902	4.83891e-05	2.67652e-05	3.70611e-05	0.119365	3.41946e-07	0	3.90483e-05	5.74216e-05	1.39629e-05	2.7798e-05	3.92616e-05	3.82517e-05	0	2.70536e-05	3.85529e-05	4.16368e-05	0.282401	7.11763e-08	0	0.763724	4.42681e-05	0.901608	4.34543e-05	0	5.45528e-05	6.46408e-05	4.05805e-05	5.39771e-15	2.88018e-05	9.1202e-08
ENSMMUT00000047627	chr1:9037362-9099926	0.261574	0.319479	6.1079	4.45	0.630317	0.593761	0.38701	0	0.243587	0.542132	0	0.217608	0	0.678842	4.95279	5.72716	0.371818	3.63959e-05	0.335708	0.208947	0.766906	0.926128	0	0	0	0.57558	7.66007	4.52412	0.839444	0.313861	0.227157	0.213899	0.846832	7.85693e-36	0.418316	0.337008	0	1.59205	0	0.635327	0	0	2.3478e-53	0	5.77514e-06	1.74715e-05	0	0
ENSMMUT00000047625	chr1:9048301-9098478	5.39796e-16	0	0.323058	0.301934	2.39161e-19	1.22569e-16	1.52958e-70	3.82893e-17	8.5485e-52	0.377586	0	0	0	1.60182e-23	0.350408	7.90076e-46	6.25714e-19	5.12557e-36	1.38599e-16	2.1631e-19	2.91708e-34	3.2988e-19	1.07862e-09	0	1.18753e-15	1.33638e-17	3.88105e-31	4.29105e-38	1.55346e-18	1.06832e-42	0	9.58636e-27	7.56405e-19	1.59076e-17	2.07799e-45	3.71238e-09	0	1.98481e-112	2.92476e-18	2.4837e-66	1.32153e-15	0	9.87873e-18	2.4533e-106	3.60846e-18	2.35199e-19	8.75925e-16	4.75688e-09
ENSMMUT00000021276	chr1:6784313-6827334	4.80791	4.21217	3.12945	5.24519	4.91052	4.51517	4.38862	4.30797	3.95354	5.57548	5.73285	5.12923	4.43022	4.48358	3.5777	5.53403	6.01837	3.78402	5.10064	4.03632	3.34798	5.36193	5.5468	4.89518	4.92738	3.19614	3.2167	5.41292	5.42636	4.95352	5.27671	4.37612	3.73033	5.13954	5.72533	5.22779	3.36168	4.73773	3.71726	5.54515	5.55044	5.4115	5.44388	3.14413	2.47445	2.65058	3.79989	3.73504
ENSMMUT00000047629	chr1:6809567-6822624	3.80527	6.9633	2.50762	9.42505	1.5376	0.540964	5.04244	9.06633	2.21405	6.49022	2.18286	2.79076	4.39014	6.61078	2.07664	4.43826	3.8049	1.81575	2.51926	5.68622	3.63693	4.6043	1.63729	1.55684	6.75615	6.35137	2.63703	6.97155	0.661972	1.46726	3.92991	9.03895	2.88672	2.51073	4.23122	2.16844	3.49475	3.60188	3.63411	5.5829	0.951925	4.98469	2.03612	7.84205	2.32416	2.4898	2.79923	1.40327
ENSMMUT00000021277	chr1:6813363-6822624	1.44463	8.14042e-05	0.0959501	1.069e-05	1.38354e-07	1.15121e-05	1.29947e-05	0.000351344	0.968719	7.97386e-07	4.80315e-06	6.84668e-06	0.217011	2.7067e-06	2.31404e-06	0.839814	3.81049e-07	2.17356e-06	6.96483e-07	2.99095e-06	8.77216e-06	0.294878	2.722e-06	7.44229e-08	1.04516	0.962289	9.18286e-08	2.84545e-06	2.567e-06	1.1275e-06	1.91821e-07	5.89627e-07	2.8809e-05	1.16275e-06	5.46539e-06	9.16977e-07	0.90426	8.35019e-05	0.26163	0.499819	1.04181e-05	2.58611	0.550094	0.824218	0.728033	0.559349	6.84527e-05	4.69637e-07
ENSMMUT00000047621	chr1:9214530-9216811	0	9.26537e-07	2.29548e-07	0	0	0	0	0.330023	2.82527e-07	0	7.88605e-08	0	0	9.40314e-07	0	0	0	0	0	3.78226e-07	8.58286e-07	1.60749e-08	0	1.06777e-06	0	1.91781e-08	0	0	0	0	7.95316e-07	0.141328	0	0	0	0	0	0.108418	0	0	0	0	0.0765477	0	0	0	0	0
ENSMMUT00000025785	chr1:9214530-9218082	0	0.146173	0.102391	0	0	0	0	3.25539e-06	0.078015	0	0.270992	0	0	0.381397	0	0	0	0	0	0.240721	0.116962	0.276964	0	0.304804	0	0.500439	0	0	0	0	0.0779488	7.66085e-06	0	0	0	0	0	0.690054	0	0	0	0.0898011	0	0	0	0	0.0641282	0
ENSMMUT00000047620	chr1:9217972-9224465	0	0.774757	0	0.145357	0.172716	0	0	1.27022	0	0	0	0.13194	0	1.12306	0.328142	0	0	0	0	1.27588	0.413288	5.65263e-09	0.0881035	0	0.153605	1.32622	0.16611	0	0.150333	0	0	1.19674	0	0	0	0	0	3.96379	0	0.47578	0	0	0.707088	0.706863	0.144599	0	0.226583	0
ENSMMUT00000047619	chr1:9244570-9244846	0	0	0	0	0	0	0	0	0.894236	0	0.0754603	0	0	0	0	0	0	0	0	0	0	0	0	0	0	0	0	0	0	0	0	0	0	0	0	0	0	0	0	0	0	0	0	0	0	0	0	0
ENSMMUT00000005806	chr1:9255036-9261523	0	0.182227	0	0.0683773	0	0	0	0.0840268	0	0	0	0	0	0.0924521	0	0	0	0	0	0.140669	0	3.21775e-09	0	0	0	0.0935805	0.0390699	0.0346616	0	0	0	0.118806	0	0.0291215	0	0	0	0.0690248	0	0	0	0.0373167	0.0415778	0.083129	0	0	0.0266495	0
ENSMMUT00000025788	chr1:9228607-9242042	6.84835	3.09406	4.85814	7.90833	5.51411	4.3753	7.31667	3.80455	5.45681	7.13555	6.73402	5.89609	6.47031	3.68552	5.08992	7.69936	5.86147	5.22859	7.25637	3.2769	5.29456	7.56186	5.89543	5.2055	6.36568	4.145	4.34558	6.99423	5.60343	5.56986	6.37682	3.88243	5.10651	7.42415	6.15893	4.95112	4.91948	6.4206	7.06609	7.15987	3.24506	7.49326	5.56579	4.1321	4.72019	4.09004	7.65958	4.93974
ENSMMUT00000025790	chr1:9240523-9241981	0.580507	0	0	8.83324e-10	0.0653885	0	1.38309e-08	0	1.85559e-07	0	1.07097e-09	1.74093e-09	9.48374e-09	0	0	1.63839e-08	6.88938e-09	0	0	0	4.06083e-08	9.36428e-09	1.61579e-09	4.00086e-08	5.16605e-08	0	0	1.51054e-06	0	3.71891e-08	4.98954e-08	0	1.08098e-09	1.98809e-09	5.21087e-09	9.93929e-09	9.59616e-09	5.046e-09	5.59461e-10	4.49632e-08	0	8.14999e-10	0	0	0	2.12527e-07	9.84982e-08	0
ENSMMUT00000032209	chr1:9426818-9433447	0	0	0	0	0	0	0	0	0	0	0	0	0	0	0	0	0	0	0	0	0	0	0	0	0	0	0	0	0	0	0	0	0	0	0	0	0	0	0	0	0	0	0	0	0	0	0	0
ENSMMUT00000032210	chr1:9432506-9433447	0	0	0	0	0	0	0	0	0	0	0	0	0	0	0	0	0	0	0	0	0	0	0	0	0	0	0	0	0	0	0	0	0	0	0	0	0	0	0	0	0	0	0	0	0	0	0	0
ENSMMUT00000005809	chr1:9271616-9400478	1.0276	0.324892	0.993061	0.940599	1.98957	1.41766	0.255887	0.365187	0.585224	0.444737	2.10258	1.66196	0.458588	0.593393	0.628492	0.616599	1.12802	1.22122	0.914451	0.423219	0.415944	0.717447	1.2205	1.63934	0.812335	0.27102	1.17608	0.668944	1.13006	1.0682	0.584668	0.470708	0.76633	0.88611	1.84753	0.917993	0.993799	2.15548	0.560944	0.817301	1.40163	1.86545	0.24125	0.592841	0.793793	0.239088	0.930845	1.4843
ENSMMUT00000005811	chr1:9288295-9348104	2.29474e-06	0	2.61562e-05	0.101698	0.295778	1.39206e-07	0.563975	0.365886	1.00351e-08	0.774787	0.212418	1.1784e-06	8.46123e-06	9.71928e-06	0.177527	6.5617e-06	1.01144e-07	1.51032e-08	1.02753e-06	6.93033e-06	6.8128e-06	0.145874	2.47183e-08	1.39231e-06	0.0805028	0.163286	1.29983	0.0461185	0.349845	1.29909e-06	0.000167719	1.40786e-06	8.94114e-06	3.55511e-07	2.57015e-07	2.41687e-07	0.000344046	1.56646e-06	1.03983	0.310892	0.0937726	6.18056e-07	0.578574	0	6.33682e-06	0.0919375	0.5513	3.88761e-06
ENSMMUT00000047618	chr1:9274009-9274442	0	0	0	0	0	0	0	0	0	0	0	0	0	0	0	0	0	0	0	0	0	0	0	0	0	0	0	0	0	0	0	0	0	0	0	0	0	0	0	0	0	0	0	0	0	0	0	0
ENSMMUT00000033315	chr1:9478693-9483611	0	3.64795e-07	0.268751	0.219898	0	0	0	0.694498	2.67206e-07	0	0	0	0.0602653	0.469618	1.20669e-05	2.03162e-07	0	0	0	0.693194	3.06616e-38	1.30759e-11	0	3.20531e-15	1.14026e-11	0.287897	3.03073e-07	0.226094	0	0	0	0.56492	0.194554	0.0491262	0	0	0	0.585862	3.57931e-07	3.96187e-12	0	0	1.1226	1.63166e-07	0.15839	4.61919e-48	0	0
ENSMMUT00000017171	chr1:9478951-9483611	0	0	0.458394	0.368695	0	0	0	1.68125e-70	3.72804e-18	0	0	0	0	0.0471543	1.56637e-27	3.15799e-08	0	0	0	2.37151e-28	0.000742843	0	0	1.72707e-07	0.161836	0.0830812	0.737954	4.06383e-13	0	0	0	7.05597e-13	1.35111e-11	0	0	0	0	1.56002e-10	0	1.04433	0	0	1.8507e-23	1.25168e-06	0.18881	0.150806	0	0
ENSMMUT00000033317	chr1:9478951-9483611	0	1.53239e-28	7.78998e-47	2.19947e-50	0	0	0	1.23743e-36	0.461944	0	0	0	0	4.08221e-19	0.324325	2.04763e-09	0	0	0	2.94996e-13	2.38884e-49	3.06172e-10	0	2.66558e-12	5.11078e-08	1.88429e-16	0.4612	0.320371	0	0	0	4.89728e-10	3.22045e-06	0	0	0	0	0.332494	0	5.07907e-08	0	0	6.12603e-11	1.26458e-10	5.96262e-08	0.00014957	0	0
ENSMMUT00000033318	chr1:9478951-9483611	0	1.24466	0.0120052	0.00796257	0	0	0	0.110018	2.77745e-17	0	0	0	0	3.91481e-06	0.350383	1.01627	0	0	0	0.21133	0.528674	3.86055e-10	0	4.31613e-12	9.48273e-08	0.586661	3.03173e-11	6.50856e-09	0	0	0	0.420326	0.598252	0	0	0	0	4.92864e-07	0.087818	1.01808e-07	0	0	4.64024e-06	0.382221	1.10633e-07	0.236344	0	0
ENSMMUT00000033321	chr1:9479640-9483611	0	0	0.499216	0.379324	0	0	0	0.355233	0.509451	0	0	0	0	0	5.78685e-10	3.20885e-14	0	0	0	0.883828	0.227255	0.3607	0	0.39683	0	6.63332e-11	0	0.616555	0	0	0	0.572795	0.484631	0	0	0	0	5.20335e-13	0	0	0	0	0.0344733	0.39609	0	0	0	0
ENSMMUT00000033311	chr1:9439264-9477965	2.06778e-07	2.50757e-07	0.146836	1.84926e-07	0.186924	0	0	0.0785227	0.28319	2.31507e-07	0.145442	2.25979e-07	0.18653	0	0.133176	0	0.122765	0	0	0.11893	0.170124	1.35146e-07	4.73062e-08	0.122919	0.124681	2.35034e-07	0.134831	0.12662	2.01462e-07	0	0	0.198673	0.0962869	0.100499	1.59737e-08	0.107812	3.10085e-06	1.41731	0.375216	0.532088	0.517867	0.480493	0	0.902176	0.120257	1.56075e-07	5.63822e-08	1.35795e-07
ENSMMUT00000047617	chr1:9442569-9474544	0.0474343	0.353297	5.6971e-07	0.0424216	1.02945e-06	0	0	0.653393	6.10858e-06	0.157809	0.316285	0.154039	0.00878017	0	5.16711e-07	0	0.0950858	0	0	0.644615	0.202056	0.19041	0.285724	3.56905e-05	4.83749e-07	0.0580577	5.23132e-07	0.0472756	0.197433	0	0	0.570377	0.0448542	3.89926e-07	0.265573	0.169592	0.16212	1.64496	0.0844706	0.994866	0.404988	0.653461	0	0.303063	0.0908018	0.0358032	0.176357	0.275061
ENSMMUT00000025784	chr1:9189673-9204699	163.203	83.2113	151.599	117.284	208.697	244.091	172.937	75.3075	145.819	105.576	158.493	177.981	141.867	81.0316	154.535	108.697	202.679	232.339	173.764	69.6487	131.732	103.916	160.455	171.778	155.047	83.878	165.791	114.396	202.258	230.184	156.676	72.9937	133.194	98.5841	156.365	165.229	166.076	85.2851	106.403	79.0332	170.173	107.973	77.2574	77.4183	131.684	101.57	121.04	126.464
ENSMMUT00000025566	chr1:9576556-9594393	0	0	0	0	0	0	0	0	0	9.19151e-08	0.0837031	0	0	0	0	0	0	0	0	0.0611995	0	1.43026e-14	0.0329155	0	0	0	0	0	0	0	0	0	9.4917e-08	0	2.85749e-09	0	0	2.22251e-07	2.95814e-20	0	0	0	3.55911e-08	0	0	0	0	0
ENSMMUT00000025563	chr1:9576556-9598241	0	0	0.209566	0	0	0	1.70762e-06	2.17891e-06	7.56547e-08	2.2713e-06	1.39665e-12	0	0	0	1.79081e-06	0	1.85613e-06	6.06085e-10	0	0.0982262	3.97299e-08	0.0482939	8.14397e-14	0.0199776	0	0	3.67805e-09	0	0.142278	0	0.179483	0.156039	2.34548e-06	1.38817e-06	5.68911e-10	1.44858e-06	0	4.94807e-06	2.08769e-06	2.66466e-06	0	0	1.34591e-15	0.204718	1.57828e-06	9.52913e-10	0	2.31838e-07
ENSMMUT00000025562	chr1:9576556-9598399	0	0.0657869	8.86274e-12	0	0.123375	0	0.0531361	0.0404443	0.21067	0.183657	0.203277	0.0448177	1.2101e-06	0	0.0557251	0	0.0505807	0.179436	0.0460859	6.74762e-14	0	0.164963	0.0464136	0.182348	0	0	0.253888	0	1.25148e-07	0	1.67231e-06	5.13774e-06	0.189655	0.0420518	0.219787	0.0462628	0	2.11933e-24	0.232082	0.215464	0	0	0.270185	1.71792e-06	0.0491117	0.166673	0	7.6952e-07
ENSMMUT00000025560	chr1:9576556-9598552	0	1.65833e-07	3.57974e-07	0	0.0886865	0.0289188	5.36101e-15	6.48013e-18	1.53918e-08	1.17013e-15	1.12071e-07	4.41106e-09	0.130152	0	5.62212e-15	0	3.22263e-16	5.25986e-08	1.6726e-08	2.32821e-07	0.132806	6.25193e-09	0.0587934	3.53964e-08	0	0	1.0149e-07	0	0.0665202	0.0286324	5.6923e-20	6.91489e-29	1.20834e-15	6.72798e-16	3.06089e-08	1.85868e-15	0	0.14145	5.88833e-16	1.37277e-15	0.0366192	0	3.06496e-08	2.31583e-17	4.95489e-15	1.03088e-07	0	0.112169
ENSMMUT00000025556	chr1:9599365-9607945	1.73258	1.90986	3.27824	3.17646	3.54419	2.98592	2.585	1.74545	1.46929	2.23359	2.05751	2.4264	1.94292	2.45158	4.24129	3.36705	3.77038	3.06216	2.60351	1.75323	1.76225	1.82566	2.13684	2.00926	1.9649	1.96157	3.23156	3.37749	4.60729	2.99197	3.26643	2.28842	1.22768	2.04575	2.27537	2.2869	1.51744	4.22324	1.53772	1.94418	3.1888	2.74829	3.34477	1.55412	1.15606	1.07889	1.53994	1.81401
ENSMMUT00000033329	chr1:9484612-9515483	0.357923	2.88821	0.257751	0.922535	1.26996	0.820716	0.84282	2.97337	0.521274	0.752082	0.703645	0.757773	0.555379	4.5429	0.487064	0.488425	1.15473	1.07908	1.44201	3.45785	0.290118	0.739472	0.664307	0.584023	0.311587	2.97688	0.606208	1.17999	1.61228	0.949133	0.793837	3.27946	0.359887	0.497592	0.610594	0.517492	0.152421	3.19942	0.711675	0.907247	1.59156	0.525782	0.704917	2.62142	0.394427	0.205857	0.462694	0.613375
ENSMMUT00000033331	chr1:9485289-9509007	0.44298	2.0275	0.402478	3.37826e-07	0.192854	0.0896657	0.423526	0.245148	3.25441e-05	0.242777	0.0968818	5.69222e-05	0.316554	6.22831e-05	0.358122	0.557152	0.280373	0.137817	0.135016	0.00590898	0.221169	3.69331e-06	0.173042	0.434505	0.368641	0.352961	0.0259932	8.64661e-07	9.0799e-07	1.16221e-06	0.312155	4.53222e-06	0.0980311	0.227469	0.269941	0.501253	0.435369	0.409025	3.41943e-06	0.307187	0.131545	0.338219	0.829734	0.273786	6.96846e-06	6.48536e-07	9.17069e-07	0.000167661
ENSMMUT00000028721	chr1:9485289-9515402	6.03718e-11	9.1298e-09	5.97496e-12	1.2037e-24	6.93827e-17	3.13615e-07	2.81411e-06	1.22256e-66	8.69409e-08	3.81082e-15	1.13783e-17	3.9946e-30	1.06046e-06	1.79488e-49	1.08005e-22	6.17264e-07	1.39962e-08	2.50219e-13	1.14381e-17	5.06062e-218	1.85741e-07	3.4087e-39	1.95248e-09	1.65098e-20	4.69042e-19	1.21028e-55	0.193906	2.14428e-28	1.40226e-28	5.61638e-36	1.06301e-08	3.79624e-77	1.79068e-09	4.82498e-16	1.11785e-18	1.64338e-06	2.89069e-38	6.33567e-14	1.08299e-38	1.19401e-08	6.75197e-14	7.78194e-07	7.21568e-17	2.94738e-107	3.76565e-13	8.4001e-37	3.05611e-25	1.67918e-158
ENSMMUT00000033330	chr1:9485311-9539222	8.08793e-07	0.246574	1.06486e-06	1.97232e-09	1.03209e-10	8.4823e-11	3.07337e-10	9.51364e-13	6.96765e-18	2.41216e-06	4.55805e-14	1.04124e-27	1.61228e-09	0.818335	1.09039e-06	7.12338e-07	3.3019e-07	3.33957e-07	8.23392e-08	0.239592	1.8244e-07	1.48946e-11	0.0708104	1.97483e-06	3.9074e-06	0.283751	5.23955e-12	9.5576e-13	3.09806e-15	2.18943e-17	3.44565e-07	0.114347	2.29818e-06	1.88086e-07	3.37306e-07	7.04611e-09	1.76939e-05	0.137518	1.61998e-17	0.182134	1.51011e-18	2.52429e-09	1.0051e-06	7.31438e-11	1.08424e-05	1.8131e-20	8.30015e-19	2.25457e-50
ENSMMUT00000033334	chr1:9545430-9575679	1.30643	1.60638	2.09981	3.24376	2.04886	1.25718	1.8559	1.83763	1.42421	1.8793	1.95758	0.993455	1.41451	1.93059	1.4862	3.24078	1.42494	1.29732	2.40524	1.53819	0.615921	1.70064	1.60684	0.739062	1.35223	2.15698	1.46232	2.42441	1.85997	1.44919	2.01991	1.53322	0.908687	2.22634	1.61604	1.02547	1.01019	1.70321	1.64641	2.12392	1.46125	1.92251	1.51108	1.15031	0.499201	0.861104	1.28627	0.985528
ENSMMUT00000047616	chr1:9545430-9575679	0.0210704	0.024924	0.0229688	0.0181502	0.0219015	0.0173035	0.0198389	0.0150356	0.0175797	0.0170809	0.0112334	0.0170715	0.019491	0.0250966	0.0210312	0.0181458	0.0190452	0.0169158	0.0170146	0.0125728	0.0185213	0.0154642	0.0110593	0.0178566	0.0197223	0.0253275	0.0213279	0.0185521	0.0190522	0.0170096	0.0173514	0.0127237	0.0182132	0.0155242	0.0112989	0.0176688	0.0180107	0.0186324	0.0193245	0.02004	0.0219659	0.0201122	0.0227697	0.0230561	0.0200156	0.0159236	0.0144145	0.0169399
ENSMMUT00000050094	chr1:9559423-9559533	0	0	0	0	0	0	0	0	0	0	0	0	0	0	0	0	0	0	0	0	0	0	0	0	0	0	0	0	0	0	0	0	0	0	0	0	0	0	0	0	0	0	0	0	0	0	0	0
ENSMMUT00000013312	chr1:9634696-9644560	2.10901	1.42545	1.64664	4.02563	2.007	1.72549	2.5149	1.19927	1.22793	3.27259	2.20811	1.99334	2.35328	1.25608	1.84299	3.60006	2.62466	2.19976	3.36362	1.13898	1.01386	3.17472	1.86007	1.53841	2.02291	0.732023	1.76938	3.48197	2.06717	1.63075	3.22729	1.31087	1.16254	3.21317	2.10612	1.66194	1.31794	3.09755	2.2644	2.76434	2.08564	3.16487	2.77308	1.40321	1.12018	0.831574	2.01881	1.31828
ENSMMUT00000047615	chr1:9610006-9623433	7.15835	2.37643	5.8368	10.7708	9.0265	7.03837	10.0383	2.48364	4.22742	9.45299	8.13912	6.49156	7.80749	2.65243	5.88867	10.8884	9.81112	6.88621	10.5203	2.78816	4.29286	9.3948	8.58303	6.673	7.17971	3.24605	6.23346	10.0882	10.3834	7.54255	10.2723	2.96212	4.41852	9.56695	7.89447	6.63407	4.03799	9.10004	7.00429	7.80028	8.63992	11.3475	9.26017	2.10313	2.14662	2.48339	8.03439	5.17103
ENSMMUT00000025554	chr1:9615700-9623381	5.78487e-07	2.31168e-07	3.2899e-07	3.16318e-07	2.41034e-08	7.24963e-09	1.29553e-07	1.13663e-07	3.23618e-07	1.23131e-07	3.47123e-08	5.21468e-08	7.8772e-07	6.12411e-07	0.150376	0.209316	1.49716e-08	1.04263e-08	7.99233e-08	1.98445e-07	3.5916e-07	1.71717e-07	1.3073e-08	1.75122e-07	4.43124e-07	9.80901e-05	0.13178	5.04267e-07	2.34065e-08	2.52368e-08	1.06857e-07	6.78383e-08	3.82583e-07	0.146509	8.59099e-08	8.97592e-08	5.89692e-08	0.301218	3.27653e-07	0.183566	8.42917e-09	2.50822e-07	1.43141e-07	3.23919e-05	2.68874e-08	4.8572e-07	1.08083e-07	2.95237e-08
ENSMMUT00000025028	chr1:9862924-9863229	0.000679726	0	0.00111704	0.000284141	0	0.704477	4.64347e-05	0	0.0013278	0.00021605	0.00111633	0.00186101	0.00097608	1.01686	0.000216166	6.31407e-05	0	2.39532e-05	0.000144866	0.516641	0.000228489	0.000186262	8.92276e-05	0.000146567	6.40317e-05	0.000116993	5.78106e-05	0.000620337	0.000203768	0.699103	0.000328893	0	0.725912	0.000467075	0	3.73189e-05	3.44461e-05	0.000109181	0	0	0	0	0	0	0.000405011	0	3.95982e-05	3.99373e-05
ENSMMUT00000034469	chr1:10252775-10252940	0	0	0	0	0	0	0	0	0	0	0	0	0	0	0	0	0	0	0	0	0	0	0	0	0	0	0	0	0	0	0	0	0	0	0	0	0	0	0	0	0	0	0	0	0	0	0	0
ENSMMUT00000026087	chr1:10767608-10798436	0.545894	0.513584	1.66286	1.49031	1.89295	1.24086	1.49344	0.421012	0.536033	1.24261	1.03153	0.793081	0.805482	0.416904	1.56617	1.84835	1.84281	1.00392	1.39116	0.352407	0.608816	1.03799	1.01244	0.666395	0.787439	0.492324	1.49754	1.71933	1.96653	1.18132	1.29027	0.392879	0.641598	1.11622	0.921461	0.770507	0.662846	0.596582	0.644205	0.784978	0.604338	0.588965	0.156242	0.343623	0.485662	0.412038	0.660959	0.809888
ENSMMUT00000026094	chr1:10858493-10873035	2.10861	1.79488	2.51454	3.90626	3.36109	1.8764	2.75435	1.65527	2.29909	3.00648	1.91323	2.5676	2.39275	0.910623	2.88878	3.22981	2.34609	1.83584	4.02357	1.29317	1.40428	2.38059	1.55124	2.61977	3.70089	1.84347	2.61681	4.23343	2.50758	1.73397	2.80763	0.842545	3.10467	2.40943	1.91554	1.64091	1.93043	1.90364	0.562843	1.61661	1.10882	1.17618	1.63811	0.818793	1.07197	1.47789	2.51966	1.21303
ENSMMUT00000000900	chr1:10878097-10883264	0	0	0	0	0	0	0	0.514168	0	0	0	0	0	0	0	0	0	0	0	0	0	0	0	0	0	0	0	0	0	0	0	0	0	0	0	0	0	0	0	0	0	0	0	0	0	0	0	0
ENSMMUT00000026089	chr1:10801917-10818765	32.3018	13.7478	64.2002	47.0466	26.9702	24.5287	39.9628	18.5952	45.0029	36.845	37.1997	31.4583	36.6545	17.2978	52.1721	43.2927	28.329	25.1233	34.6708	15.2821	37.9395	26.7434	35.761	22.9268	35.7607	25.4161	56.1217	40.5846	40.1208	22.7679	38.7091	21.5115	42.8043	34.0978	31.6406	27.0706	28.3894	37.0771	38.7998	37.8227	23.7804	50.4501	25.0941	18.5638	30.7904	34.4821	35.3729	23.7854
ENSMMUT00000026096	chr1:10814496-10834148	1.5092	0.469176	1.53368	3.75572	2.02213	0.762979	2.52642	0.192304	1.83631	2.61962	1.08728	2.29064	2.33014	0.238034	2.64954	3.69365	1.68347	0.586523	2.79371	0.120726	1.16796	1.92611	1.1383	1.95671	1.98442	0.401566	1.00592	3.09374	1.94215	0.647506	2.66876	0.24471	1.85981	2.74921	1.5602	1.26479	1.9063	0.236955	1.59386	1.21651	0.759113	1.15294	0.214098	1.56956	0.817283	0.742915	2.65301	1.26833
ENSMMUT00000002897	chr1:9646073-9654017	2.41756e-200	0	3.2026e-74	0.252893	4.83889e-238	1.40016e-116	1.02284e-172	4.06728e-160	1.16612e-47	2.22272e-70	1.92694e-97	5.27791e-63	2.38942e-40	3.16351e-80	4.22285e-132	5.45264e-31	4.10007e-102	1.07214e-64	7.25275e-164	2.66689e-79	1.04226e-83	8.71412e-76	0.165783	1.49018e-59	1.72525e-87	2.2641e-135	3.90992e-218	0.297911	1.47934e-210	1.76823e-152	2.51144e-53	4.22548e-82	1.72261e-68	0.215816	3.20657e-161	0.201927	1.22544e-52	7.1649e-124	3.68959e-73	3.70716e-79	0.28199	5.01345e-59	2.76345e-39	2.48386e-37	1.11581e-70	0.240902	0.465751	1.17364e-130
ENSMMUT00000002896	chr1:9646382-9653475	2.92976	0.746673	2.58743	2.60834	6.13769	4.30295	3.7605	0.914017	2.90918	3.56354	5.14608	5.50891	3.1596	0.604154	2.80696	1.36633	7.00546	5.20154	5.03136	0.936575	3.50377	2.51835	4.9545	5.20258	3.82458	1.00349	2.21778	3.25174	5.25157	6.54137	3.39326	1.51214	2.87009	3.06089	4.78554	5.91611	4.04297	3.01972	3.9277	3.47366	8.86851	3.85756	2.7631	1.17661	3.53185	2.72452	4.44681	3.74148
ENSMMUT00000002898	chr1:9646393-9655481	4.66744	2.4611	3.02052	5.65474	10.6826	9.26303	5.36793	2.44846	2.25746	4.44412	7.12393	6.20427	3.71147	1.53777	4.0836	4.69105	10.0309	11.1649	4.77337	2.48518	3.13639	4.49378	8.10509	8.47514	5.12213	2.03739	3.37597	5.45761	10.7779	9.07498	4.59203	1.87063	3.5156	4.21226	7.29763	8.00129	6.62401	3.93344	3.30826	3.03398	6.85631	5.14864	3.79077	1.91171	2.89192	2.4305	4.41872	7.1848
ENSMMUT00000047614	chr1:9654454-9726413	1.1242	2.41965	5.81498e-48	0.544365	1.9506	1.37884	1.91022	1.87151	3.39519	1.22941	2.47205	2.31238	2.81162	0.381595	0.00760308	2.55062	1.72242	1.30509	1.18475	0.902065	0.00717506	1.46557	2.18636	1.83493	0.332878	3.75823e-10	0.534734	1.80523	2.04306	0.705275	0.0262103	0.72302	0.596114	1.50061	0.773575	1.64453	0.660578	0.986028	0.571188	1.15731	0.0314192	2.30014	0.937932	1.46513e-06	0.549999	0.798216	3.56816e-21	0.405435
ENSMMUT00000006620	chr1:9655600-9705228	1.31951	0.813691	2.46698	5.53812	2.16041	2.22112	2.85798	1.63444	0.505655	1.63287	2.50511	2.2087	1.61203	1.61873e-06	2.81938	3.89808	2.30271	2.56397	2.94025	0.963957	2.09997	1.99014	2.77306	2.39469	2.15504	1.89421	1.5102	1.73424	3.15772	3.2486	1.44636	2.71893	0.422851	1.46445	1.91724	2.41111	3.36177	1.30009	1.34604	2.25073	1.11158	2.50459	0.757738	0.778456	0.530239	1.72392	1.55467	0.900401
ENSMMUT00000006619	chr1:9656031-9705228	7.34424	5.22501	4.22321	9.88413	8.22645	7.33675	7.44789	3.54217	5.39392	8.57451	7.51602	7.31596	6.51604	3.98203	5.18889	8.72801	9.73521	9.12092	7.98376	3.91901	4.45169	8.53177	7.45357	9.09518	8.16062	2.51098	8.07131	10.5277	9.39029	7.65961	11.5607	2.5601	6.48223	8.96167	9.07133	7.60379	7.12209	8.44388	6.21245	7.10942	6.60797	8.15569	6.17892	1.92616	8.64948	4.94177	7.67757	8.17118
ENSMMUT00000047613	chr1:9656031-9705228	7.76838e-05	0.00236625	1.12349	1.09973e-05	3.05503e-05	1.43816e-05	0.000293747	1.38829	9.70218e-09	9.07158e-06	1.27093e-05	4.97996e-06	1.38869e-05	1.754	0.000239782	7.04032e-06	1.32376e-05	2.73814e-06	0.000100563	1.0821e-05	2.06065e-10	3.15212e-05	1.08544e-05	5.0525e-06	3.91501e-05	1.25897	7.15628e-05	1.65845e-05	4.41632e-05	2.28836e-05	1.71797e-05	2.0624	3.76354e-05	4.96984e-06	4.78555e-05	1.95707e-05	7.30828e-06	0.000126826	0.000187491	3.44955e-05	2.32755e-07	1.67797e-05	7.55736e-06	2.00556	0.000109768	0.00202865	0.000380683	2.21343e-05
ENSMMUT00000047612	chr1:9666656-9705228	3.07209e-26	3.0501e-15	1.01987e-08	5.21854e-12	2.67814e-23	6.09915e-36	1.08596e-44	0.511458	0.000128395	1.25538e-11	2.78416e-11	1.19348e-15	9.4912e-19	0.880286	0.407143	1.11837e-11	6.42315e-21	4.79874e-14	8.33266e-44	7.65507e-07	7.64798e-12	1.24494e-15	4.33886e-40	9.44326e-11	4.734e-20	2.80283	1.85365e-26	5.30125e-09	1.2565e-57	4.80695e-39	2.57146e-23	4.6852e-05	0.348728	1.31842e-23	8.15335e-43	1.25543e-10	6.25158e-15	2.706e-49	6.69176e-76	0.157966	2.81608e-63	1.54808e-25	1.1187e-17	2.00362	1.05163e-55	1.34809e-53	0.000283764	3.72052e-16
ENSMMUT00000035282	chr1:11236130-11236294	0	0	0	0	0	0	0	0	0	0	0	0	0	0	0	0	0	0	0	0	0	0	0	0	0	0	0	0	0	0	0	0	0	0	0	0	0	0	0	0	0	0	0	0	0	0	0	0
ENSMMUT00000052024	chr1:11318542-11318645	0	0	0	0	0	0	0	0	0	0	0	0	0	0	0	0	0	0	0	0	0	0	0	0	0	0	0	0	0	0	0	0	0	0	0	0	0	0	0	0	0	0	0	0	0	0	0	0
ENSMMUT00000030122	chr1:11350423-11370662	0	0.231685	0	0.0695483	0	0	0	0.170932	0	0	0	0	0	0.0940355	0	0	0	0	0	0.0715391	0	0	0.0421589	0	0	0.0475916	0	0	0	0	0	0.145009	0	0	0	0	0	0.210621	0	0.0379409	0	0	0.0845796	0.380487	0	0	0	0
ENSMMUT00000037763	chr1:11354446-11354559	0	0	0	0	0	0	0	0	0	0	0	0	0	0	0	0	0	0	0	0	0	0	0	0	0	0	0	0	0	0	0	0	0	0	0	0	0	0	0	0	0	0	0	0	0	0	0	0
ENSMMUT00000047611	chr1:10945584-11088783	0	0	0	0.421633	0.500994	0	0	0.345422	0	0	0	0	0	0.570085	0	0	0	0	0	0.289135	0	0.354844	0	0	0	0	0.481832	0	0.436068	0	0	0	0	0	0	0	0	0.425626	0	0	0	0	0	0	0	0	0	0.379702
ENSMMUT00000023238	chr1:10949014-10969820	0	0	0.170312	0.136849	0	0	0	0	0.129766	0	0	0	0	0	0.463404	0.273447	0	0.248686	0	0.375376	0	0	0	0	0.144614	0	0.469162	0	0.141534	0.125832	0	0.0951105	0	0	0.0846137	0	0	0	0	0	0	0	0	0	0.136136	0	0	0
ENSMMUT00000027633	chr1:10991622-11014478	18.0989	9.6781	24.018	19.714	41.178	48.7576	27.6914	7.48029	20.4646	17.1761	32.8048	30.5128	25.5869	10.9426	27.6395	22.5985	43.5851	41.2928	26.7318	7.82671	18.2907	19.7348	30.8142	26.9048	21.4905	6.81609	27.5086	19.9867	44.4263	42.7413	25.5593	6.63431	22.7194	17.6759	30.5371	26.6409	27.7574	11.7309	18.4261	13.1319	31.7245	18.7997	12.8706	7.82084	23.3271	20.1411	19.5692	34.9462
ENSMMUT00000035018	chr1:11012307-11012410	0	0	0	0	0	0	0	19.8683	0	0	0	0	0	0	0	0	0	0	0	0	0	0	0	0	0	0	0	0	0	0	0	0	0	0	0	0	0	0	0	0	0	0	0	0	0	0	0	0
ENSMMUT00000027047	chr1:11037665-11052092	36.6802	28.8462	37.1229	30.5993	20.5465	13.0739	41.8834	29.3335	42.8181	37.7209	32.6625	19.2662	37.4695	30.0242	34.5989	30.2528	20.0023	14.2876	42.1757	29.8905	41.9151	38.4718	31.6394	19.4116	36.4618	30.9722	35.8787	29.0029	19.3947	13.5306	41.9768	30.3493	41.8099	36.9016	32.9122	18.3195	13.425	70.6534	52.6091	62.7433	32.6732	70.8858	42.1873	26.286	18.7607	27.9999	35.8606	14.3522
ENSMMUT00000027655	chr1:11956201-11956698	1.15037e-05	0	0	0	0	1.94962e-05	9.10878e-05	0	4.22802e-05	0	3.94745e-06	0.247985	0	0.000150394	0.306859	0	2.92807e-05	5.58137e-06	0.000119207	1.11021e-05	0	0	0	0.000176432	0	0	0	1.41525e-05	0	0.249972	7.45318e-06	0	0	0	0	3.01066e-05	0	0	0	0	7.76514e-06	0	0	0	0	1.61386e-05	1.26203e-05	0.244822
ENSMMUT00000047610	chr1:11378963-11846913	14.1873	14.7896	8.19315	20.6239	21.1084	19.2335	21.8859	15.7551	6.46924	18.4513	14.6827	16.3373	15.1625	15.8286	7.94671	22.0862	21.5487	19.651	20.5119	15.7352	7.38527	18.3482	16.0908	17.1594	15.3379	15.3667	7.3378	21.2089	22.646	19.226	21.9553	16.5227	7.17547	17.6084	16.1464	16.9179	13.7009	21.4486	8.20507	15.5809	17.8939	17.5421	21.0972	13.4792	4.9904	4.96837	16.9052	14.5917
ENSMMUT00000030124	chr1:11380682-11449312	13.1585	14.3745	6.50364	23.6394	2.49543	0.603169	11.2596	11.9674	7.04535	20.2249	7.17752	3.80729	12.9963	15.8472	8.13077	23.1719	2.56623	1.42896	14.0426	13.3637	7.60247	21.287	7.85601	4.45653	13.5597	17.4234	8.23439	23.7053	0.476782	0.900062	13.4055	12.3343	6.19292	23.32	6.58445	4.73508	4.61316	6.52693	10.6042	22.4566	0.723363	22.3202	6.08598	25.9582	3.23446	5.53659	15.0799	0.640079
ENSMMUT00000047609	chr1:11381227-11846769	2.49611e-07	3.36827e-07	2.6613e-07	0.161912	1.14025e-08	7.54303e-10	1.75955e-07	1.72397e-07	1.95113e-07	2.63903e-07	1.20524e-07	7.40118e-08	2.73096e-07	4.25768e-07	2.9535e-07	3.187e-07	0.110543	5.68272e-10	1.4862e-07	1.37193e-07	2.37762e-07	2.224e-07	9.32231e-08	1.03437e-07	2.51766e-07	5.30825e-07	2.54205e-07	3.31361e-07	4.81194e-18	5.80903e-11	1.98294e-07	1.94486e-07	3.17482e-07	2.69322e-07	1.3973e-07	1.15228e-07	1.29792e-07	1.13353e-07	5.01881e-07	8.67447e-07	3.26233e-10	3.22366e-07	6.09075e-08	6.47901e-07	2.06951e-07	1.22322e-07	1.34055e-07	9.87909e-14
ENSMMUT00000047608	chr1:11485075-11779193	0.224562	0.0444585	0.207522	0.171833	0.115869	0.177129	0.175246	0.0527412	0.159891	0.0634802	0.100999	0.146673	1.33003e-87	0.0450284	0.0779227	0.0692747	0.262642	0.231225	0.093059	0.0223245	0.032305	0.14273	0.0584765	0.149083	0.0698208	0.0915259	0.0390729	0.0700151	0.231528	0.231182	0.12314	0.0231836	0.129762	0.14699	0.161953	0.185568	0.0310329	0.033446	0.109028	0.172737	0.0748541	0.151983	0.0391567	0.0426236	0.133199	0.161605	0.0766257	0.171831
ENSMMUT00000049782	chr1:11532487-11532612	0	0	0	0	0	0	0	0	0	0	0	0	0	0	0	0	0	0	0	0	0	0	0	0	0	0	0	0	0	0	0	0	0	0	0	0	0	0	0	0	0	0	0	0	0	0	0	0
ENSMMUT00000026728	chr1:12054778-12079271	0	0.0746747	0	0	0	0.104089	0	0	0.10628	0	0	0	0	0	0	0.0559892	0.172249	0.152758	0.104624	0	0	0	0.0339702	0.0519056	0	0	0.0640417	0	0.347754	0.0515289	0	0	5.3672e-08	0	0	0.0525145	0	0	0.0585418	0	0	0	0.0681524	0	0	0	0	0
ENSMMUT00000022903	chr1:12089588-12123421	0	0.576555	12.1684	10.9509	1.62651	0.944357	0.0841902	0.0961231	0.519205	0.290981	0.144929	0	0.0817348	0.158642	11.831	10.5892	1.92338	1.31484	0.182541	0.134099	0.481872	0.296235	0.0474158	0	0.0156852	0.214104	11.9781	11.5386	2.06291	1.07885	0.333494	0.0815455	0.375606	0.0999411	0.0241819	0	0	0.276365	0.20428	0.384047	0.229965	0	0.285379	0.047548	0.583598	0.165043	0	0
ENSMMUT00000047607	chr1:11900009-11910417	1.00729e-82	2.18432e-104	0.480249	0.494575	3.16453e-145	0	7.81888e-126	0.153295	0.0899013	6.99191e-120	5.43721e-311	2.18733e-211	4.35904e-87	2.60686e-137	0.220047	0.383079	0	1.13667e-148	3.92995e-132	0.126766	0.0920637	1.11267e-66	0	6.15509e-137	1.69875e-54	1.95752e-91	0.550433	0.765684	4.1311e-87	1.28552e-231	1.4761e-92	6.69631e-87	2.05183e-80	8.83697e-111	1.3295e-173	1.76711e-167	3.84608e-98	0.189051	3.2e-66	0.211234	0	1.48912e-117	0.111411	8.3785e-172	0.189391	1.07699e-140	6.86053e-100	0
ENSMMUT00000032304	chr1:11900009-11916854	19.3176	2.88625	63.5099	32.3774	58.9651	36.0912	18.2819	6.27466	24.0853	24.1468	54.9903	33.4369	28.6301	3.56151	58.4529	42.4323	64.7428	34.1461	21.4106	5.8274	29.7503	32.3339	48.8822	42.0113	27.9491	3.67999	53.1724	34.666	65.3938	38.9856	20.1827	5.40379	32.2162	32.1172	54.4779	38.6293	42.5272	4.97012	16.3465	13.9497	9.54351	11.8318	13.8297	3.2508	32.8963	20.2023	28.5	36.688
ENSMMUT00000047606	chr1:11900013-11916801	25.758	11.9773	31.3345	38.5671	136.862	133.52	43.8686	4.2118	29.0338	23.0021	62.7114	68.1028	24.0357	7.07154	24.6886	45.4495	155.714	137.712	44.1052	3.18449	23.6626	12.4508	73.3776	77.1901	16.0835	9.62589	44.2966	38.2391	165.302	147.027	39.6681	4.60642	14.5094	24.1489	71.9855	76.422	46.7606	18.7065	11.1861	3.79499	70.5375	18.2412	3.49723	4.5389	29.7343	13.356	18.8257	100.51
ENSMMUT00000047605	chr1:11900030-11916801	36.1596	18.3518	21.3627	56.0536	30.6326	0.0514094	41.3511	22.819	24.8075	37.5812	6.57947	8.0745	32.5629	22.0128	39.415	45.4302	8.38933	20.4955	45.3107	22.5943	8.5739	23.7225	0.0013047	16.7566	27.8997	23.9519	49.1578	62.5235	38.2919	12.0166	44.9433	22.0506	24.2211	29.2481	14.4807	13.3736	34.2385	25.6331	19.0035	13.6491	29.7588	6.14778	15.7488	21.1893	7.26431	7.3421	4.31952	4.49896
ENSMMUT00000047604	chr1:11900040-11916801	16.8074	0.00011126	75.4206	33.5665	74.2671	62.1772	12.6645	0.927838	21.9999	11.0825	70.8414	65.0407	18.6711	0.000295007	73.4372	34.4335	81.6184	48.5361	13.7513	0.000572474	40.7583	26.3898	86.0875	39.6496	27.1231	7.1354e-05	61.3793	26.4997	49.806	42.8777	21.0337	3.20372e-05	29.3217	14.1944	63.1904	51.2744	23.4125	7.99143	21.4633	13.213	0.0816718	18.0998	7.21516	0.000459052	45.1604	33.27	44.9939	77.4199
ENSMMUT00000053157	chr1:12137255-12137425	0	0	0	0	0	0	0	0	0	0	0	0	0	0	0	0	0	0	0	0	0	0	0	0	0	0	0	0	0	0	0	0	0	0	0	0	0	0	0	0	0	0	0	0	0	0	0	0
ENSMMUT00000019508	chr1:12166519-12182312	0	0	0.242599	0.194933	0	0	0	0	0	0	0	0	0	0	0	0	0	0	0	0	0	0	0	0	0	0.266783	0.668293	0.592889	0	0	0	0	0	0	0	0	0	0	0	0	0	0	0	0	0	0	0	0
ENSMMUT00000028470	chr1:12192755-12197816	0	0	0	0	0	0	0	0	0	0	0	0	1.54495	0	0	0	0	0	0	0	0	0	0	0	0	0	0	0	0	0	0	0	0	0	0	0	0	0	0	0	0	0	0	0	0	0	0	0
ENSMMUT00000036600	chr1:12202770-12202880	0	0	0	0	0	0	0	0	0	0	0	0	0	0	0	0	0	0	0	0	0	0	0	0	0	0	0	0	0	0	0	0	0	0	0	0	0	0	0	0	0	0	0	0	0	0	0	0
ENSMMUT00000047602	chr1:12209526-12210365	0	0	0	0	0	0	0	0	0	0	0	0	0	0	0	0	0	0	0	0	0	0	0	0	0	0	0	0	0	0	0	0	0	0	0	0	0	0	0	0	0	0	0	0	0	0	0	0
ENSMMUT00000047601	chr1:12216033-12216266	0	0	0	0	0	0	0	0	0	0	0	0	0	0	0	0	0	0	0	0	0	0	0	0	0	0	0	0	0	0	0	0	0	0	0	0	0	0	0	0	0	0	0	0	0	0	0	0
ENSMMUT00000029550	chr1:12228756-12234626	0	0	0	0	0	0	0	0	0	0	0	0	0	0	0	0	0	0	0	0	0	0	0	0	0	0	0	0	0	0	0	0	0	0	0	0	0	0	0	0	0	0	0	0	0	0	0	0
ENSMMUT00000047600	chr1:12238107-12238345	0	0	0	0	0	0	0	0	0	0	0	0	0	0	0	0	0	0	0	0	0	0	0	0	0	0	0	0	0	0	0	0	0	0	0	0	0	0	0	0	0	0	0	0	0	0	0	0
ENSMMUT00000047599	chr1:12238819-12239012	0	0	0	0	0	0	0	0	0	0	0	0	0	0	0	0	0	0	0	0	0	0	0	0	0	0	0	0	0	0	0	0	0	0	0	0	0	0	0	0	0	0	0	0	0	0	0	0
ENSMMUT00000047598	chr1:12240757-12241668	0	0	0	0	0	0	0	0	0	0	0	0	0	0	0	0	0	0	0	0	0	0	0	0	0	0	0	0	0	0	0	0	0	0	0	0	0	0	0	0	0	0	0	0	0	0	0	0
ENSMMUT00000047597	chr1:12241775-12245252	0	0	0	0	0	0	0	0	0	0	0	0	0	0	0	0	0	0	0	0	0	0	0	0	0	0	0	0	0	0	0	0	0	0	0	0	0	0	0	0	0	0	0	0	0	0	0	0
ENSMMUT00000047596	chr1:12260061-12260329	0	0	0	0	0	0	0	0	0	0	0	0	0	0	0	0	0	0	0	0	0	0	0	0	0	0	0	0	0	0	0	0	0	0	0	0	0	0	0	0	0	0	0	0	0	0	0	0
ENSMMUT00000018638	chr1:12263452-12263731	0	0	0	0	0	0	0	0	0	0	0	0	0	0	0	0	0	0	0	0	0	0	0	0	0	0	0	0	0	0	0	0	0	0	0	0	0	0	0	0	0	0	0	0	0	0	0	0
ENSMMUT00000016262	chr1:12271102-12271597	0	0	0	0	0	0	0	0	0	0	0	0	0	0	0	0	0	0	0	0	0	0	0	0	0	0	0	0	0	0	0	0	0	0	0	0	0	0	0	0	0	0	0	0	0	0	0	0
ENSMMUT00000047595	chr1:12273313-12273527	0	0	0	0	0	0	0	0	0	0	0	0	0	0	0	0	0	0	0	0	0	0	0	0	0	0	0	0	0	0	0	0	0	0	0	0	0	0	0	0	0	0	0	0	0	0	0	0
ENSMMUT00000033230	chr1:12277393-12285771	0	0	0	0	0	0	0	0	0	0	0	0	0	0	0	0	0	0	0	0	0	0	0	0	0	0	1.30805	0	0	0	0	0	0	0	0	0	0	0	0	0	0	0	0	0	0	0	0	0
ENSMMUT00000005060	chr1:12330683-12330901	0	0	0	0	0	0	0	1.69796	0	0	0	0	0	0	0	0	0	0	0	0	0	0	0	0	0	0	0	0	0	0	0	0	0	0	0	0	0	0	0	0	0	0	0	0	0	0	0	0
ENSMMUT00000026471	chr1:12331465-12331754	0	0	0	0	0	0	0	0	0	0	0	0	0	0	0	0	0	0	0	0	0	0	0	0	0	0	0	0	0	0	0	0	0	0	0	0	0	0	0	0	0	0	0	0	0	0	0	0
ENSMMUT00000023478	chr1:12287396-12320199	0.00175497	2.12542e-10	0.256147	0.195901	6.59026e-07	0.0623987	3.10307e-09	1.45044e-07	4.1516e-05	0.0582007	0.0470793	1.23057e-06	7.67255e-08	6.23771e-06	7.52956e-06	0.157557	0.0229117	0.158311	4.48831e-07	5.87208e-07	1.9448e-07	9.18054e-08	3.77275e-08	1.5792e-06	1.62938e-08	0.0195861	0.848955	0.554672	0.00162324	2.89595e-07	0.0231677	2.16282e-09	0.0616175	7.10118e-06	8.38137e-07	0.0714308	0.0182073	7.97235e-08	0.153218	0.0388264	0.0544329	1.19825e-08	9.19821e-08	2.4947e-07	0.00222686	0.00191551	0.0190609	2.13475e-08
ENSMMUT00000047594	chr1:12292547-12321819	0.0838035	0.211322	4.14243	1.63752	0.155058	0.0615162	0.0819343	0.211207	0.217485	0.169741	1.41872e-07	0.0932908	0.107383	0.271781	3.75385	1.69312	0.246976	1.12513e-07	0.121814	0.12813	0.177086	0.216969	0.079106	0.0594908	0.0678732	0.221691	3.88232	1.5816	0.0775132	0.0820247	0.0671663	0.169298	0.174149	0.183294	0.0635396	2.15254e-07	1.30537e-07	0.519119	0.0509112	0.594242	0.080082	0.112168	0.192865	0.227157	0.128149	0.108702	0.0552603	0.0803349
ENSMMUT00000047593	chr1:12291878-12292011	0	0	0	0	0	0	0	0	0	0	0	0	0	0	0	0	0	0	0	0	0	0	0	0	0	0	0	0	0	0	0	0	0	0	0	0	0	0	0	0	0	0	0	0	0	0	0	0
ENSMMUT00000026330	chr1:12305907-12306148	0	0	0	0	0	0	0	0	0	0	0	0	0	0	0	1.40311	0	0	0	0	0	0	0	0	0	0	0	0	0	0	0	0	0	0	0	0	0	0	0	0	0	0	0	0	0	0	0	0
ENSMMUT00000005047	chr1:12436732-12436974	0	0	0	0	0	0	0	0	0	0	0	0	0	0	0	0	0	0	0	0	0	0	0	0	0	0	0	0	0	0	0	0	0	0	0	0	0	0	0	0	0	0	0	0	0	0	0	0
ENSMMUT00000047588	chr1:12457282-12463900	0	0	0	0	0	0	0	0	0	0	0	0	0	0	0	0	0	0	0	0	0	0	0	0	0	0	0	0	0	0	0	0	0	0	0	0	0	0	0	0	0	0	0	0	0	0	0	0
ENSMMUT00000047587	chr1:12458025-12458293	0	0	0	0	0	0	0	0	0	0	0	0	0	0	0	0	0	0	0	0	0	0	0	0	0	0	0	0	0	0	0	0	0	0	0	0	0	0	0	0	0	0	0	0	0	0	0	0
ENSMMUT00000047586	chr1:12461128-12461384	0	0	0	0	0	0	0	0	0	0	0	0	0	0	0	0	0	0	0	0	0	0	0	0	0	0	0	0	0	0	0	0	0	0	0	0	0	0	0	0	0	0	0	0	0	0	0	0
ENSMMUT00000020909	chr1:12348385-12424386	3.38962	1.87056	3.66105	2.98129	2.97395	1.27928	3.34371	2.27756	2.44932	2.93693	2.42329	1.32758	2.49336	1.81678	3.04899	2.32972	3.89318	1.09872	3.44468	2.57748	2.7759	2.68967	3.46428	1.78347	3.28955	2.68992	3.25559	2.93376	2.84151	2.19053	3.44779	3.07175	3.26204	3.57273	3.12376	1.82704	0.372251	7.79365	3.91636	2.88875	1.86935	3.68874	3.72661	2.85044	2.26228	0.985744	1.86336	1.55137
ENSMMUT00000002905	chr1:12411862-12422557	6.71129e-06	1.24032	1.41393	1.95876	0.587978	0.680092	2.48695	1.68203	3.52012	2.39944	1.98625	2.14443	3.14379	3.05165	2.6815	2.87525	1.98938	0.917153	0.958311	0.860166	1.60369	2.64617	2.41849	1.75522	1.31648	0.127201	2.90548	1.13683	2.74817	2.65757e-05	2.08498	0.0308869	1.41773	1.39782	1.43233	4.3304e-06	0.738811	3.75461	2.29436	2.59059	2.10697	0.653873	5.48884	3.62069	8.79446e-05	0.604524	0.393492	1.6772
ENSMMUT00000047592	chr1:12362643-12362807	0	0	0	0	0	0	0	0	0	0	0	0	0	0	0	0	0	0	0	0	0	0	0	0	0	0	0	0	0	0	0	0	0	0	0	0	0	0	0	0	0	0	0	0	0	0	0	0
ENSMMUT00000047591	chr1:12364142-12364404	0	0	0	0	0	0	0	0	0	0	0	0	0	0	0	0	0	0	0	0	0	0	0	0	0	0	0	0	0	0	0	0	0	0	0	0	0	0	0	0	0	0	0	0	0	0	0	0
ENSMMUT00000029751	chr1:12368378-12385223	0	0	0	0	0	0	0	0	0	0	0	0	0	0	0	0	0	0	0	0.603237	0	0	0	0	0	0	0	0	0	0	0	0.611378	0	0	0	0	0	0	0	0	0	0	2.1396	0	0	0	0	0
ENSMMUT00000047590	chr1:12404091-12421725	0	0	0	0	0	0	0	0	0	0	0	0	0	0	0	0	0	0	0	0	0	0	0	0	0	0	0	0	0	0	0	0	0	0	0	0	0	0	0	0	0	0	0	0	0	0	0	0
ENSMMUT00000047589	chr1:12409388-12409668	0	0	0	0	0	0	0	0	0	0	0	0	0	0	0	0	0	0	0	0	0	0	0	0	0	0	0	0	0	0	0	0	0	0	0.560152	0	0	0	0	0	0	0	0	0	0	0	0	0
ENSMMUT00000047585	chr1:12469267-12470839	0	0	0	0	0	0	0	0	0	0	0	0	0	0	0	0	0	0	0	0	0	0	0	0	0	0	0	0	0	0	0	0	0	0	0	0	0	0	0	0	0	0	0	0	0	0	0	0
ENSMMUT00000019828	chr1:12469568-12469764	0	0	0	0	0	0	0	0	0	0	0	0	0	0	0	0	0	0	0	0	0	0	0	0	0	0	0	0	0	0	0	0	0	0	0	0	0	0	0	0	0	0	0	0	0	0	0	0
ENSMMUT00000020086	chr1:12478713-12478889	0	0	0	0	0	0	0	0	0	0	0	0	0	0	0	0	0	0	0	0	0	0	0	0	0	0	0	0	0	0	0	0	0	0	0	0	0	0	0	0	0	0	0	0	0	0	0	0
ENSMMUT00000024601	chr1:12549117-12610041	0	0	0	0	0	0	0	0	0	0	0	0	0	0	0	0	0	0	0	0	0	0	0	0	0	0	0	0	0	0	0	0	0	0	0	0	0	0	0	0	0	0	0	0	0	0	0	0
ENSMMUT00000031627	chr1:12711658-12712316	0	0	0.317105	0	0	0	0	0	0	0	0	0	0	0	0.287606	0	0	0	0	0	0	0	0	0.235957	0	0	0	0	0	0	0	0	0	0	0	0	0	0	0	0	0	0	0	0	0	0	0	0
ENSMMUT00000002772	chr1:12637459-12661715	1.00418	0.816731	0.357952	1.52141	0.626183	9.17196e-07	1.10633	1.17778	0.581218	1.41777	0.789129	0.703485	0.912081	0.538024	0.740647	1.6101	0.803376	0.247105	1.30137	1.52271	0.621903	1.5393	0.842044	0.807954	0.864325	1.07588	1.16811e-06	1.47872	0.293938	0.643158	0.835121	1.69446	0.188091	0.884872	0.768366	0.858605	9.01727e-07	2.37322	0.730688	1.99371	0.670014	1.38583	1.69549	0.640236	0.270595	0.305617	0.540985	0.358347
ENSMMUT00000002773	chr1:12645416-12661715	0.024705	2.70106e-05	0.102419	0.267761	0.311175	0.69081	0.0243369	9.05266e-06	4.32522e-07	0.000147124	0.119868	0.299178	2.57926e-06	3.28602e-08	2.6104e-05	3.68226e-06	0.110341	6.36056e-05	4.77505e-05	3.10863e-05	2.22696e-06	8.80212e-06	0.0676948	0.000631317	0.0704768	4.67197e-07	0.970056	0.348817	0.956797	8.73058e-07	0.689516	2.93593e-06	2.00464e-08	0.232508	0.0484164	1.1206e-05	0.461385	0.000120357	1.0427e-06	0.0022839	1.18209e-06	0.971424	3.13437e-06	5.62771e-07	4.85286e-06	0.0804588	0.45672	4.47714e-07
ENSMMUT00000002771	chr1:12617467-12630502	29.7379	17.1415	28.9612	26.7398	29.3684	17.4502	34.6888	15.5122	28.5082	30.7827	32.6693	19.2862	29.3004	13.6801	29.2036	30.3255	30.8023	23.7709	35.4847	17.8412	31.3704	25.3019	30.5753	18.8748	26.8825	15.034	28.9058	26.5236	26.3099	20.4671	35.3314	15.3697	29.0118	24.6234	31.8153	21.1295	11.8764	27.4308	20.8367	19.3974	20.7371	27.6087	26.3668	17.0451	17.542	11.955	20.1652	16.0103
ENSMMUT00000008706	chr1:12766652-12782847	1.46823	1.57814	8.24851	3.29555	2.01911	0.812958	2.24465	1.22338	1.44042	1.93949	1.0336	0.911532	1.668	1.70576	8.66026	4.42434	2.08391	0.888958	1.99478	1.18293	1.36648	2.29682	1.60754	0.834661	1.06109	1.47993	9.09153	3.8893	2.05035	1.01797	2.39055	1.32415	1.58248	2.43429	1.14617	0.965062	0.467381	4.26241	2.07096	4.43839	1.57442	4.15911	2.03522	0.876429	0.947656	0.521511	1.54532	0.579649
ENSMMUT00000020988	chr1:12944152-12945063	72.1359	24.5611	68.818	55.2967	83.956	134.09	105.572	30.2011	58.2607	51.4259	79.5098	116.867	73.8311	12.461	45.0782	79.7997	157.373	61.4085	117.573	25.2798	46.5847	64.6352	115.199	141.954	68.1734	29.4305	56.1703	62.2907	114.379	84.7416	107.692	29.8911	70.8073	44.4843	96.8715	135.301	58.7024	77.5281	80.2287	36.8697	57.8025	97.2401	41.0959	26.1436	67.2326	44.0768	66.8992	69.163
ENSMMUT00000008211	chr1:13024612-13069441	3.12208	2.37703	4.72971	3.6453	2.39611	2.95318	3.25555	2.79578	2.64763	2.95735	3.06559	1.47851	3.48489	1.36328	3.50181	3.09954	2.70177	2.67793	2.24438	2.02109	3.38135	2.93731	3.33795	2.15506	3.36038	1.48606	3.01353	3.3812	3.52945	2.85262	3.30676	1.88665	2.97945	2.18012	3.16504	2.25307	2.4454	2.662	2.18757	4.23113	2.0978	4.91003	1.32051	1.98014	2.00604	1.96377	3.0227	1.74616
ENSMMUT00000018661	chr1:13008282-13017319	16.7517	6.93157	17.8679	14.1491	24.724	23.7682	18.3614	4.60256	11.8383	14.1262	16.5751	15.1087	15.6545	6.1894	18.0846	14.1361	19.1865	20.7966	14.5673	3.28181	12.8183	8.93086	15.6378	16.5718	13.1929	6.5497	18.7849	13.2901	21.3047	23.9155	16.3626	3.90455	10.3912	10.6342	14.0232	15.5987	15.7053	8.40182	12.1723	12.4863	11.0112	13.8539	9.10966	5.05931	13.6614	12.1173	12.3246	14.9906
ENSMMUT00000003139	chr1:13086366-13097813	0	22.7755	0.625635	0	0	0	0.540845	11.5316	0	0	0	0.456159	0	9.51593	0	0	0	0	0	9.30781	0	0	0	0	0.531236	11.6961	0	0	0	0	0	9.43342	0.482791	0	0.310826	0	0	14.7167	0	0	0.591178	0.548705	13.4499	15.2791	0	0	0	0
ENSMMUT00000022891	chr1:13119031-13266881	3.9784	0.935492	3.49603	7.23714	4.5542	2.58011	5.2679	1.60022	3.49683	5.68105	4.34245	2.28272	4.29039	0.938932	4.24024	8.81411	4.07784	2.77259	6.44647	1.06575	3.29408	6.27681	4.70559	3.57779	3.29126	1.00444	3.47022	7.37801	4.03454	2.21888	6.19421	1.20171	3.53605	5.06623	4.40875	2.66044	3.14149	3.19235	4.07063	5.95346	1.99364	7.25565	2.8102	2.26314	2.48418	2.09639	5.89876	2.42418
ENSMMUT00000022893	chr1:13119654-13267324	3.57221	7.85723	3.04672	5.01239	4.54827	4.37806	6.40291	6.43039	2.33521	3.89344	3.5463	3.49762	4.88963	8.34321	2.81778	5.59375	5.19095	4.59322	5.40634	6.61655	2.26636	3.34789	3.76159	2.35806	4.79395	8.53018	2.56239	5.91175	5.69239	4.3959	5.00107	6.72018	2.49475	5.20602	3.10955	3.33803	2.76082	6.09794	2.48471	6.25067	3.73713	7.48748	6.71629	7.84531	2.15067	1.93774	3.27747	3.68344
ENSMMUT00000047584	chr1:13158958-13159488	5.0996	9.58389e-18	10.0087	11.5099	6.75828	9.89251	11.8297	1.54209e-24	3.84379	8.47047	3.20657	2.03326	5.21113	4.95618e-66	7.69531	14.0212	2.30276	5.3986	9.28382	3.10385e-05	0.775201	9.94906	4.90431	6.25956	0.946078	8.39728e-20	5.28507	13.1404	5.45814	10.6157	6.76011	1.08847	14.6493	3.67411	2.09424	7.06466	4.19028	3.10575e-19	10.9695	1.89346	1.41856e-09	9.63998	0.000296657	0.00377405	5.3491	3.55373	7.16698	4.13906
ENSMMUT00000047583	chr1:13176899-13266473	4.04008e-07	2.98732e-07	8.88834e-07	4.3228e-07	1.11748e-06	1.18006e-07	9.35469e-07	1.4742e-07	2.93615e-07	8.28119e-07	1.31992e-07	3.24794e-07	6.31189e-07	1.50183e-06	2.44524e-07	4.66166e-07	1.73058e-07	1.37596e-07	3.67399e-07	6.98776e-09	1.62392e-07	5.77375e-07	1.73275e-07	4.02455e-07	1.18722e-06	1.81344e-07	5.77793e-07	4.95047e-07	5.19291e-07	2.13072e-07	3.71997e-07	7.35704e-08	4.19601e-07	3.89753e-07	2.41035e-07	6.36738e-07	2.79969e-07	2.34886e-07	1.04565e-06	1.08928e-06	1.26442e-07	5.64969e-07	1.09184e-13	1.02238e-31	2.82482e-07	1.53371e-07	8.48113e-07	2.07719e-07
ENSMMUT00000035380	chr1:13249060-13249163	0	0	0	0	0	0	0	0	0	0	0	0	0	0	0	0	0	0	0	0	0	0	0	0	0	0	0	0	0	0	0	0	0	0	0	0	0	0	0	0	0	0	0	0	0	0	0	0
ENSMMUT00000003063	chr1:13322960-13473648	3.58377	0.000714649	3.72957	7.08563	3.09473	2.35126	2.13526	0.334215	3.33854	5.17178	3.80775	2.59812	3.43557	0.00076949	3.82626	7.54429	3.42104	2.22998	3.39263	8.85728e-05	3.47497	6.48988	2.63734	2.56069	3.65823	0.000742375	2.1668	7.22789	3.29487	2.14064	3.55532	0.475475	3.40953	5.32303	4.14731	0.000294951	2.59949	0.646611	4.39231	6.98128	2.08763	4.74862	0.337244	0.000131939	0.000352586	2.52952	4.27604	9.59469e-05
ENSMMUT00000003062	chr1:13322960-13475395	0.208214	0.565252	0.000803919	0.000386666	9.69723e-05	2.64827e-05	0.876374	1.11574e-05	0.000440111	0.663953	0.0116382	0.00411068	0.000597745	0.238537	0.000509485	0.000410699	0.112696	0.004407	0.00298325	0.421456	0.000202212	0.000219502	1.35661	5.32165e-05	0.00131378	0.420708	1.71658	0.000406394	0.000800644	6.41743e-05	0.0014241	3.70982e-05	0.000115502	1.37689	6.76292e-05	2.5219	0.000224951	1.36871e-05	0.00045869	0.00390796	3.29791e-05	1.1982e-05	1.78726e-06	0.658356	1.94963	0.000264005	0.056908	1.96274
ENSMMUT00000008709	chr1:12784788-12809659	30.7829	43.9186	12.4012	31.1808	43.6457	31.5882	31.3543	49.5746	17.0713	43.9926	34.7947	31.2831	32.032	45.0214	12.0349	32.9973	47.0357	34.1225	31.2179	52.3604	17.4942	46.3354	37.9666	33.4248	33.7916	49.3431	12.2933	37.7895	48.2746	35.0323	31.1826	50.6099	19.6853	47.0375	36.669	34.6607	13.1806	51.1178	24.5649	31.9565	29.016	23.2967	53.352	43.2288	12.3092	11.1665	19.5466	20.2469
ENSMMUT00000008708	chr1:12784788-12893203	24.1469	12.6046	7.70023	27.9333	18.3548	10.4876	17.2314	15.3238	14.8243	36.0299	21.6494	19.7263	23.8775	12.824	8.25883	29.5723	17.7692	12.4504	17.6782	16.7397	15.2774	37.0589	20.9792	18.0358	21.9881	12.6301	8.42936	25.6336	17.5714	13.0263	17.4758	16.4397	14.357	37.0052	21.4665	18.7625	9.39822	34.3756	17.7735	25.42	9.98736	18.6917	33.9801	13.4044	8.77284	6.09746	14.7303	10.4224
ENSMMUT00000008710	chr1:12784788-12893333	6.79253e-06	1.18472e-05	8.14377e-06	5.94263e-06	0.681692	5.9396e-06	8.02863e-06	6.59883e-06	4.12018e-06	0.316588	4.38923e-06	6.5114e-06	5.90502e-06	0.502315	7.04236e-06	5.80107e-06	7.04451e-06	6.16943e-06	7.00882e-06	7.64302e-06	5.82074e-06	4.73885e-06	3.72368e-06	4.66422e-06	1.08871e-05	2.85079e-05	6.61346e-06	5.9118e-06	4.95986e-06	6.98778e-06	4.77713e-06	0.270606	7.14791e-06	0.275142	3.36174e-06	5.4002e-06	8.59208e-06	1.38413	4.95712e-06	6.69779e-06	6.77713e-06	6.30776e-06	8.69221e-06	1.21301e-05	7.13419e-06	3.75556e-06	4.02549e-06	5.26728e-06
ENSMMUT00000032407	chr1:13523062-13532032	15.7911	15.8394	18.5373	16.988	18.1038	18.1703	16.3048	9.75612	13.8485	5.01049	9.85002	13.3359	12.452	7.50576	24.7555	13.1676	21.5055	17.7173	17.0804	5.68261	11.993	7.90493	12.9559	10.5717	14.4135	14.3936	16.1839	11.1842	16.0332	21.1011	20.815	10.7266	13.1098	10.8954	13.2617	11.0297	5.30383	6.48374	17.2673	10.9482	10.7903	12.0409	6.75101	3.34654	10.9741	4.4942	5.65191	9.52222
ENSMMUT00000032408	chr1:13523062-13538976	0.253249	6.63052e-10	1.40601	1.7697e-09	1.09383	0.41886	6.83172e-11	3.50059e-10	7.02736e-09	0.959028	0.884558	1.34875e-08	4.3678e-10	1.28307e-08	1.10238	1.772e-08	0.317908	1.40957	2.3947e-10	7.62655e-09	0.471324	0.837932	0.29061	6.89407e-09	0.449128	1.6838e-09	7.43053e-09	8.45717e-11	0.304895	8.02957e-09	0.473573	0.731514	0.541743	0.433998	0.274301	4.15289e-10	0	0	1.70353e-08	1.00296e-08	0	1.99576e-12	1.21714e-08	0	2.01499e-12	1.29067	0.7732	5.88277e-09
ENSMMUT00000032406	chr1:13523062-13539284	0.288974	0.398052	2.65296e-08	1.04614e-10	0.288443	0.176319	4.08429e-10	0.124487	0.159557	3.52954e-09	9.10911e-09	6.85181e-12	0.156217	5.38528e-15	2.12058e-08	0.323438	0.235015	2.20061e-08	0.149599	6.38604e-15	0.176255	0.155039	0.112974	0.149946	0.214798	0.215365	0.18676	9.4919e-10	0.24172	1.26809e-11	4.95467e-08	1.92396e-08	7.04618e-09	5.94217e-09	0.115462	0.313366	2.02704e-10	0.141662	5.93905e-12	0.179999	0	1.13946e-09	1.31953e-13	0	5.61654e-10	5.97194e-09	1.82653e-09	3.26788e-11
ENSMMUT00000016337	chr1:13549948-13562076	6.01047	5.13149	5.90278	5.67676	7.04673	4.90619	6.23885	6.56462	5.91241	4.47983	6.82116	6.66772	5.48181	6.43177	6.93671	6.35855	5.95412	5.74	5.02869	6.38326	4.71339	5.76613	8.29248	5.85656	6.68387	6.15546	6.33372	6.23021	7.20152	6.08294	5.77546	6.8049	5.87608	5.05569	7.65923	5.82306	5.22418	5.41	5.57673	4.86069	4.79604	6.29353	3.42356	6.9039	3.67537	3.89226	4.26125	6.37937
ENSMMUT00000047581	chr1:13551264-13562058	1.60692	0.365425	2.48179	0.951435	3.39205	2.88847	1.30624	0.19809	1.16302	1.02177	2.10457	1.84859	1.23724	0.709411	2.62689	1.09868	3.04446	2.13396	1.21249	0.37946	1.37597	1.48225	1.11217	1.34916	1.53741	0.113321	2.46765	2.03886	2.36288	2.18151	1.53144	0.495368	1.40935	1.18738	1.9969	1.7619	1.46772	1.27491	1.40676	0.343181	0.953352	0.942944	1.72341	1.0193e-08	1.99953	1.15065	1.09946	2.12181
ENSMMUT00000028081	chr1:13691506-13721728	3.37003	3.73349	2.42276	4.15906	3.99877	2.89816	4.74971	2.48231	1.97923	3.44336	3.70703	4.28381	2.73815	2.91076	3.57117	3.04088	4.85481	2.35866	4.59292	4.28273	2.24435	2.82158	3.42471	3.70888	2.87199	3.90555	2.89139	3.11233	5.31639	3.72639	4.47748	3.3583	2.99785	2.87604	3.0404	3.67618	2.64246	3.76737	1.59907	3.46214	2.91007	4.05923	4.58161	2.757	2.32357	1.63523	3.1531	2.44756
ENSMMUT00000028082	chr1:13729142-13729661	3.52901	2.2645	2.11497	1.69942	3.75011	2.02916	1.04501	0.79557	1.61146	3.16093	1.64903	3.30519	1.77577	3.28253	1.09613	2.91063	4.47723	3.13178	2.0396	2.33076	1.15046	2.65613	3.67843	2.47305	2.0524	0.664518	1.94206	3.44586	5.02172	2.67876	2.99021	2.02475	0.932618	2.27472	1.50108	3.18499	1.39173	9.55787	2.02888	3.44348	1.71299	1.05995	2.95245	3.24666	0.483019	0.409796	3.02724	1.74904
ENSMMUT00000047579	chr1:13894933-13895119	0	0	0	0	0	0	0	0	0	0	0	0	0	0	0	0	0	0	0	0	0	0	0	0	0	0	0	0	0	0	0	0	0	0	0	0	0	0	0	0	0	0	0	0	0	0	0	0
ENSMMUT00000030723	chr1:14048319-14064442	0	0	0.108513	0.348771	0	0	0	0.0357162	0.413399	0	0	0	0	0.117892	0.147628	0.304895	0.0893333	0	0	0	0.123956	0	0	0	0	0.0596655	0.398566	0.265197	0	0	0	0.0605992	0.209344	0.0742696	0.0269556	0	0	0.264055	0.182169	0.237832	0	0	0.106037	0	0	0.0735893	0	0.0392606
ENSMMUT00000015012	chr1:14094367-14095183	0.328134	0.0553979	0.0357751	0.0671472	0.207938	0.819184	0.0522853	0.109595	1.31568	0.511059	0.561473	1.38689	1.22099	0.371503	0.0114019	0	1.10725	0.583778	0.534843	0	1.28949	0.0376911	0.629001	0.490002	0.903192	0.0549171	0.0994217	0.326645	0.0337523	0.398514	0.260323	0.0388131	0.588325	0.161056	0.518024	0.090548	0.314615	0.0417488	0.287026	0	0.00891402	0.0212963	0.747827	0	0.546662	0.0400256	0.816847	0.04372
ENSMMUT00000037534	chr1:14104134-14104237	0	0	0	0	0	0	0	0	0	0	0	0	0	0	0	0	0	0	0	0	0	0	0	0	0	0	0	0	0	0	0	0	0	0	0	0	0	0	0	0	0	0	0	0	0	0	0	0
ENSMMUT00000047582	chr1:13492264-13512754	58.5084	18.1988	120.599	64.1443	107.577	78.3167	44.8456	20.8645	60.1047	51.9306	94.6173	79.3059	54.0032	13.6502	128.171	65.1236	105.866	81.3088	44.3894	26.414	55.1201	49.3398	93.6185	80.2438	55.3042	15.2589	124.161	62.7587	108.579	75.2698	45.275	23.0148	54.0814	51.8588	90.366	82.4393	52.041	35.9895	43.8878	35.6596	57.9766	41.9152	24.9494	19.3136	48.3548	37.3861	42.4055	84.1854
ENSMMUT00000032405	chr1:13492806-13512359	17.3914	19.9368	45.8005	28.63	0.000461854	0.000124074	10.5679	34.648	18.8604	22.001	14.3622	11.0096	24.6631	23.8866	54.7881	24.9991	0.92205	0.000304026	12.2594	27.6554	22.5478	23.0054	14.945	8.50009	22.8457	22.0699	57.3947	28.9097	0.0877144	1.53173	13.4255	32.9959	22.7563	24.778	14.851	12.3768	20.6106	13.6173	22.8526	18.0707	4.37762	16.5157	17.0544	19.9929	19.4092	11.0508	11.7159	6.82475
ENSMMUT00000047580	chr1:13730971-13740182	1.78297	1.71213	1.38024	3.42137	2.25223	1.17533	2.12173	1.70333	1.01363	2.30182	1.66077	1.44795	1.78192	1.47397	1.30402	2.45282	1.90401	1.30625	1.74207	2.14028	1.02031	2.45392	1.29952	1.44345	0.919186	1.90539	1.15714	2.60419	2.23223	1.19924	2.23479	1.7907	1.65739	2.11417	1.2654	1.53551	0.516174	5.20698	1.38103	3.50952	1.91521	2.81176	2.84969	1.69199	0.487194	0.294704	1.2711	1.22054
ENSMMUT00000028083	chr1:13739246-13853204	2.65875	2.38982	1.59022	2.96786	2.83696	1.86456	2.43153	2.36024	1.56552	3.35913	2.19261	2.46334	1.90437	2.31991	1.88154	3.15173	2.75063	1.81959	1.94518	2.66827	1.40218	2.85211	2.37317	2.06234	2.17751	2.00326	1.87391	2.93672	3.01885	1.658	1.7933	2.52952	1.52607	3.12157	2.32151	2.22652	1.45499	4.87735	1.81654	4.60432	2.31673	3.70797	2.71917	2.05209	0.925599	0.635577	1.65127	1.35039
ENSMMUT00000010423	chr1:14131872-14132979	0.0952454	2.27007	2.01416	1.7036	1.11334	0.79106	0.641738	2.58199	0.646171	0.316871	0.420847	0.541255	0.267021	2.18825	3.0767	2.21265	1.39634	1.08354	0.397564	2.10284	1.21095	0.286748	0.361426	0.078893	0.450068	1.63207	2.43354	2.0726	1.05715	0.548259	0.322814	2.24962	0.899853	0.290222	0.263335	0.399103	0.569687	3.18151	0.711855	1.7658	0.400681	0	2.90052	2.58892	0.508418	0.790798	0.19918	0.230127
ENSMMUT00000010424	chr1:14133996-14155135	0	1.1924	0.385499	0.172087	0	0	0	0.761301	0.16318	0.0640165	0	0	0	1.02378	0.427334	0.275087	0.0352624	0.0625443	0	0.967671	0.130477	0.144827	0	0.0318786	0	0.70655	0.432644	0.139574	0	0.0316466	0	0.980729	0.0330536	0.146582	0	0.0645038	0	1.87614	0.0719071	0.788584	0	0	1.4231	1.00422	0.0342381	0.0290478	0	0
ENSMMUT00000028968	chr1:14152680-14155145	0	0	0	0	0	0	0	0	0	0	0	0	0	0	0	0	0	0	0	0	0	0	0	0	0	0	0	0	0	0	0	0	0	0	0	0	0	0	0	0	0	0	0	0	0	0	0	0
ENSMMUT00000047578	chr1:14118504-14131494	15.7997	22.717	29.0473	21.6489	27.7177	20.4888	17.0001	22.0096	17.1753	14.1997	19.8918	17.0245	15.6089	23.3646	29.797	21.1724	29.6859	20.6096	18.8841	20.5096	17.0343	14.4658	21.6003	17.3704	15.767	23.4398	29.5811	21.3459	29.0367	22.2675	19.5528	21.3531	17.8757	13.3264	20.8375	17.184	17.2976	22.373	16.0228	17.7721	14.2575	17.0941	16.8456	20.7228	14.1438	11.5423	13.8026	18.1877
ENSMMUT00000010422	chr1:14118505-14130703	1.83856	1.65434	8.18706	4.90861	3.28236e-06	0.478325	1.53246	0.462093	7.95338	4.094	1.44458	1.89101e-05	1.89199	0.000108343	4.78895	6.57161	4.03338e-06	4.46525e-07	0.544002	0.71673	6.12757	6.31965	0.602442	2.28114e-05	1.45066	5.36283e-05	7.86498	4.31133	0.847184	1.22697e-07	1.55686	0.000769347	4.04031	3.89502	9.54446e-05	0.0509022	1.4305	3.28376	4.67378	5.96302	5.60075e-07	2.45429	4.05047	1.4002	3.91043	3.45553	2.39484	2.35673e-06
ENSMMUT00000027131	chr1:14165070-14170503	41.7463	16.6278	21.2676	38.8967	94.5031	82.6886	65.1408	12.8053	22.3304	34.3797	58.5424	69.2754	41.7595	15.6612	25.6939	40.3331	95.5509	91.012	71.9651	12.1375	21.3228	35.1701	59.22	72.603	43.2803	19.1733	18.6542	41.4373	94.8419	90.5962	68.439	12.9356	19.9099	35.9634	58.7256	68.7747	49.6979	36.4707	30.3297	25.4032	91.2278	45.9206	30.9692	9.55556	23.4956	14.3388	36.6908	53.3141
ENSMMUT00000027136	chr1:14178511-14209154	4.54354e-05	0.00133471	3.25301e-05	0.000236296	2.3345e-05	8.05446e-06	1.5786e-05	0.000328787	1.09872e-05	5.38677e-06	2.09578e-05	1.4702e-05	6.24301e-05	3.42581	1.01563e-05	1.08212e-05	7.67305e-06	1.12262e-05	1.30789	0.000385545	8.66667e-06	7.21388e-06	4.70515e-06	1.09148e-05	6.47374e-06	4.98047	1.31142e-05	5.06498e-05	0.670217	4.10679e-06	8.72828e-06	0.000132815	5.56248e-06	5.70742e-05	6.56654e-06	6.2743e-06	6.44735e-06	2.50735e-05	2.14187e-05	2.55329e-05	8.55059e-06	5.21347e-05	1.26687e-05	4.58588e-05	1.19335e-05	3.2535e-06	3.27326e-06	1.28791e-05
ENSMMUT00000027134	chr1:14178511-14209156	10.4333	10.5769	12.2758	12.1149	14.7122	9.49062	12.3065	10.5801	10.0836	11.7354	11.6901	12.2349	11.8855	5.64297	13.5411	12.3703	14.6279	9.50076	10.5913	10.3388	10.7803	10.3954	11.9586	10.3435	10.0167	4.32304	14.3187	13.3638	13.6249	10.5406	12.9939	9.69628	11.6919	10.3951	11.5017	11.3251	10.3299	11.3028	9.68528	11.0207	10.3806	13.6438	8.42953	7.88665	7.89719	7.825	10.4364	9.84323
ENSMMUT00000047577	chr1:14375240-14390791	3.33468	2.43065	1.80171	3.67718	2.99315	1.82848	3.05409	2.11113	1.78461	2.88123	2.61085	2.81243	2.11784	1.95743	1.89555	3.78952	2.25454	2.34143	2.37844	2.20394	2.00323	2.75354	2.12374	2.54775	2.1418	2.17945	2.15072	3.31708	2.36568	3.06886	2.68838	2.17331	1.94648	2.95953	2.52423	2.14346	2.40674	3.53663	2.81292	3.22227	1.83867	3.22353	2.9578	2.25285	1.67059	1.22184	1.96354	2.03382
ENSMMUT00000027142	chr1:14215361-14361040	3.79901	2.13941	3.23569	7.95522	5.96939	3.94408	4.99483	1.96028	2.79933	5.28867	5.79621	3.55449	4.05889	1.91874	3.27375	7.98932	6.19779	4.0847	5.13433	1.85394	2.87644	5.40487	5.78941	3.93373	3.77641	2.19733	3.14871	8.15978	6.09568	4.30505	4.85792	1.82857	2.8451	5.69091	5.86018	3.28084	5.02752	2.5932	3.10553	4.1364	2.69205	4.26239	2.78395	2.3549	2.66883	2.20306	4.73965	5.74618
ENSMMUT00000052088	chr1:14270383-14270490	0	0	0	0	0	0	0	0	0	0	0	0	0	0	0	0	0	0	0	0	0	0	0	0	0	0	0	0	0	0	0	0	0	0	0	0	0	0	0	0	0	0	0	0	0	0	0	0
ENSMMUT00000008659	chr1:14290361-14297040	0	1.95233	0.0467541	0	0	0.0348889	0	9.66409	0	0.0349382	0	0.0341037	0	1.98101	0	0	0.0384902	0	0.0350683	9.30014	0.0712104	0	0.0227729	0	0	1.69669	0	0	0	0	0	9.39953	0.0360792	0	0	0	0	3.33728	0.0392446	0	0	0.16402	0.959434	1.82691	0	0	0.0292835	0
ENSMMUT00000033889	chr1:14328634-14328741	0	0	0	0	0	0	0	0	0	0	0	0	0	0	0	0	0	0	0	0	0	0	0	0	0	0	0	0	0	0	0	0	0	0	0	0	0	0	0	0	0	0	0	0	0	0	0	0
ENSMMUT00000051436	chr1:14519050-14519124	0	0	0	0	0	0	0	0	0	0	0	0	0	0	0	0	0	0	0	0	0	0	0	0	0	0	0	0	0	0	0	0	0	0	0	0	0	0	0	0	0	0	0	0	0	0	0	0
ENSMMUT00000022552	chr1:14576360-14635403	0	0	0	8.73693e-09	0	0	0	0	0	0	0	7.93144e-09	0	0	0	0	0	0	0	0	0	0	0	0	0	0	0	0	0	0	0.0146798	0	0.0148801	0	0	0	0	0	0	0	0	0	0	0	0	0	0	0
ENSMMUT00000022554	chr1:14631518-14635403	0	0	0	0.0514446	0	0	0	0	0	0	0	0.0467002	0	0	0	0	0	0	0	0	0	0	0	0	0	0	0	0	0	0	0	0	0	0	0	0	0	0	0	0	0	0	0	0	0	0	0	0
ENSMMUT00000049563	chr1:14582113-14582202	0	0	0	0	0	0	0	0	0	0	0	0	0	0	0	0	0	0	0	0	0	0	0	0	0	0	0	0	0	0	0	0	0	0	0	0	0	0	0	0	0	0	0	0	0	0	0	0
ENSMMUT00000003198	chr1:14744270-14746294	2.12258	2.24842	1.83746	1.68735	6.01486	4.50521	2.04282	0.863975	0.600008	2.15771	2.47465	2.10583	0.44079	1.42591	2.14267	4.21452	5.83463	5.94097	2.55952	0.867827	1.3993	1.59758	1.78968	1.56263	1.11444	0.577324	1.92826	3.42139	6.5442	3.68484	3.99669	0.586359	1.62049	1.07795	2.08658	1.58119	2.82127	1.91625	1.983	1.61089	6.44896	1.61152	0.769514	0.256423	3.35712	1.06808	2.79448	1.3296
ENSMMUT00000047576	chr1:14750333-14759159	3.0441	1.59274	2.10557	3.61972	8.85038	9.17601	5.62546	1.14301	2.05141	2.92974	5.00714	5.18668	2.27996	1.38716	2.46783	3.55687	9.75971	9.04388	6.28082	1.46351	2.12187	3.42599	5.76416	5.50218	2.7968	1.9621	1.92984	3.50788	8.88219	9.86541	6.30217	1.83211	2.20694	2.88762	5.35244	4.87584	4.18979	3.85405	3.09426	2.98189	8.80009	4.79646	3.42177	2.24243	2.12325	2.03226	3.97167	4.52283
ENSMMUT00000003197	chr1:14751789-14758148	3.5547	5.77256	2.36243	4.58566	5.78755	4.35919	6.95453	4.73288	2.78901	3.66828	5.82913	5.65903	4.15324	5.62047	1.7065	5.71095	5.75387	5.55156	6.80548	5.53005	4.38012	3.5286	4.01191	3.63446	4.02983	6.81816	2.33547	7.20203	6.02622	6.74473	5.9636	6.07764	3.09256	2.40262	5.83289	3.31462	3.76009	4.99412	4.13816	5.66157	4.80557	7.23711	3.53508	2.25056	5.31364	2.32612	3.96263	5.14238
ENSMMUT00000002345	chr1:14789063-14816395	0	0	0	0	0	0	0	0	0	0	0	0	0	0	0.162664	0	0	0	0.201782	0	0	0.0606409	0	0	0	0.0986136	0.277145	0	0	0.066254	0	0	0.0691997	0	0	0	0	0.0727372	0	0	0	0	0.0876279	0	0	0	0	0
ENSMMUT00000047575	chr1:14760615-14771750	10.8525	5.18878	8.92253	11.3221	26.2801	19.9879	14.3857	5.56938	8.15211	9.33069	16.0705	16.5932	10.242	7.1249	10.7817	13.0874	23.3444	19.3196	13.5327	4.94819	8.45552	9.93495	16.6333	16.8349	10.2555	6.27538	10.5654	10.8773	23.5654	20.433	12.5764	5.59372	7.86418	10.4759	18.0016	15.7074	9.04528	7.24328	11.4989	7.967	17.3958	14.8203	6.25275	3.86801	8.5716	5.18183	8.66292	13.7599
ENSMMUT00000033292	chr1:14765005-14771378	4.14258	0.176869	7.05301	6.97077	10.0878	6.93682	6.73286	0.348202	8.33618	5.982	7.88328	6.65896	5.43808	1.20021	8.05554	6.52419	14.7936	7.26053	7.97434	0.609691	5.74147	5.92795	8.53692	7.1062	7.49273	0.599468	5.13982	9.32881	10.0868	7.25393	11.4043	1.55412e-05	4.47967	7.48429	9.85118	5.21279	6.73219	2.03032	6.58114	4.18917	5.06396	4.23332	5.98154	2.80005e-05	6.24666	4.21916	5.75843	6.51486
ENSMMUT00000033295	chr1:14771996-14788941	5.31175	4.03641	7.43187	6.09687	17.0506	15.6307	8.86301	3.53062	7.53458	6.0084	11.3627	10.8916	6.8844	3.09269	8.41754	6.19327	18.3971	17.6146	10.4439	4.32038	7.41847	5.73094	11.5804	11.87	6.30795	3.14654	7.42879	7.53103	16.6963	17.5053	8.53551	3.86134	6.92722	6.15849	10.9061	11.328	6.38264	5.34085	6.41074	5.52928	16.1905	8.73449	5.37235	3.42616	5.87324	4.31041	6.68488	7.43844
ENSMMUT00000047574	chr1:14773369-14777361	9.1565	10.6288	9.84547	6.82937	10.853	9.62867	9.1126	9.2918	8.68667	7.55082	8.15678	7.48542	9.35636	9.53502	10.4654	8.54907	11.3406	12.6383	9.00478	8.37497	7.70775	6.8818	11.755	8.24827	9.21679	10.9124	10.218	9.01563	7.7427	12.5864	9.3985	9.52443	10.0368	8.9877	9.51752	7.58041	6.86659	6.99852	9.33434	9.46913	11.6356	11.3587	6.50179	5.91664	8.42549	5.58272	6.54009	7.2564
ENSMMUT00000006609	chr1:14832779-14848656	14.3821	12.0314	22.8979	23.8504	30.1615	32.0379	25.6695	11.0956	12.6811	18.1408	18.6751	21.9595	17.0003	15.0874	18.0756	20.85	29.7595	34.9829	27.1934	9.22914	15.4194	18.8537	20.3431	21.7745	18.2727	13.6395	19.3536	21.7623	31.5384	33.9137	27.1164	10.6561	14.4795	16.4701	21.3828	22.4296	16.5209	20.0349	18.5972	18.4015	37.3635	26.7764	18.5426	10.3557	18.303	12.4371	16.7312	22.7825
ENSMMUT00000047573	chr1:14864344-14876067	0	0	0	0	0	0	0	3.3334e-05	0	0	0	0	0	6.35769e-05	0	0	0	0	0	2.82122e-05	0	0	0	0	5.87511e-06	5.72025e-05	0	0	0	0	0	2.79556e-05	4.21475e-05	0	2.39427e-05	0	0	0	0	0	0	0	0	0	0	0	0	0
ENSMMUT00000028210	chr1:14864361-14876067	0	0	0	0	0	0	0	0.105064	0	0	0	0	0	0.101116	0	0	0	0	0	0.0889205	0	0	0	0	0.0695843	0.0909776	0	0	0	0	0	0.26522	0.0670334	0	0.0380796	0	0	0	0	0	0	0	0	0	0	0	0	0
ENSMMUT00000047572	chr1:14870172-14888965	0.407513	0.26489	0.700963	1.259	0.747987	0.615381	0.748867	0.378063	0.377002	0.585437	0.613876	0.421073	0.519301	0.223984	0.785343	0.893734	1.62936	0.692389	0.835036	0.270747	0.314007	0.864385	0.642682	0.644441	0.385128	0.453436	0.56793	0.839749	1.09651	0.548358	0.690589	0.269124	0.222731	0.50798	0.716986	0.248376	0.18993	1.13714	0.519156	0.759124	0.35066	0.687096	0.5238	0.161118	0.362549	0.223701	0.774769	0.686243
ENSMMUT00000010971	chr1:14947667-14949462	0	0	0	0	0	0	0	0	0	0	0	0	0	0	0	0	0	0	0	0	0	0	0	0	0	0	0	0	0	0	0	0	0	0	0	0	0	0	0	0	0	0	0	0	0	0	0	0
ENSMMUT00000047569	chr1:14949373-14949725	0	0	0	0	0	0	0	0	0	0	0	0	0	0	0	0	0	0	0	0.349165	0	0	0	0	0	0	0	0	0	0	0	0	0	0	0	0	0	0	0	0	0	0	0	0	0	0	0	0
ENSMMUT00000047571	chr1:14889881-14902946	1.97875	0.00633893	0.000251186	9.09631	3.23047	0.00422457	0.00488942	2.2291	2.80632	0.000472174	0.00280275	0.00413861	0.00476152	0.00636056	0.00515122	3.98932	0.00463878	0.00412213	0.00422617	0.0031162	2.73595	5.6535	5.34912	4.73621	4.86379	0.00626658	0.00520321	0.000775244	0.0046914	0.00419312	0.00430044	3.19874	1.42689	1.69845	5.16398	0.00426382	3.07183	0.00458373	1.25858	0.00494409	0.000122212	0.000490665	0.00553782	1.30421	3.41685	2.40531	0.00352882	0.00426957
ENSMMUT00000010963	chr1:14889881-14903215	2.113	3.11913	4.37779	0.00132397	4.03121	5.67834	5.87141	1.25092	0.000365018	6.03107	4.65895	4.05404	4.5899	3.75939	4.50319	5.66359	7.69117	6.14894	6.18658	3.23833	6.31984e-05	0.00441753	0.010696	0.0017714	0.00129127	3.65503	4.89411	9.21184	7.80175	5.11697	6.31393	0.000946067	1.59566	3.97153	0.00931433	3.70421	0.000459581	6.69028	4.13496	5.99183	2.80129	6.55853	4.49537	1.41007	3.94141e-05	0.000295028	5.48021	5.53929
ENSMMUT00000047570	chr1:14902728-14904963	0	0	1.2159e-297	0	6.65798e-94	0.36985	0	0.612921	0	0	0	0	1.06751e-96	0	0	1.92964e-235	0	0.425459	0	0	4.68559e-159	0	0	0	0	0	0	0	0	0	0	0	0	0.402431	0	0	0	0	6.88359e-59	0	0	0	0	0	3.47191e-157	0	0	0
ENSMMUT00000018270	chr1:14960902-14962356	0	0	0	0	0	0	0	0	0	0	0	0	0	0	0	0	0	0	0	0	0	0	0	0	0	0	0	0	0	0	0	0	0	0	0	0	0	0	0	0	0	0	0	0	0	0	0	0
ENSMMUT00000053147	chr1:15017395-15017543	0	0	0	0	0	0	0	0	0	0	0	0	0	0	0	0	0	0	0	0	0	0	0	0	0	0	0	0	0	0	0	0	0	0	0	0	0	0	0	0	0	0	0	0	0	0	0	0
ENSMMUT00000010966	chr1:14905900-14945405	0.323188	3.80244	1.19369	1.88804	0.421878	0.268423	0.255412	4.26226	0.545719	0.857998	0.29402	0.275432	0.332053	4.50132	1.39916	1.3968	0.454234	0.524131	0.398154	3.74282	0.478471	0.655187	0.384603	0.334301	0.366198	4.81266	1.54829	1.9257	0.481771	0.305414	0.451032	4.27369	0.398321	0.884025	0.321049	0.190194	0.244093	3.9717	0.753059	1.69066	0.44135	0.661064	2.52393	2.89105	0.230409	0.218711	0.272596	0.363893
ENSMMUT00000010968	chr1:14905951-14932271	1.28147e-24	0	3.90503e-11	1.78429e-36	0.787819	5.82152e-40	0.154055	9.96923e-24	0.177781	7.6773e-16	1.55634e-11	2.0402e-10	6.52036e-07	0	3.41025e-43	4.71729e-08	0.208371	1.5629e-24	0.120323	0	0	2.284e-20	2.7624e-07	2.78159e-13	0	1.91142e-27	3.34924e-12	0.291708	5.72531e-08	2.51922e-06	3.51003e-08	1.31706e-09	0.108164	2.10057e-14	6.69414e-12	8.48483e-19	0.0287104	5.37783e-19	5.46172e-27	0.145569	9.49124e-07	3.14151e-10	4.59241e-36	0	0	6.1364e-07	0.193835	1.08391e-05
ENSMMUT00000010967	chr1:14905951-14941245	3.18257e-07	2.15448e-09	0.0543868	9.30892e-08	1.39652e-07	1.35221e-06	2.03359e-07	1.48095e-09	4.13035e-08	3.77163e-06	1.7686e-08	1.63688e-07	1.74642e-06	2.2194e-09	1.1912e-05	1.16289e-07	5.68217e-08	4.37857e-08	7.18164e-07	0.026304	1.65835e-08	2.39048e-08	2.16517e-12	8.17065e-09	2.64146e-06	1.21857e-08	1.38149e-07	1.31981e-07	0.0837515	3.04799e-21	4.46619e-08	0.0274991	5.27041e-09	3.59785e-08	4.65805e-08	4.00481e-07	1.64888e-08	1.53777e-08	1.85634e-07	9.42583e-08	1.77792e-11	5.13332e-08	2.8016e-08	1.17747e-08	6.85576e-09	0.102701	7.81049e-08	1.39124e-27
ENSMMUT00000047567	chr1:15042962-15063138	9.89671	16.4345	3.83684	13.1933	6.42968	5.20571	11.489	12.5745	9.1825	11.9575	9.31802	11.3609	11.8506	17.0703	7.50758	13.6147	7.82711	10.4826	8.72722	13.9407	7.48192	18.0141	10.77	11.5792	13.6831	10.9673	8.27304	12.1061	8.59224	7.21243	12.1649	12.9714	7.14169	17.9732	12.237	12.7601	11.4873	15.1968	8.94141	14.221	5.7345	12.8979	18.2125	14.5497	7.23805	4.67193	15.8117	6.53662
ENSMMUT00000047568	chr1:15042962-15066713	3.09377	1.46801	2.82603	5.44835	3.96344	1.33103	3.56188	3.67028	1.68723	6.14359	2.20431	3.48815	3.2795	1.08645	0.892153	4.58288	1.16157	1.44593	3.51762	3.01155	2.39076	3.3397	2.96685	2.9059	5.16261	2.37579	1.57667	5.94248	1.11653	2.23865	1.98816	2.44131	0.752156	4.65359	2.11096	2.52155	2.03003	7.70631	2.33229	4.75389	1.93297	4.14484	3.70265	2.04633	1.94142	1.74742	3.72075	1.98129
ENSMMUT00000047603	chr1:11992899-12025001	346.611	553.427	275.483	432.002	289.109	305.021	415.566	428.869	408.772	410.983	310.833	293.655	358.001	582.404	303.546	453.17	290.403	313.252	431.315	435.935	440.876	415.486	320.198	306.496	358.839	558.226	313.357	450.556	290.838	314.895	431.871	443.802	432.405	406.691	320.335	305.227	306.443	742.932	686.624	638.551	399.75	541.475	395.556	600.084	372.043	364.334	348.014	281.584
ENSMMUT00000027656	chr1:11992899-12025261	24.7534	36.3696	0.000122236	20.3384	24.2451	22.3101	21.555	23.4336	0.000804335	9.35428	7.7643	13.0936	15.8517	18.8155	0.00015309	6.99603	9.33715	20.0107	20.5802	13.8481	0.000164955	6.77832	0.000207242	8.75227	14.5605	22.8945	0.000125106	1.07893	16.933	16.0842	0.000494744	11.6442	0.000115867	8.68303	6.81928	0.000604325	12.2207	31.0853	5.18823	17.4113	24.9416	0.000538543	21.5621	17.9786	0.0160641	12.2148	5.37001	15.1422
ENSMMUT00000009241	chr1:11992899-12025261	0.0227317	8.79763e-06	28.2355	11.9622	0.611549	0.00894016	0.00296756	6.95667e-06	36.2064	6.45679	13.4326	1.08694	0.00644787	1.10873e-05	20.8724	6.71173	12.1363	0.000149707	4.72767	5.281e-06	15.3863	9.2814	15.5764	5.45319	0.000156542	9.85879e-06	14.4988	23.8266	9.17638	0.000943041	15.8392	5.52591e-06	15.9985	6.43321	5.12998	11.3641	11.51	0.000674011	26.8804	0.00507121	0.000125123	16.5647	0.140854	7.92262e-06	22.3939	9.6068	14.656	0.000976561
ENSMMUT00000019890	chr1:15073530-15085782	17.9782	22.0941	8.12901	20.8014	14.0897	12.5054	16.5473	23.0512	8.00423	27.6628	11.8534	18.1524	19.5308	22.2828	7.0325	23.6938	15.4435	10.7741	19.2297	22.396	9.80969	25.6251	12.2432	17.032	19.1145	21.7296	7.23473	25.1643	11.9519	13.1207	17.8992	25.1426	7.43109	29.5306	13.0479	17.1384	13.7296	26.8819	11.8621	23.6824	13.4718	17.2203	28.9633	27.3659	10.0966	9.15967	16.4483	10.3165
ENSMMUT00000017482	chr1:15028060-15034264	29.6726	14.4485	14.712	31.5508	29.1584	26.651	32.1159	15.9963	16.9689	31.3894	27.3661	29.0114	27.7291	14.9915	16.104	31.4404	29.3601	26.0749	31.925	15.9335	19.0851	31.596	29.0094	30.2049	29.5504	14.9513	16.9097	30.9541	33.5584	27.0243	31.901	16.6018	18.5953	33.6106	27.4219	31.361	25.8605	25.1011	25.8477	30.5101	38.6851	36.3062	24.5388	20.5169	18.2885	15.6193	28.1837	27.3118
ENSMMUT00000032989	chr1:15102715-15123414	5.33026	6.0415	6.56542	10.6145	10.2711	7.12262	8.04975	6.9428	4.1988	6.83712	7.56326	5.82765	5.73383	6.93235	6.40902	10.3931	9.50752	7.83491	7.65366	6.34902	5.06008	7.79191	7.98838	5.9853	5.28374	6.78499	7.65081	10.5465	10.4739	8.18198	7.76829	5.93406	5.12745	7.54341	8.47547	6.17444	6.86214	10.8647	4.42643	5.54781	4.50961	6.68311	8.99217	5.89843	5.37442	4.27359	7.2665	7.46009
ENSMMUT00000050466	chr1:15191439-15191543	0	0	0	0	0	0	0	0	0	0	0	0	0	0	0	0	0	0	0	0	0	0	0	0	0	0	0	0	0	0	0	0	0	0	0	0	0	0	0	0	0	0	0	0	0	0	0	0
ENSMMUT00000011663	chr1:15222925-15256747	0	0.0362809	1.03291	0.0544548	0.185207	0.101143	0	0	0.0564536	0	0	7.36143e-25	0.0284506	0	0.70832	0.136012	0.0557917	0.0247392	0.0762476	0.0186712	0	0.0229144	0	0.0252191	0	0.0745263	0.873349	0.241435	0.0281595	0.0250354	0.051593	0	0	0	0.0168347	0	0.0260139	0.0954232	0	0.118827	0	0	0	0	0	0	0.0212235	0.0735589
ENSMMUT00000047565	chr1:15239217-15255083	0	0	2.46059e-07	0	2.0317e-06	0	0	0	2.58599e-07	0	0	2.14273e-07	0	0	4.00037e-13	0	0	0	0	0	0	0	0	0	0	0	0.382193	2.1464e-07	0	0	0	0	0	0	0	0	0	2.56536e-06	0	0	0	0	0	0	0	0	0	0
ENSMMUT00000047564	chr1:15239252-15255083	0	0	0.620935	0	0.200808	0	0	0	0.553245	0	0	0.291992	0	0	4.54194e-07	0	0	0	0	0	0	0	0	0	0	0	5.96129e-06	0.129331	0	0	0	0	0	0	0	0	0	0.333938	0	0	0	0	0	0	0	0	0	0
ENSMMUT00000011662	chr1:15279304-15279385	0	0	0	0	0	0	0	0	0	0	0	0	0	0	0	0	0	0	0	0	0	0	0	0	0	0	0	0	0	0	0	0	0	0	0	0	0	0	0	0	0	0	0	0	0	0	0	0
ENSMMUT00000047566	chr1:15133764-15145924	13.6249	9.55104	20.7151	32.0953	48.262	42.2323	40.2864	5.61113	9.36436	17.4187	19.2314	23.0619	15.3955	9.90672	19.5071	32.0659	50.1817	41.8982	37.9889	4.58756	10.9447	18.0969	19.2617	20.0636	15.7379	11.3356	21.1147	35.2039	52.221	39.4707	38.256	5.47973	10.249	15.7379	20.3862	20.6725	44.1331	7.71794	8.56915	6.25633	14.7977	9.30126	18.7896	7.35854	30.0267	24.3994	38.9219	48.9135
ENSMMUT00000052304	chr1:15334623-15334749	0	0	0	0	0	0	0	0	0	0	0	0	0	0	0	0	0	0	0	0	0	0	0	0	0	0	0	0	0	0	0	0	0	0	0	0	0	0	0	0	0	0	0	0	0	0	0	0
ENSMMUT00000030188	chr1:15280052-15322326	0.0421301	0.574239	34.8498	11.7967	0.758865	0.492792	0.450594	0.920318	1.51817	0.713697	6.72174e-08	3.0155e-53	0.127574	0.768634	34.0379	13.4096	0.496525	0.482139	0.35903	0.680744	1.54216	0.366181	1.70057e-38	0.104695	0.182014	1.27642	37.252	13.1949	0.740223	0.522334	0.246865	0.85919	1.18619	0.215522	0.0629052	0.114407	1.12202e-32	1.89902	1.04593	2.60664	0.393241	0.23529	1.05387	0.602235	0.787857	0.679311	9.15393e-33	0.0678617
ENSMMUT00000047563	chr1:15280135-15321473	0	0.906316	3.52969e-05	1.30562	1.04792e-05	3.46828e-07	6.0692e-07	0.817367	0.378121	0.174994	1.04589e-08	0.339944	0.0924094	1.70366	2.12549e-05	0.000304145	0.0409609	4.02188e-07	2.07193e-07	1.57238	2.41147e-05	0.679558	0.306453	0	0.16466	0.123802	0.000108937	1.59178	2.27591e-06	8.89688e-07	0.344906	0.00113217	2.80936e-05	2.52986e-06	0.15411	0.082872	0.067079	0.363114	0.253933	0.000106254	0.265453	1.56595e-06	0.73018	2.29458	3.50206e-05	2.21389e-05	0.0547243	0
ENSMMUT00000030190	chr1:15280141-15321455	0	0.598508	22.0529	7.49057	0.470599	1.67272e-08	1.42998e-13	1.06852e-05	0.486937	9.02576e-06	0.160469	1.1887e-05	1.52958e-05	1.65117e-05	24.8303	8.6815	0.6508	2.84147e-08	0.1748	0.000730625	0.297664	1.87494e-05	6.72157e-06	0	0.151672	1.38926e-05	23.296	6.13897	0.0711973	1.62339e-08	1.48326e-05	0.414941	0.514286	0.682959	7.35415e-06	1.37171e-05	9.50436e-06	0.981188	1.03729e-05	2.45227	0.000785287	0.104838	0.195992	1.38937e-05	0.131002	0.311251	7.75386e-06	0
ENSMMUT00000047562	chr1:15291068-15291149	0	0	0	0	0	0	0	0	0	0	0	0	0	0	0	0	0	0	0	0	0	0	0	0	0	0	0	0	0	0	0	0	0	0	0	0	0	0	0	0	0	0	0	0	0	0	0	0
ENSMMUT00000007984	chr1:15686950-15741668	0.285146	2.6505	10.3462	5.25327	1.93928	1.5157	0.878309	2.54881	0.87053	0.521757	0.346493	0.787082	0.479645	2.96528	9.61403	5.91087	1.51539	1.6683	1.14262	2.55317	0.773409	0.429234	0.309164	1.22823	0.377276	2.23365	10.1415	5.32594	1.10772	2.48552	0.628188	2.97755	1.02861	0.52132	0.378419	1.09925	0.97459	8.80402	0.532789	0.890353	0.539802	0.668027	3.28736	1.24012	1.06547	0.430454	0.556571	1.0564
ENSMMUT00000049750	chr1:15689187-15689289	0	0	0	0	0	0	0	0	0	0	0	0	0	0	0	0	0	0	0	0	0	0	0	0	0	34.3037	0	0	0	0	0	0	0	0	0	0	0	0	0	0	0	0	0	0	0	0	0	0
ENSMMUT00000015565	chr1:15773657-15796108	0	0	0	0	0	0	0	0	0	0	0	0	0	0	0	0	0	0	0	0	0	0	0	0	0	0	0	0	0	0	0	0	0	0	0	0	0.0720743	0	0	0	0	0	0	0	0	0	0	0
ENSMMUT00000016920	chr1:15849172-15856042	0	0	0	0	0	0	0	0	0.085291	0	0	0	0	0	0	0	0	0	0	0	0.0852474	0	0	0	0	0	0	0	0	0	0	0	0	0	0	0	0	0	0	0	0.105775	0	0	0	0	0	0.0701083	0
ENSMMUT00000047561	chr1:15504076-15625673	6.2168	3.27772	7.63224	7.91854	21.4605	13.5812	6.74579	2.92616	4.79279	5.57803	22.6424	9.17666	6.47859	3.87259	7.49274	7.20432	22.6472	12.461	8.05222	3.14255	4.91808	6.06867	21.9374	8.55163	5.41241	4.01208	6.70019	7.17404	22.5128	12.982	7.37469	2.92735	5.14535	6.97453	21.9176	7.04141	20.4111	6.63293	4.29438	6.83818	15.0182	7.61323	4.5896	2.94952	1.9777	3.24203	7.87964	46.458
ENSMMUT00000012737	chr1:15509995-15510324	0	0	0	0	0	0	0	0	0	0	0	0	0	0	0	0	0	0	0	0	0	0	0	0	0	0	0	0	0	0	0	0	0	0	0	0	0	0	0	0	0	0	0	0	0	0	0	0
ENSMMUT00000053018	chr1:15623014-15623180	0	0	0	0	0	0	0	0	0	0	0	0	0	6.43888	0	0	0	0	0	0	0	0	0	0	0	0	0	0	0	0	0	0	0	0	0	0	0	0	0	5.19584	0	0	0	0	0	0	0	0
ENSMMUT00000052781	chr1:15864467-15864571	0	0	0	0	0	0	0	0	0	0	0	0	0	0	0	0	0	0	0	0	0	0	0	0	0	0	0	0	0	0	0	0	0	0	0	0	0	0	0	0	0	0	0	0	0	0	0	0
ENSMMUT00000047560	chr1:15870018-15885448	0	0.133556	5.66652e-08	0	9.41254e-09	0.0930813	0	0	0	0	0	0	0	0.135518	0	4.549e-08	0	0.0910691	0	0	0	0	0	0	0	0	0	0	0	0.0921596	0	0	0.297065	0	0	0	0	0	0	0	0	0	0	0	0	0	0	0
ENSMMUT00000030769	chr1:15870187-15885231	0	0	0.355889	0	1.52905	0	0	0	0	0	0	0	0	0	0	0.285702	0	0	0	0	0	0	0	0	0	0	0	0	0	0	0	0	0.25097	0	0	0	0	0	0	0	0	0	0	0	0	0	0	0
ENSMMUT00000030770	chr1:15904990-15907718	0	0	0	0	0	0	0	0	0	0	0	0	0.0324069	0	0	0	0	0	0.0591419	0	0	0	0	0	0	0	0	0	0	0	0	0	0	0.0539669	0	0	0	0	0	0	0	0	0	0	0	0	0	0
ENSMMUT00000030772	chr1:15910311-15911469	0	0	0	0	0	0	0	0	0	0	0	0	0	0	0	0	0	0	0.00149624	0	0	0	0	0	0	0	0	0	0	0	0	0	0	0	0	0	0	0	0	0	0	0	0	0	0	0	0	0
ENSMMUT00000030773	chr1:15924097-15933917	0	0	0	0	0	0	0	0	0	0	0	0	0	0	0	0	0	0	0	0	0	0	0	0	0	0	0	0	0	0	0	0	0	0	0	0	0	0	0	0.0105835	0	0	0	0	0	0	0	0
ENSMMUT00000030197	chr1:15359919-15481534	2.65574	0.0274076	4.63641	5.68184	4.43527	2.24555	3.60086	0.0800567	3.05859	4.57013	5.69153	2.13944	2.79303	0.0772386	4.46149	5.63826	4.63939	2.6762	3.5515	0.0679957	2.92769	4.23776	5.56366	2.002	2.69659	0.107428	4.61795	5.50424	4.32844	1.89894	3.43471	0.0831208	2.69678	4.53418	5.54396	2.28949	4.03753	0.174148	2.90298	4.22993	2.7713	3.3306	0.175504	0.143293	1.28054	1.84159	3.85408	4.88707
ENSMMUT00000030193	chr1:15426982-15466421	0.267576	0.0491009	1.24301e-06	0.0754228	0.990649	0.471157	0.314706	0.168155	0.0550255	0.000499777	6.02071e-06	0.176315	9.17441e-07	0.138441	1.07892e-05	0.0487667	1.23472	0.00060067	0.0948976	0.058593	0.00119448	4.87502e-07	0.381249	0.0946251	5.39989e-06	0.107033	0.0107247	3.90369e-05	0.869517	0.772401	0.278367	0.065123	0.36273	1.45061e-06	0.0504773	0.385744	1.69804	0.036578	3.72822e-06	2.23019e-05	1.00533	0.501834	7.12735e-08	0.365601	0.000148759	0.262501	0.470703	1.97284
ENSMMUT00000047559	chr1:15941037-15942068	0	0	0	0	0	0	0	0	0	0	0	0	0	0	0	0	0	0	0	0	0	0	0	0	0	0	0	0	0	0	0	0	0	0	0	0	0	0	0	0	0	0	0	0	0	0	0	0
ENSMMUT00000027946	chr1:15941037-15943981	0	0	0	0	0	0	0	0	0	0	0	0	0	0	0	0	0	0	0	0	0	0	0	0	0	0	0	0	0	0	0	0	0	0	0	0	0	0	0	0	0	0	0	0	0	0	0	0
ENSMMUT00000023576	chr1:15966864-15969696	0	0	0	0	0.0749135	0.0585509	0.0678567	0	0	0	0	0	0	0	0	0	0.129189	0.0572851	0	0	0	0.00052221	0.0764335	0	0	0	0	0	0	0	0	0	0.0605484	0	0.0779635	0.0590798	0	0	0	0	0	0	0	0	0.0627181	0	0	0.0567766
ENSMMUT00000023578	chr1:15989957-15993737	0	0	0	0	0	0	0	0	0	0	0	0	0	0	0	0	0	0	0	0	0	0	0	0	0	0	0	0	0	0	0	0	0	0	0	0	0	0	0	0	0	0	0	0	0	0	0	0
ENSMMUT00000023579	chr1:15989957-15993737	0	0	0	0	0	0	0	0	0	0	0	0	0	0	0	0	0	0	0	0	0	0	0	0	0	0	0	0	0	0	0	0	0	0	0	0	0	0	0	0	0	0	0	0	0	0	0	0
ENSMMUT00000023580	chr1:15996454-16000190	0	0	0	0	0	0	0	0	0	0	0	0	0.0348262	0	0	0	0	0	0	0	0	0	0	0	0	0	0	0	0	0	0	0	0	0	0	0	0	0	0	0	0	0	0	0	0	0	0	0
ENSMMUT00000010448	chr1:16014028-16017123	0	0	0	0	0	0.0577022	0.0668732	0	0	1.88471e-08	0.038373	0	0	0	0	0	0	0	0	0	0	0	0	0	0	0	0	0	0	0	0	0	0	0	0	0	0	0	0	0	0	0	0	0	0	0	0	0
ENSMMUT00000029144	chr1:16041771-16054562	0	0	0	0	0	0	0	0	0	0	0	0	0	0	0	0	0	0	0	0	0	0	0.0381233	0	0	0	0	0	0	0	0	0	0	0	0	0	0	0	0	0.0192474	0	0	0	0	0	0	0	0
ENSMMUT00000000212	chr1:16104699-16146864	0.057832	0	0	0	0	0	0	0	0.0490436	0	0	0	0	0	0	0	0	0.046994	0	0	0	0.0435277	0	0	0	0	0	0	0	0	0	0	0	0	0	0	0	0	0	0	0	0	0	0	0	0	0	0
ENSMMUT00000000213	chr1:16188568-16189291	0	0	0	0	0	0	0	0	0	0.431717	0	0.421239	0	0.627654	1.04795	0.463785	0.475607	0	0	0	0	0	0.281284	0	0	0	0.530488	0	0	0.426839	0	0	0	0.395409	0	0	0.443522	0.468607	0	0	0	0	0	0	0.461792	0.391787	0	0
ENSMMUT00000000211	chr1:16217776-16252087	0	1.08295	0	0	0	0	0	2.21937	0	0	0.167277	0	0	0.732571	0.611564	2.16524	0.277554	0	0	0.557316	0	0	0	0	0	2.59529	0.928745	0.823954	0	0	0.256667	1.12967	0	0	0	0	0	4.3755	0	0	0	0	1.31781	1.64674	0	0	0	0
ENSMMUT00000048883	chr1:16261128-16261230	0	0	0	0	0	0	0	0	0	0	0	0	0	0	0	0	0	0	0	0	0	0	0	0	0	0	0	0	0	0	0	0	0	0	0	0	0	0	0	0	0	0	0	0	0	0	0	0
ENSMMUT00000052526	chr1:16334899-16335045	0	0	0	0	0	0	0	0	0	0	0	0	0	0	0	0	0	0	0	0	0	0	0	0	0	0	0	0	0	0	0	0	0	0	0	0	0	0	0	0	0	0	0	0	0	0	0	0
ENSMMUT00000047556	chr1:16530059-16810990	0	0	0	0	0	0	0	0	0	0	0	0	0	0	0	0	0	0	0	0	0	0	0	0	0	0	0	0	0	0	0	0	0	0	0	0	0	0	0	0	0	0	0	1.1124	0	0	0	0
ENSMMUT00000048602	chr1:16753520-16753623	0	0	0	0	0	0	0	0	0	0	0	0	0	0	0	0	0	0	0	0	0	0	0	0	0	0	0	0	0	0	0	0	0	0	0	0	0	0	0	0	0	0	0	0	0	0	0	0
ENSMMUT00000008623	chr1:17774890-17846863	1.06365e-06	0.545123	2.82236	1.42959	0.975917	9.72206e-07	0.0530363	0.177512	0.544156	0.286418	9.86102e-07	8.63522e-07	1.63201e-06	0.478136	3.02493	2.80706	0.21364	0.365647	0.331182	0.697933	0.499274	0.258154	5.76622e-07	0.0456407	1.00523e-06	0.788107	3.0982	1.57668	1.07291	0.328148	0.291791	0.0928636	0.431538	0.122789	9.87214e-07	0	9.20104e-07	1.24573	1.15609	0.4397	0.473237	1.74274e-06	1.09062	0.773922	0.641708	9.36757e-07	0.351173	0.84574
ENSMMUT00000047555	chr1:17775059-17846275	0.0684807	0.390817	8.15154e-06	0.674583	0.246537	0.355485	0	0.386487	0.430517	2.11139e-09	0.151298	0.0555952	0.255984	0.65423	0.458449	1.22231e-05	0.126647	4.87267e-08	1.48999e-06	0.0167292	0.139324	0.00128857	0.037124	0	0.0647191	0.450984	1.0433e-06	0.773897	7.58329e-07	0.0520493	6.28376e-08	0.780697	0.58465	0.0821409	0.15147	0	0.263319	6.48985e-06	0.484744	0.39458	4.92726e-06	0.267392	0.0640109	0.75418	1.68372e-06	0.275678	1.03758e-07	9.873e-06
ENSMMUT00000005653	chr1:18064435-18103035	1.13389e-07	5.09185e-13	1.2729e-06	0.233645	2.05051e-05	0.150082	0.193165	0	0.209472	1.93794e-07	9.95635e-08	1.54093e-07	0.155877	0.224012	4.81416e-05	0.258636	0.100595	1.03776e-07	0.00564172	1.17335e-07	0	1.35426e-07	1.00761e-14	0.0232082	1.17183e-07	0.226745	0.605537	0.342937	5.81988e-13	0.0614071	6.93111e-34	7.16032e-28	1.67347e-07	7.72322e-09	2.59311e-09	3.17629e-07	0.0895299	0.248687	0.0432684	0	1.08776e-08	1.78301e-07	0.100744	2.08019e-07	0.219754	3.42012e-05	0.129143	0.0420836
ENSMMUT00000005656	chr1:18074864-18117882	0.0914003	0.196307	1.05869e-19	5.91443e-07	0.194243	0.115857	9.38293e-11	0	1.64986e-07	0.0912288	0.0605864	2.13947e-10	3.54396e-07	8.741e-07	0.257354	8.25224e-08	0.194407	0.0792235	0.192899	8.05004e-11	0.0620554	5.55015e-11	0.18142	0.143379	0.0866349	8.84768e-07	0.159887	4.70541e-24	0.152364	0.086891	0.164258	0.0902245	0.0837363	2.27486e-10	0.126512	0.0919214	3.02931e-09	0.105592	9.45759e-08	0	0.20533	0.142933	0	1.42716e-10	4.46853e-08	0.146607	5.03923e-07	0.1173
ENSMMUT00000005655	chr1:18087632-18109139	0.275386	4.93378e-07	0.587994	0.16574	0.0979473	0.180041	0.0706555	0.0537593	6.94665e-28	0.0917616	0.0609341	0.0595676	0.1816	5.02696e-07	0.088977	7.71977e-08	1.62058e-05	0.159196	0.164454	0.179996	0	0.248515	4.39062e-05	1.84598e-13	0.259748	5.08831e-07	7.59249e-07	6.51659e-06	3.80896e-07	6.82082e-05	0.00234279	0.00157878	0.168265	0.223579	7.16449e-07	0.0924637	0.140291	2.38033e-07	0	0	0	0	0	0.319109	8.65167e-07	0.00145875	2.89798e-07	0.170967
ENSMMUT00000032463	chr1:17231830-17694756	0.000205577	0.000247972	0.000230458	0.000183181	0.000216124	2.12225e-05	4.2895e-05	0.000152595	2.84766e-06	3.67766e-05	1.3068e-05	0.000164606	0.000191281	0.000248714	0.000206569	5.48531e-05	0.000185272	0.000164852	0.000166967	0.000124014	2.20416e-05	0.000152947	2.40598e-05	8.5404e-06	2.65195e-05	0.000251842	0.000211428	0.000182873	0.000184457	0.000166746	0.000170229	1.82335e-05	8.33187e-06	3.26867e-05	2.6444e-05	1.09891e-05	0.000174156	0.000186695	0.0001937	0.00020086	0.000223531	6.04789e-06	1.23774e-05	0.000220202	9.35129e-06	0.000159266	2.94189e-05	0.000163591
ENSMMUT00000032459	chr1:17231830-17744795	0.133765	0.0739153	0.069875	0.0559909	3.93255e-253	1.89402e-106	0.130149	0.048857	6.18303e-35	0.107041	8.20962e-98	1.15785e-263	4.61827e-242	5.64672e-260	1.55049e-200	0.0564153	5.55558e-224	3.004e-211	5.77811e-244	0.038962	0.14706	1.65545e-259	0.0346008	1.20211e-71	1.47459e-110	8.40881e-260	3.41892e-185	0.118737	0.16785	9.22666e-280	9.71663e-301	0.041299	1.27317e-60	0.238977	0.105584	1.61187e-89	1.07668e-220	0.228197	3.23681e-220	4.84963e-160	6.5136e-214	0.0641016	0.0793569	5.73016e-224	0.0593713	0.0569939	0.0895504	9.6591e-242
ENSMMUT00000032461	chr1:17557070-17694756	2.34466	3.31823	2.23651	2.89204	4.57604	2.55659	3.73474	0.901384	0.629002	3.25678	3.83056	2.60835	2.72213	1.74528	2.11651	4.77913	4.57949	2.94554	4.21764	2.01366	2.10417	2.94909	4.17812	3.44439	2.52088	3.04149	0.54604	3.6084	4.43769	3.69631	3.85961	1.73401	1.14436	2.86403	4.6162	3.9027	3.00033	3.23378	2.29847	1.88079	0.691094	3.89317	3.12911	3.01529	2.53915	1.52793	2.57645	2.17564
ENSMMUT00000032462	chr1:17593323-17692740	0.706485	1.48241	1.42437	3.38057	0.849535	2.2503e-05	0.604339	0.970337	1.18819	0.869876	1.15002	0.419798	0.28449	1.60839	1.5175	1.3966	0.546755	1.04799	0.798484	1.36118e-09	5.10109e-16	0.448197	0.398537	3.82683e-10	0.571135	1.15105	3.54181	1.52816	2.96842	0.245234	0.418446	0.472163	1.8443	1.66421	2.09878e-07	4.32333e-21	2.19739	0.956707	0.778042	1.62175	1.31622	0.817766	0.791326	1.27715	0.149071	1.0369	1.22563	2.53357
ENSMMUT00000047558	chr1:16343779-16463506	1.59365	1.80608	1.27053	2.89887	1.10377	0.801602	1.51282	1.45804	0.595156	2.00555	1.45058	1.1466	1.44204	1.86081	1.22949	2.73904	0.87115	1.02102	1.88565	2.03132	1.27883	2.28297	1.5723	0.945722	1.5318	1.7818	1.11336	2.67821	0.877532	0.816831	1.7484	1.7856	1.19113	1.76157	1.29368	1.19325	0.798551	2.19741	0.697441	2.26974	1.58667	2.33408	1.97502	1.35026	0.0908452	0.743886	1.17656	0.521792
ENSMMUT00000027518	chr1:16353702-16461913	2.19457e-26	2.66616e-101	6.33397e-05	3.17283e-27	5.37502e-16	1.54632e-08	5.12808e-46	3.89323e-77	0.275403	2.92711e-23	4.00581e-14	8.74381e-70	2.71892e-54	2.11409e-67	3.441e-07	2.557e-32	4.53501e-25	2.38818e-05	2.44553e-130	0.207993	8.21108e-06	1.92545e-173	1.20956e-06	1.20965e-09	1.12815e-28	2.44089e-36	1.07808e-43	4.7586e-24	0.312657	1.45193e-15	2.21459e-13	1.1816e-11	5.02685e-61	5.35285e-09	0.363112	0.0207886	1.68153e-238	3.65464e-39	2.79722e-27	0.436752	0	0.408564	0.08508	8.96242e-53	0.213486	0.0910161	3.72099e-22	2.10167e-23
ENSMMUT00000023956	chr1:16387248-16426361	0.336337	0.739078	0.763947	1.20678	1.24677	0.803478	0.838456	1.26315	0.710102	0.289667	0.316383	1.07097	0.643852	1.39873	2.41215	0.735883	1.30769	1.05514	1.11997e-05	1.95294	0.57111	1.20427	0.59274	0.328366	0.463629	1.90621	0.869414	2.35656	1.12189	1.18159	1.1273	0.590339	3.4605e-06	0.467475	0.734284	0.501199	0.465214	0.943208	0.551132	1.5426	0.774721	0.706162	0.245553	0.516311	0.574578	0.39966	0.217795	0.492837
ENSMMUT00000047557	chr1:16387260-16425959	1.18317	2.39201	4.45038	2.11421	1.40661	0.860399	1.2159	0.795412	1.18359	2.11948	1.26358	0.344473	1.23738	1.231	2.55761	3.40246	1.31343	0.74491	2.1273	0.000146232	0.767702	0.4454	0.826577	1.25743	1.32413	1.16257	4.0736	1.55069	1.73368	0.537645	1.40242	1.65272	1.41294	1.71992	0.991015	0.788001	0.0867968	2.33167	1.28138	1.97414	0.00217622	0.774033	2.20951	3.03219	0.585845	0.572864	1.6303	0.804662
ENSMMUT00000047549	chr1:18313117-18356110	1.24349	1.05164	1.60724	2.22416	1.02302	0.666309	1.77613	0.558397	2.04101	2.60227	1.35151	0.781576	1.23701	0.824572	2.1056	2.1146	1.06587	0.782286	1.57388	0.565807	2.20996	2.26432	1.10904	0.697773	0.90982	0.834636	1.7628	1.9276	0.704932	0.659711	1.35953	0.673172	1.82596	2.90288	1.33084	1.07573	0.548396	0.832905	1.83626	3.01381	0.50624	1.99694	1.09067	1.17755	0.785107	1.05969	1.9574	0.581507
ENSMMUT00000051348	chr1:18326537-18326677	0	0	0	0	0	0	0	0	0	0	0	0	0	0	0	0	0	0	0	0	0	0	0	0	0	0	0	0	0	0	0	0	0	0	0	0	0	0	0	0	0	0	0	0	0	0	0	0
ENSMMUT00000027974	chr1:18399805-18443866	7.42495	1.04364	8.68781	10.4542	4.0867	3.16246	7.03715	1.08801	7.42678	9.59576	5.53239	3.64772	6.47605	0.874807	8.60991	10.6147	5.44304	2.8775	6.77067	0.840662	8.06846	9.19943	5.5323	3.87953	7.88074	1.1185	9.84542	10.3917	5.17714	3.06852	7.67865	0.852007	7.5218	9.97799	5.7473	3.98878	2.89563	0.893758	7.4347	15.3782	4.96564	15.4621	1.24238	1.07638	3.62467	4.25353	6.42357	2.14664
ENSMMUT00000008333	chr1:18129821-18171556	10.6941	3.6205	69.2066	29.2717	25.8277	12.852	10.9958	4.36283	8.65677	10.0737	16.8255	14.6017	11.7729	4.2125	73.4002	27.8333	26.9838	13.9567	11.4301	4.6953	10.1974	11.5247	17.173	16.4419	11.4083	3.5202	74.4779	29.2726	27.726	13.5242	12.2878	5.08598	10.7159	11.9112	18.2107	15.2766	11.5953	8.81345	10.1801	8.81437	9.45778	9.84592	3.96513	5.10899	8.46905	5.80931	9.93998	16.6385
ENSMMUT00000047554	chr1:18154578-18165370	0	0	0	0	0	0	0	0	0	0	0	0	0	0	0	0	0	0	0	0	0	0	0	0	0	0	0.0949312	0	0	0	0	0	0	0	0	0	0	0	0	0	0	0	0	0	0	0	0	0
ENSMMUT00000008336	chr1:18154578-18188163	0	0	0	0	0	0	0	0	0	0	0	0	0	0	0	0	0	0	0	0	0	0	0	0	0	0	0	0	0	0	0	0	0	0	0	0	0	0	0	0	0	0	0	0	0	0	0	0
ENSMMUT00000047553	chr1:18154605-18188155	0	0	0	0	0	0	0	0	0	0	0	0	0	0	0	0	0	0	0	0	0	0	0	0	0	0	0	0	0	0	0	0	0	0	0	0	0	0	0	0	0	0	0	0	0	0	0	0
ENSMMUT00000003090	chr1:18179460-18187123	0	0	0	0	0	0	0	0	0	0	0	0	0	0	0	0	0	0	0	0	0	0	0	0	0	0	0	0	0	0	0	0	0	0	0	0	0	0	0	0	0	0	0	0	0	0	0	0
ENSMMUT00000025528	chr1:18169304-18308036	4.44959	1.56279	4.50911	5.05732	8.66476	5.87788	3.82202	1.50634	3.73963	3.97602	5.19139	5.72043	5.54962	1.97742	4.76276	4.12001	9.05653	6.14183	4.03616	1.73805	2.64797	4.46119	7.53202	5.66949	4.91072	2.09434	4.71244	5.80442	7.76321	9.15429	5.25429	2.09032	4.13619	4.42735	6.86645	5.09995	5.10606	3.56554	4.3399	2.56874	4.58528	2.61346	3.32939	0.520339	2.49338	3.26021	3.1316	5.15437
ENSMMUT00000047551	chr1:18278421-18292749	2.00042	9.8228e-63	0.569199	0.000159832	2.59436	0.000770867	1.37729	3.69724e-09	0.8568	0.000112958	0.892415	2.35081	1.03376	1.20157e-53	3.56116e-05	4.14941e-06	0.639094	2.28602	1.41094e-06	7.61551e-29	5.69677e-06	6.11921e-06	0.102658	1.00744e-05	4.81397e-06	1.04747e-08	8.67126e-19	0.000234142	1.27325e-05	1.34681e-12	0.789763	8.28938e-12	2.28971	0.660492	1.4001e-06	3.29435e-10	3.76373e-17	1.80313e-08	2.04554	0.000312172	0.000197688	0.226548	6.44605e-11	2.06502e-67	1.07235	9.12784e-11	0.000226009	2.4741
ENSMMUT00000047552	chr1:18278421-18308025	2.85046	1.71027	5.92742	4.99324	7.36854	7.49196	5.20546	1.79414	3.19252	3.86262	5.74231	4.93039	2.53692	1.10458	5.82229	5.94217	9.16649	5.8813	4.22959	1.89945	4.50546	5.01332	5.43875	3.82398	3.50518	0.904769	7.24755	4.22257	8.82866	6.0012	3.60113	1.79865	3.53165	3.2639	6.44834	5.09865	5.59166	2.31058	2.38044	4.15128	2.63973	4.35192	3.99248	1.9671	2.28321	1.87879	3.86158	5.94409
ENSMMUT00000025527	chr1:18290339-18308025	0.18555	6.61572e-06	1.19498	2.14206	0.188031	1.12985e-16	0.388223	0.451411	9.95875e-07	0.131421	0.15995	1.72498e-06	1.51119	8.37756e-06	6.76694e-10	1.69965	1.24388	0.490792	0.940813	8.05013e-06	4.77162e-07	0.0740529	0.440911	0.000115757	0.887758	1.19185	8.63037e-06	0.291464	2.7566e-07	0.000109268	1.16029	3.91788e-07	9.91693e-06	0.211703	0.307139	0.000119157	0.204926	1.59672e-06	5.60122e-05	5.98109e-74	1.35123	7.96569e-26	0.787194	0.0120957	2.37202	0.47214	1.29844	1.05157e-05
ENSMMUT00000019320	chr1:18200201-18214730	0	0	0	1.48045e-07	0	0	0	0.092422	0.106953	0	0	0	0	0	0	0	0	0	0	0	0.106898	0	0	0	0	0	0.128919	0	0	0	0	0	0	0	0	0	0	0	0	0	0	0	0	0	0	0	0	0
ENSMMUT00000032966	chr1:18200201-18276913	0	0	0.280849	0.451335	0	0	0	0	0	0	0	0	0	0	0	0	0	0.102522	0	0	0	0	0	0	0	0	0.128919	0	0	0	0	0	0	0	0	0	0	0	0	0	0	0	0	0	0	0	0	0
ENSMMUT00000047550	chr1:18200201-18276948	0	0	0	5.20585e-08	0	0	0	1.59041e-05	3.91698e-05	0	0	0	0	0	0	0	0.109975	0	0	0	3.91498e-05	0	0.065063	0	0	0	4.72146e-05	0	0	0	0	0	0	0	0	0	0	0	0	0	0	0	0	0	0	0	0	0
ENSMMUT00000022872	chr1:18521816-18525276	2.05469	0.288067	0.403568	0	0.899059	1.2046	1.16333	0.265661	1.02497	1.10578	1.26833	1.76612	1.92011	0.584598	0.366025	0.539963	1.2182	0.589282	0.807199	0.296495	0.204889	0.636785	1.17934	0.600668	1.25648	0.295866	0.370573	0.328761	0.55896	0.695728	0.921699	0.300496	1.14189	0.460356	1.53716	1.31678	0.413097	0.872921	0.451664	0.70761	0.889796	1.41578	1.57744	0.525645	0.967756	0.456139	1.685	0.194684
ENSMMUT00000022874	chr1:18528345-18533818	0	0.12375	0	0.0928696	0	0	0	0.152166	0.0880629	0.0863688	0	0	0	0.125568	0	0	0	0	0	0	0	0	1.18334e-08	0	0	0	0	0	0.0960489	0	0	0	0	0	0	0	0	0.187498	0	0	0	0	0.112941	0.112905	0	0	0	0.0838938
ENSMMUT00000047548	chr1:18500988-18520013	3.59747	6.81932	4.58726	8.75957	8.59895	8.32412	7.52575	6.6327	3.71734	7.66059	6.27893	5.76592	6.56773	5.7715	3.15222	9.3353	10.4866	8.20173	8.75794	5.02242	4.07084	6.28162	6.81376	6.3507	7.1362	4.69579	5.39878	8.54513	10.9821	10.3596	5.92931	5.01851	3.49271	7.35176	6.89648	6.25965	2.96061	6.18784	3.52543	6.21781	4.62015	7.77168	7.64325	3.02727	2.42989	2.40466	4.63297	4.28988
ENSMMUT00000022871	chr1:18500989-18520015	3.34442	1.94822	4.09966	3.52613	4.38025	1.09815	3.17615	1.80634	0.611229	1.25051	1.44149	2.0561	0.549795	1.72832	5.21268	3.6698	2.1913	2.29043	2.68047	3.61882	1.04873e-05	2.52156	1.18636	2.69952	1.23624	3.95094	3.93164	3.38854	2.04176	8.54943e-06	4.74608	3.25142	0.886672	1.28552	0.987038	2.03856	1.75256	4.17737	1.32226	3.54179	3.24374	3.96348	1.20818	3.03499	0.988758	2.89114e-05	1.18489	1.82123
ENSMMUT00000017396	chr1:18581635-18583216	0.225204	0.00108653	0.0102309	0.00474375	0.00888157	0.122557	0.00556633	0.000199803	0.00531449	0.135507	0.0102792	0.0108134	0.00492654	0.000245237	0.0044295	0.000520068	0.00332422	0.00338177	0.00480001	0.000215426	0.00161421	0.166389	0.00411002	0.00591415	0.00135641	0.000229343	0.229997	0.00054883	0.00269155	0.00294104	0.192547	8.13222e-06	0.00260998	0.00023262	0.248492	0.000981285	0.00215259	9.23317e-05	0.000471638	0.000112904	0.00252175	0.00158404	2.261e-05	0.000762727	0.000295646	0.167471	0.000967734	0.00287191
ENSMMUT00000018681	chr1:18594592-18595666	0	0	0	0	0	0	0	0	0	0	0	0	0	0	0	0.0883197	0	0	0	0	0	0	0	0	0	0	0	0	0	0	0	0	0	0	0	0	0	0	0	0	0	0	0	0	0	0	0	0
ENSMMUT00000047547	chr1:18545764-18573628	3.12694	2.47232	3.56943	5.16574	6.14099	3.29212	4.56609	1.30795	3.42309	4.20077	4.45963	4.01165	3.61121	3.70347	3.83341	6.39392	5.40275	3.72306	4.02961	2.40219	3.29114	4.12251	3.9024	3.7873	3.85254	4.05834	4.37308	6.04329	5.72366	3.70471	4.77489	2.6672	3.2665	5.15658	3.94578	3.42163	4.19845	6.99148	4.43896	5.00889	3.07865	5.09923	6.16694	4.6459	3.02828	3.22534	5.79853	3.79538
ENSMMUT00000047545	chr1:18552556-18564664	4.65562e-07	2.62579	1.28606e-07	6.00566e-07	3.78648e-07	7.61424e-08	1.10999e-06	3.34954	4.4142e-07	1.27925e-06	7.57132e-07	2.30372e-07	4.03901e-07	1.96057	8.90058e-08	6.23232e-06	2.46747e-07	2.40694e-07	7.20726e-08	2.26381	0.239089	1.70821e-06	2.38689e-07	0.000827791	1.83675e-14	2.09237	2.8415e-06	8.82687e-07	4.21326e-07	4.43931e-07	3.77183e-07	1.61664	1.02792e-06	3.82532e-05	5.1269e-07	2.24154e-07	1.12595e-07	4.76785e-06	1.08723e-05	1.24959e-06	2.78122e-06	1.15505e-06	0.508667	2.49686	5.24616e-07	2.63329e-06	2.80888e-07	1.12577e-07
ENSMMUT00000047546	chr1:18552556-18573153	4.0298	2.33181	4.5535	6.01235	2.62385	3.43591	3.044	3.36381	1.7184	3.43354	1.93282	1.9189	2.83271	1.87506	3.10081	7.62981	3.48278	3.80968	4.28525	1.8184	1.8328	4.4199	1.37495	2.54161	0.132033	0.588779	5.19292	5.19778	3.3062	1.88226	2.41525	0.601238	1.44883	2.6958	2.10055	2.05426	2.31699	7.16501	4.85484	3.94786	3.35509	4.65081	5.98152	0.840564	5.85581	3.12305	2.7519	4.15809
ENSMMUT00000002699	chr1:18807699-18810289	0	0	0	0	0	0	0	0	0	0.0998261	0	0	0	0	0	0	0	0	0	0	0	0	0	0	0	0	0	0	0	0	0	0	0	0	0	0	0	0.108356	0	0	0	0	0.130539	0	0	0	0	0
ENSMMUT00000002697	chr1:18818660-18822859	0	4.7202e-06	0	0	0	0	0	2.90205e-06	0	0	0	0	0	4.78955e-06	0	0	0	0	0	0	0	0	0	0	0	8.6909e-06	0	0	0	0	0	0	0	0	0	0	0	0	0	0	0	0	0	0.0439398	0	0	0	0
ENSMMUT00000047543	chr1:18818664-18822669	0	0.0532434	0	0	0	0	0	0.0327348	0	0	0	0	0	0.0540256	0	0	0	0	0	0	0	0	0	0	0	0.218752	0	0	0	0	0	0	0	0	0	0	0	0	0	0	0	0	0	0	0	0	0	0
ENSMMUT00000025634	chr1:18829357-18839158	0	0	0	7.23777e-06	0	0	0	0	0	0	0	0	0	0	0	0	0	0	0	0	0	0	0	0	0	0.0520742	0	0	0	0	0	0	0	0	0.000656224	0	0	0	0	0	0	0	0	0	0	0	0	0
ENSMMUT00000011238	chr1:18743930-18778779	2.47679	2.00083	2.87172	2.77479	3.46467	2.19682	2.25105	1.4757	1.42533	2.18994	2.64567	2.51586	2.66642	1.9548	2.67696	3.14925	3.19717	2.60495	2.56654	1.92656	1.66207	2.34467	2.95237	2.47915	2.51758	1.60845	2.56882	3.33722	3.26464	2.62334	2.65252	2.40082	1.62872	2.2681	3.04745	3.42649	1.72928	2.68573	1.34658	2.72688	2.35484	2.57326	1.62976	2.07636	0.956968	0.923775	1.68127	2.02806
ENSMMUT00000047544	chr1:18744469-18746485	1.67934	0.711952	2.04621	2.18188	2.65552	6.37287	3.06782	2.40257	0.4993	1.17553	2.29586	3.07534	1.24527	1.09167	1.50146	2.26568	2.32944	2.92368	3.40166	1.58389	0.604658	1.16434	0.422324	2.87912	1.1928	0.272738	2.72216	3.71727	5.39892	3.56832	2.65633	0.754397	0.884298	2.70567	0.530105	3.0162	1.76703	4.4184	1.80015	1.09393	2.46555	4.93548	1.97238	1.40969	1.38473	1.63381e-05	1.39248	1.59122
ENSMMUT00000025628	chr1:18849949-18862637	0	0	0	0	0	0	0	0	0	0	0	0	0	0	0	0	0	0	0	0	0	0	0	0	0	0	0	0	0	0	0	0	0	0	0	0	0	0	0	0	0	0	0	0	0	0	0	0
ENSMMUT00000025631	chr1:18849949-18863646	0	0	0	0	0	0	0	0	0	0	0	0	0	0	0	0	0	0	0	0	0	0	0	0	0	0	0	0	0	0	0	0	0	0	0	0	0	0	0	0	0	0	0	0	0	0	0	0
ENSMMUT00000025635	chr1:18864800-18870173	0	0	0	0	0	0.000239838	0.132478	0.100845	0.00196129	0	0	0	0	0	0	0	0	0	0	0	0	0	0	0	0	0	0	0	0	0	0	0	0	0	0.0761093	0	0	0	0	0	0	0	0.149699	0	0	0	0.0959423	0
ENSMMUT00000025638	chr1:18929700-18959874	0.023867	0.540401	0.398461	0.768412	0.152174	0.0594681	0.0229741	0.349733	0.1012	0.119104	0.013183	0.0968841	0.0223037	0.606061	0.433672	0.916985	0.131213	0.0581825	0.0597739	0.336655	0.0809187	0.0898182	0.0517559	0.039541	0.022556	0.350547	0.561022	0.973803	0.220755	0	0.0404461	0.385702	0.040998	0.14545	0.0395925	0.0400036	0	0.603313	0.133785	0.0465771	0.0753032	0.0232977	0.622992	0.389246	0.0212336	0.054044	0.0166381	0.19222
ENSMMUT00000011233	chr1:18643044-18742544	1.99303	3.69744	4.40821	6.34656	3.23927	1.83115	2.68646	3.50347	1.33485	3.44277	2.15579	1.98557	2.24453	3.91067	4.7823	6.35334	3.00346	1.84412	2.98632	3.51908	1.42323	3.55978	2.12535	1.68726	1.97325	4.06561	4.71745	6.63248	2.67187	2.08916	3.03981	3.43952	1.38857	3.44242	2.01842	2.00064	1.55327	4.31035	1.5687	5.74195	2.08718	3.29235	3.45389	3.33375	0.928815	1.09658	2.40222	1.62279
ENSMMUT00000011236	chr1:18676242-18712369	3.92886e-07	0	0.363464	0.162078	0.144848	3.90232e-08	0.155305	3.59261e-12	0.110922	5.34625e-08	0.0721358	8.57375e-08	7.65256e-08	1.02755e-09	0.196113	6.60112e-08	3.50952e-07	0.086959	8.35154e-09	1.00712e-12	5.11902e-09	0.151536	3.679e-09	1.5753e-08	1.37786e-08	0	0.549518	8.09011e-08	0.113895	2.60186e-09	0.125969	1.26863e-12	0.12497	8.07234e-08	1.57002e-08	2.47561e-09	4.13909e-08	3.07833e-10	7.29397e-07	0.177673	0.114558	4.19218e-07	0	3.56674e-11	9.89764e-08	5.21529e-09	0.0647442	5.36556e-10
ENSMMUT00000051495	chr1:18711965-18712066	0	0	0	0	0	0	0	0	0	0	0	0	0	0	0	0	0	0	0	0	0	0	0	0	0	0	0	0	0	0	0	0	0	0	0	0	0	0	0	0	0	0	0	0	0	0	0	0
ENSMMUT00000020222	chr1:19008251-19009509	5.56119	3.74584	4.57495	9.08205	11.3054	9.2377	6.74841	4.42883	6.35646	9.45183	9.61413	11.5797	8.3603	7.60174	6.59015	9.72185	12.8498	10.8063	7.46852	7.26602	6.35321	10.9191	13.6301	10.8137	8.68336	5.62292	5.43648	5.7	16.1022	9.54388	7.17063	5.10976	7.47615	12.8933	10.8298	12.3607	6.81786	18.7727	7.68028	11.5606	6.35733	7.78878	12.0968	5.25782	4.51736	3.28505	6.23549	10.7104
ENSMMUT00000047540	chr1:19010983-19012393	3.28383	2.34799	0.877181	2.23197	2.79166	2.83648	2.27571	1.82853	2.22784	2.40348	3.84497	3.41222	2.08674	2.06482	0.928175	2.69938	4.09211	2.56168	2.41244	2.17502	1.78136	2.57046	3.20418	3.15515	2.73103	2.73311	1.61093	1.66736	2.79435	3.67251	1.33558	1.46958	1.69226	3.80233	2.97795	2.97218	1.12237	6.64073	1.84073	3.07607	2.21032	2.69262	4.14297	1.8566	1.63604	0.694013	1.09873	3.49105
ENSMMUT00000047539	chr1:19036294-19041695	3.5938	1.78112	3.01968	4.54729	8.93224	7.03756	4.829	2.38487	2.53058	4.00353	6.66426	4.51302	3.99164	2.05264	5.20116	3.27162	7.88817	5.89406	5.54604	1.62235	2.87382	3.62294	6.43068	6.00821	4.54914	1.91211	4.29617	4.54875	7.83736	6.68917	4.99741	1.56004	4.01787	4.18309	5.92224	5.79471	3.24447	4.46799	3.99052	4.49851	6.55919	5.62487	3.76128	1.25777	3.13699	1.9967	3.07205	4.9381
ENSMMUT00000017851	chr1:19036295-19041550	7.15352e-06	2.53479e-08	1.65589e-06	7.2009e-06	1.43842e-05	1.93008e-06	2.95705e-06	7.00622e-08	1.17519e-06	2.4004e-06	1.03323e-06	2.78689e-06	9.95156e-07	2.90247e-07	1.325e-06	8.91187e-08	1.1886e-05	6.52299e-07	6.05762e-06	1.57735e-07	7.07477e-06	3.921e-06	6.15136e-06	6.03071e-06	1.72816e-06	2.57293e-07	1.39701e-06	5.91509e-07	4.35067e-06	3.02713e-05	4.5325e-07	1.31655e-07	5.76605e-07	2.25571e-07	1.14874e-05	7.30638e-06	4.11181e-07	2.87328e-06	4.84992e-07	8.91774e-07	5.90386e-05	3.02016e-05	9.45512e-07	5.20424e-08	1.88084e-06	5.71015e-07	4.83352e-07	0.385226
ENSMMUT00000017856	chr1:19054215-19148858	2.93724	0.437537	3.43263	4.85966	2.92619	1.86014	2.22652	0.564909	2.05498	4.00036	3.22447	2.02693	3.12227	0.710345	3.33567	4.8224	3.36417	1.79009	3.00378	0.833128	2.39625	3.45427	2.7468	2.43308	2.7412	0.674076	3.22703	4.39425	2.88657	2.6871	3.48431	0.707446	2.27048	3.04861	3.39047	2.30772	1.66272	2.28711	2.50398	3.00936	1.73763	3.72734	2.03654	0.479034	1.56789	1.3025	2.66186	1.89248
ENSMMUT00000029720	chr1:19161885-19162276	0.00173647	0.0389782	0.000237604	0.000203902	0.00763239	0.00317923	0.00129424	0	0.388923	0.00475142	0.00123065	0.00457282	0.00403389	0.00337806	0.00108282	0.000607708	0.0048253	0.375921	0.00040452	0.000193865	0.000395012	0.00187947	0.000237785	0.000552451	0.00370869	0	0.000736822	0	0.00061989	0.000465565	9.62408e-05	0.000352914	0.000449641	0.000716588	0.000331624	5.0441e-05	0	0	0.435728	0.000299407	0.000847788	0	0.00189967	0.00238527	0	0	0.00211623	0.0010067
ENSMMUT00000019911	chr1:19186444-19190193	38.0411	39.2521	41.3073	38.9997	34.0158	28.8979	40.1759	38.7484	31.8668	35.1122	40.728	36.8971	37.2836	39.8288	44.4892	42.2801	33.1559	35.0587	37.9541	37.84	34.2098	39.8053	39.4715	31.8845	46.4739	41.4505	45.042	39.9599	32.6112	38.9119	41.6672	39.504	27.0946	35.3399	35.4007	39.6562	28.9372	38.9502	39.4401	24.4443	33.1774	37.5866	23.2098	45.3959	29.3037	16.4576	38.4711	26.1541
ENSMMUT00000022341	chr1:19193956-19205748	0	0.0976553	0	0	0	0	0	0	0	0	0	0.0665265	0	0	0.0827221	0	0	0	0	0	0	0	0	0	0	0	0	0	0	0	0	0	0	0	0	0	0	0	0	0	0	0	0	0	0.0729048	0	0	0
ENSMMUT00000047538	chr1:19193956-19226271	0	1.31328e-07	0	0	0	0	0	0	0	0	0	8.94682e-08	0	0	1.11246e-07	0	0	0	0	0	0	0	0	0	0	0	0	0	0	0	0	0	0	0	0	0	0	0	0	0	0	0	0	0	9.80431e-08	0	0	0
ENSMMUT00000051355	chr1:19343757-19343881	0	0	16.0707	0	0	0	0	0	0	0	0	11.6466	0	0	0	0	0	0	0	0	0	0	0	0	0	0	0	0	0	0	0	0	0	0	0	0	0	0	0	0	0	7.1108	0	0	0	0	0	0
ENSMMUT00000031138	chr1:19393628-19394638	0	0	0	0	0	0	0	0	1.79735	0	0	0	0	0	0	0	0	0	0	1.29981	0	0	1.14726	0.000104392	0	0	0	0	0	1.74286	0	0	0	3.22905	0	0	0	1.9134	0	0	0	0	0	0	0	0	0	0
ENSMMUT00000037073	chr1:19434619-19434783	1.38736	0	51.9212	0	0.421223	1.77272	0.81915	5.86526	10.8484	0.355044	1.28879	0	0.398919	0	54.1652	0.717883	0.866543	1.15957	1.52584	5.34497	6.74872	0.642586	0.733023	0.663681	1.20069	0.566023	45.6485	1.29385	0.394837	1.503	1.99007	5.54459	8.02809	2.51728	0.789075	0	0.808084	1.86272	3.48524	1.3577	1.50079	0	1.02857	0	1.21469	5.43083	0.296619	0
ENSMMUT00000037431	chr1:19443437-19443601	1.38736	0	51.9212	0	0.421223	1.77272	0.81915	5.86526	10.8484	0.355044	1.28879	0	0.398919	0	54.1652	0.717883	0.866543	1.15957	1.52584	5.34497	6.74872	0.642586	0.733023	0.663681	1.20069	0.566023	45.6485	1.29385	0.394837	1.503	1.99007	5.54459	8.02809	2.51728	0.789075	0	0.808084	1.86272	3.48524	1.3577	1.50079	0	1.02857	0	1.21469	5.43083	0.296619	0
ENSMMUT00000052348	chr1:19466685-19466829	0	0	0	0	0	0	0	0	0	0	0	0	0	0	0	0	0	0	0	0	0	0	0	0	0	0	0	0	0	0	0	0	0	0	0	0	0	0	0	0	0	0	0	0	0	0	0	0
ENSMMUT00000037153	chr1:19532212-19532376	1.38736	0	51.9212	0	0.421223	1.77272	0.81915	5.86526	10.8484	0.355044	1.28879	0	0.398919	0	54.1652	0.717883	0.866543	1.15957	1.52584	5.34497	6.74872	0.642586	0.733023	0.663681	1.20069	0.566023	45.6485	1.29385	0.394837	1.503	1.99007	5.54459	8.02809	2.51728	0.789075	0	0.808084	1.86272	3.48524	1.3577	1.50079	0	1.02857	0	1.21469	5.43083	0.296619	0
ENSMMUT00000002021	chr1:19601114-19607307	0.0947225	1.01592	0.527134	0	0.301972	0	0	2.84542	0	0	0.156951	0.0768976	0.0885183	0.801772	0.382476	0.0846349	0.173584	0.076971	0	2.67221	0.0802869	0.0712935	0	0.07846	0	1.39124	0.290422	0.0858844	0.175225	0	0	3.1204	0.244067	0	0.209511	0	0	2.65096	0.176987	0.184854	0.0996203	0	0.412085	2.6777	0	0.142992	0	0
ENSMMUT00000028016	chr1:19236611-19254359	1.91195	2.39115e-06	6.21083e-06	1.53963	1.18761e-06	0.632638	0.543129	4.55668e-06	1.18916	4.01584e-06	1.46053	1.78827	3.58266e-06	5.04941e-06	5.4224e-06	0.826509	0.486742	2.68854e-06	0.520717	1.37089	2.08934	1.27233	1.54838	0.379344	0.754935	8.3497e-06	0.716518	0.440487	0.533477	1.25816e-06	4.64758e-06	0.647587	1.44225	1.36497	8.87148e-07	1.22708	4.27022e-06	6.73005e-06	2.93465e-06	1.05271e-05	1.52094	2.44764	1.75571e-06	1.50976	1.29805e-06	0.658756	2.49607e-06	0.752518
ENSMMUT00000028017	chr1:19236625-19254359	21.9768	12.3391	38.6805	35.1836	52.6197	38.4202	37.8981	8.92083	23.922	21.8083	30.8674	23.3125	22.5323	11.1293	36.1467	31.7844	53.8371	38.2119	37.0421	8.8387	22.5882	21.3615	30.8809	23.2526	23.8103	11.2651	40.9431	32.8263	51.9279	39.0243	40.9823	10.0623	23.1056	23.2198	31.8871	23.2897	17.6534	22.287	21.5407	23.0127	25.2048	26.2245	26.8496	5.81862	13.6043	12.6894	19.8491	21.7735
ENSMMUT00000010223	chr1:19547437-19599336	0.10844	0.327511	0.287535	0.376215	0.303247	0.180129	0.248679	0.328054	0.0574753	0.237346	0.147946	0.209741	0.139338	0.230835	0.192705	0.436366	0.21197	0.132176	0.135791	0.316125	0.0785184	0.19444	0.161669	0.213342	0.142337	0.283148	0.245661	0.232602	0.25075	0.156052	0.114854	0.269887	0.104779	0.196797	0.239851	0.0908781	0.150569	0.514142	0.0886449	0.171944	0.199582	0.147017	0.35449	0.220315	0.072356	0.10219	0.18899	0.0655014
ENSMMUT00000047537	chr1:19554998-19569871	0	0.0567843	5.2463e-07	3.65682e-09	3.67817e-09	0	3.19413e-08	6.13988e-08	0	3.51088e-08	0.0437554	2.20828e-09	0	3.22843e-07	3.99284e-06	4.17631e-10	2.82577e-09	0	0	5.80792e-08	0.0692172	8.78436e-06	0	0	2.10549e-08	3.77465e-09	0.020634	0.118177	0	0	0	2.18422e-08	0	1.58863e-09	0	0	0	0.000589375	0	0	0	5.54099e-06	9.42738e-08	0.0747895	0	0.0519473	0	0
ENSMMUT00000002285	chr1:19646696-19680505	58.9063	16.8651	68.3246	51.8594	88.1827	76.0964	63.2451	18.6506	56.2671	46.3184	69.9429	65.2788	58.569	19.3354	70.7814	51.6476	88.0683	71.315	66.6678	16.795	61.1455	44.4054	69.9935	61.3528	56.7127	20.5836	69.5008	51.9102	84.7446	75.5696	63.5393	16.5647	57.2238	45.9233	67.7372	65.2316	48.9984	29.8671	47.0481	29.9498	54.5101	47.0057	27.5858	17.0858	54.8594	41.5489	49.198	60.9863
ENSMMUT00000002283	chr1:19612886-19639746	9.86288	10.7661	4.82604	15.729	13.6091	11.5279	13.0125	10.1169	5.17439	13.7138	10.6424	12.8904	10.8087	11.468	5.89394	15.8444	13.7937	13.3745	12.3529	9.75322	6.09089	13.8338	11.0269	13.7735	12.1929	13.2695	5.98487	16.4854	15.3552	13.2794	13.9461	10.0142	5.78497	14.187	10.4828	13.1789	10.6381	18.4279	9.43863	14.9448	14.6944	15.4182	16.3314	8.93224	4.67915	5.10175	11.2925	13.2569
ENSMMUT00000002277	chr1:19612886-19639816	0.406781	1.47474	1.46935e-05	0.299779	9.22233e-16	0.539366	1.08425e-06	2.94148e-05	0.513068	0.686912	0.356317	0.256366	1.22153e-11	1.49764	0.308522	0.564021	0.860631	1.43524e-06	0.506849	0.875575	1.36265e-05	1.34459e-17	0.54791	0.311316	3.87198e-15	0.000114292	0.929917	0.824483	3.00742e-06	0.478787	4.81801e-06	0.91177	1.24206e-07	0.33212	0.427333	3.19077e-06	6.3875e-33	1.62364	9.11677e-19	0.890709	1.01407	3.54956e-09	3.24204e-15	1.69598e-05	8.36071e-17	7.98582e-13	0.699177	0.892485
ENSMMUT00000002280	chr1:19613149-19634132	2.03654e-06	1.88925e-07	1.01035	0.00276414	1.54565e-05	1.22389e-06	1.62587e-06	0.184781	0.278996	0.000224974	3.0281e-05	3.6883e-06	0.320924	5.18574e-07	0.434949	0.0059536	2.71002e-06	3.82493e-10	1.45779e-06	0.614532	2.22045e-08	5.34709e-05	0.227894	4.02652e-06	3.38072e-05	0.343219	0.000153237	1.01334	4.04446e-09	2.04634e-06	8.04453e-08	0.367468	6.86939e-06	0.51981	2.66405e-06	0.279523	0.000879132	9.20988e-05	8.74934e-05	5.34074e-05	6.72853e-06	8.72827e-06	2.53239e-05	0.619818	0.0513516	3.9073e-05	0.32748	2.65166e-06
ENSMMUT00000047536	chr1:19623611-19628399	8.59429e-32	2.10405e-138	4.78869e-39	5.25042e-258	2.77232e-77	3.40331e-47	2.24245e-44	1.69871e-240	2.85024e-69	3.11131e-97	1.15042e-108	3.83216e-43	9.7129e-85	2.17731e-101	2.76761e-12	0	4.40319e-37	9.02155e-52	6.51186e-47	1.6086e-171	3.64484e-61	4.01671e-107	1.65843e-75	5.49261e-54	1.63603e-51	0	4.87393e-42	3.35861e-35	4.46727e-51	1.21892e-44	1.70849e-42	0.175357	3.67094e-39	1.17817e-17	2.70896e-51	4.25725e-41	0	3.24193e-109	6.16485e-96	2.09674e-105	0.305794	2.86363e-36	0.743748	0.291616	1.35004e-59	7.59731e-138	3.90627e-28	3.72987e-55
ENSMMUT00000001376	chr1:19829885-19870940	0	0	0	0.0212157	0.0252089	0.0197028	0	0	0	0	0.0131032	0.0192596	0	0	0.0718414	0	0	0	0	0	0	0	0	0	0	0	0	0.0215092	0	0	0	0	0	6.67082e-09	0.0131177	0.0397616	0	0.0214166	0	0	0	0	0	0	0	0.0179057	0	0.0191058
ENSMMUT00000003013	chr1:19928874-19968054	0	0	0	0	0	0	0	0	0	0	0	0	0	0	0	0	0	0	0	0	0	0	0	0	0	0	0	0	0	0	0	0	0	0	0	0	0	0	0	0	0	0	0	0	0	0	0	0
ENSMMUT00000031552	chr1:19945115-19970715	0	0	1.44103	0.385966	0	0	0	0	0	0	0	0	0	0	0.653487	0.578418	0	0	0	0	0	0	0	0	0	0	1.98482	0.195653	0	0	0	0	0	0.16438	0	0	0	0	0	0	0	0	0	0	0	0	0	0
ENSMMUT00000031560	chr1:20008852-20038999	0	0	0	0	0	0	0	0	0	0	0	0	0	0	0	0	0	0	0	0.0263918	0	0	0	0	0	0	0	0	0	0	0	0	0	0	0	0	0	0	0	0.0419908	0	0	0	0	0	0	0	0
ENSMMUT00000017360	chr1:19873799-19910997	2.22758	2.69884	21.7766	24.869	33.7319	11.7482	9.57754	0.625632	2.29836	2.56294	4.94208	2.53187	2.08167	2.51402	21.7746	25.1116	36.5354	11.7658	10.5689	0.705836	3.33564	2.85022	5.01163	2.70633	1.99996	2.13574	23.4111	26.2566	34.4083	13.0668	10.9788	0.576904	3.44382	2.40396	4.70123	2.76913	13.3554	3.15063	10.0586	3.18793	4.09983	2.21069	2.54388	3.67332	17.2416	6.80953	10.3525	26.7613
ENSMMUT00000051805	chr1:19898118-19898264	0	0	0	0	0	0	0	0	0	0	0	0	0	0	0	0	0	0	0	0	0	0	0	0	0	0	0	0	0	0	0	0	0	0	0	0	0	0	0	0	0	0	0	0	0	0	0	0
ENSMMUT00000015179	chr1:20456455-20460566	0	0	0	0	0	0.0487513	0	0	0	0.0488201	3.3828e-08	0	5.72338e-08	0	0	0.0524465	0	0	0	0	0.0497522	0	3.32019e-08	0	5.58726e-08	0	0	0.0532209	0	0	0	0	5.26027e-08	0	0.0324575	5.13268e-08	0	0	0	0	0.0617327	0	0	0	0	0	0	0
ENSMMUT00000015180	chr1:20456629-20459981	0	0	0	0	0	0	0	0	0	0	0.0670358	0	0.113424	0	0	0	0	0	0	0	0	0	0.0657952	0	0.114707	0	0	0	0	0	0	0	0.104246	0	0	0.101718	0	0	0	0	0	0	0	0	0	0	0	0
ENSMMUT00000033081	chr1:20747271-21018977	0	0	0	0	0	0	0	0	0	0	0	0	0	0	0	0	0	0	0	0	0	0	0	0	0	0	0	0	0	0	0	0	0	0	0	0	0	0	0	0	0	0	0	0	0	0	0	0
ENSMMUT00000047532	chr1:20916301-21018977	0	0	0	0	0	0	0	0	0	0	0	0	0	0	0	0	0	0	0	0	0	0	0	0	0	0	0	0	0	0	0	0	0	0	0	0	0	0	0	0	0	0	0	0	0	0	0	0
ENSMMUT00000033085	chr1:21126521-21128960	0.154212	0.551323	0.643647	3.68925	0.76112	0.832527	2.00396	0.0564935	0	0.160327	0	0	0.144112	0.606041	0.467016	2.96247	0.635857	0.626561	1.96328	0	0.0653553	0.0580345	0.041801	0	0.0364354	0.471875	0.672113	3.00621	0.606208	0.570657	2.48269	0	0.0331127	0.117475	0	0	0.131769	0.382859	0.756374	0.865231	0.202733	0.338702	1.17406	0	0.102898	0.320097	0.430013	0.0931499
ENSMMUT00000022984	chr1:21188563-21326544	0	0	0	0	0	0	0	0	0	0	0	0	0	0	0	0	0	0	0	0	0	0	0	0	0	0	0	0	0	0	0	0	0	0	0	0	0	0	0	0	0	0	0	0	0	0	0	0
ENSMMUT00000024536	chr1:21279437-21384655	0	0	0	0	0	0	0	0	0	0	0	0	0	0	0	0	0	0	0	0	0	0	0	0	0	0	0	0	0	0	0	0	0	0	0	0	0	0	0	0	0	0	0	0	0	0	0	0
ENSMMUT00000004221	chr1:21484267-21504790	0	0	0	0.0332745	0	0	0	0	0	0	0.0205508	0	0	0	0	0.033244	0	0.0302337	0	0	0	0	0	0	0.0351626	2.13532e-08	0.0380253	0	0	1.82193e-05	0	0	0	0.0566856	0.0205736	0.0311809	0	0	0	0	0	0	0	0	0	0	0	0
ENSMMUT00000006715	chr1:21516709-21535097	1.39034	1.24319	1.8211	2.92976	5.5712	4.66908	3.67864	0.578471	1.06797	1.97038	2.94809	2.01433	1.26977	0.918258	1.65842	2.83986	6.30849	4.4655	4.06036	0.673935	1.03661	2.11637	2.80797	2.04088	1.60957	1.43132	1.71129	3.77946	7.18601	5.19417	3.63952	0.706669	1.07873	2.09332	3.12603	2.6205	2.402	2.7089	0.827264	2.21919	3.15573	3.45303	1.1346	1.03135	1.79865	1.66898	2.9723	3.91718
ENSMMUT00000047530	chr1:21528268-21535097	1.31988e-07	1.35395e-08	0.514148	0.426015	2.1841e-07	5.60399e-07	1.48049e-06	0	0.0266157	5.11198e-05	0.000289562	0.924491	1.37736e-09	3.60167e-07	7.65439e-08	0.255909	4.12593e-07	8.59114e-07	6.86876e-07	0.158121	0.407499	0.310794	4.87859e-07	1.12343e-07	0.0180423	1.15876e-08	1.95599e-06	0.00363105	1.84068e-06	4.2255e-08	5.90427e-06	0	0.225566	1.31775e-05	1.35968e-05	6.78858e-08	1.5029e-06	2.74268e-07	6.3719e-09	5.72725e-06	6.87671e-07	2.71996e-07	7.01552e-08	1.3967e-08	2.09666e-06	5.11088e-07	7.77482e-05	1.27476e-06
ENSMMUT00000006718	chr1:21555219-21567757	1.52415	1.60663	2.24886e-05	1.30583	1.31763	5.97235e-05	7.3681e-05	3.06763e-05	1.06896e-05	2.75188e-05	0.442123	2.46523	1.94343	1.34092	2.28994	9.05896e-06	1.2503e-05	1.43195e-05	1.19996	9.04742e-06	0.00341772	2.91044	4.79483e-05	6.69535e-06	0.689962	7.67906e-05	3.12924e-05	0.000146763	4.0058	1.67651	2.40297	0.771568	3.85596e-05	4.13526e-05	2.61494e-05	5.21074e-06	0.992564	0.0124373	0.00534701	3.49164	2.06819	0.000820796	1.5157	2.99839	1.8108	7.97019e-05	2.68739	0.00382244
ENSMMUT00000006716	chr1:21555219-21600944	7.37128	5.25327	5.19106	14.5227	2.43973	4.28537	11.4573	5.81465	5.04831	11.715	5.96676	4.56524	9.0633	6.9518	1.96257	15.9529	4.81859	3.78994	11.664	5.96195	5.04357	12.4976	6.56024	5.50585	9.68936	6.55797	4.26007	14.8394	1.78645	4.16363	9.83036	6.41861	3.83553	12.3164	5.37553	5.4875	4.3756	8.1418	7.59629	3.31534	2.34929	6.87521	9.1853	4.6884	1.59605	4.119	10.8884	4.31285
ENSMMUT00000015176	chr1:20211516-20328528	0.842596	0.912767	0.249029	1.62678	0.616297	0.23356	1.80095	3.80672e-06	0.800198	1.6119	1.24568	3.86013e-06	0.683095	0.59315	0.945701	1.79207	1.09123	0.263622	0.783727	0.366852	5.69844e-06	0.188964	1.34817	0.918749	0.921823	1.85077	1.70667	1.65894	0.879282	1.22241	1.30944e-19	6.1692e-07	1.79228e-05	0.867586	1.55136	1.18108	0.551148	0.491149	0.645321	1.39294	0.775664	0.314754	1.41907	2.498e-06	0.278204	1.08249	0.767358	0.975437
ENSMMUT00000015177	chr1:20211561-20328528	1.86009	0.634501	1.99048	4.04547	4.32153	2.93932	2.31618	1.81572	1.21422	1.90738	4.14319	3.62709	2.89385	0.868518	2.451	3.98849	4.44765	3.16961	3.10592	1.14648	2.20614	3.19309	2.5887	3.88138	2.27896	2.25044e-05	1.12218	4.65629	4.30104	1.92957	4.08948	1.44608	2.08834	3.18466	3.74219	3.18274	1.78388	1.56918	1.4224	1.47345	1.20222	2.30195	2.50702	1.4998	1.55111	0.143895	1.62017	2.02393
ENSMMUT00000047534	chr1:20246134-20328528	1.58525e-17	8.76456e-19	3.28952e-17	9.45582e-18	2.80956e-34	2.30949e-24	1.43271e-22	2.5205e-31	7.23308e-28	8.16924e-13	2.98974e-44	2.01229e-26	4.86998e-15	5.77175e-13	1.85672e-35	2.06466e-17	1.02273e-33	6.65439e-23	5.28908e-53	1.2614e-44	1.28491e-25	9.58272e-23	5.94235e-25	1.38875e-36	1.96832e-13	1.42834e-57	5.2255e-13	2.87354e-39	5.99233e-82	1.03717e-25	5.42649e-77	0.0596583	1.37881e-30	5.66786e-18	2.44361e-57	2.16734e-30	7.7983e-22	5.0363e-23	2.32612e-27	4.62085e-12	5.22127e-28	2.26685e-12	3.00583e-15	9.95614e-23	8.48761e-21	8.37989e-52	9.81095e-17	4.7132e-28
ENSMMUT00000015178	chr1:20249280-20328528	2.82177e-06	2.40063e-08	0.335486	4.5006e-06	0.000122429	1.15841e-05	3.70911e-12	3.93297e-13	9.0781e-06	5.95562e-08	3.93492e-05	5.75346e-06	1.66199e-06	4.95596e-08	4.38742e-05	1.48095e-09	3.66238e-05	9.587e-06	5.89166e-21	0.135231	5.05092e-08	9.03133e-09	9.96539e-06	2.50546e-16	7.45172e-08	3.90728e-35	4.77115e-06	1.47626e-09	0.000809769	2.3351e-05	6.06104e-19	0.347881	3.57828e-08	3.83013e-06	7.50068e-05	3.00865e-05	3.37939e-06	4.75577e-05	4.75308e-14	8.95728e-08	3.78563e-05	4.34276e-09	0.316665	1.66819e-12	1.38844e-08	0.0190389	1.06351e-06	1.86755e-05
ENSMMUT00000047533	chr1:20257527-20328528	6.78302e-08	0.19427	0.231839	0.828486	2.02702	1.55685	8.3582e-07	4.45202e-06	6.30887e-06	1.18094e-07	5.29174e-06	1.13572	1.89884e-07	1.57262e-06	0.43619	1.50386e-08	1.35384	2.12349	0.000403412	3.12134e-05	0.187365	1.31949e-05	1.41692	4.13564e-05	1.61528e-07	3.00702e-21	0.920827	0.148077	2.24587	2.17435	0.000627062	5.47555e-05	0.109682	3.37115e-08	0.0587485	0.788463	0.444826	0.3346	8.33947e-14	1.84608e-06	0.913083	2.59434e-07	5.69327e-06	2.02236e-10	6.72717e-06	5.90765e-15	7.37595e-06	1.30524
ENSMMUT00000002293	chr1:19694826-19746562	38.7615	34.8627	43.6308	69.9123	204.797	129.076	73.6826	17.5748	30.0148	40.6636	88.023	64.4562	38.3992	36.0478	46.1209	72.5878	210.353	128.176	77.8795	18.6295	31.0736	41.2265	88.5749	67.7542	37.6292	32.6573	46.3644	73.3436	211.217	128.625	76.1154	18.8938	31.1148	41.3773	89.1304	66.1749	36.9366	28.6452	26.2154	13.927	33.2889	18.5166	28.1513	15.6898	32.0769	14.2337	31.7686	73.2857
ENSMMUT00000002294	chr1:19695648-19703580	5.81738	5.44691	8.24011	14.9391	2.84813e-06	2.26409e-06	4.51127	8.6106	6.5016	8.32345	2.70403	3.55451	6.54286	4.92594	7.29376	15.5529	1.58915e-06	2.99156e-06	5.07855	6.36164	5.54279	8.10794	2.03307	8.51077e-05	8.18153	7.61868	5.33516	12.7518	9.47967e-07	3.31165e-06	6.96697	5.4629	4.44915	9.31757	1.67341	0.000411715	4.39308	13.53	7.59959	3.94658	2.51427e-07	0.00240354	7.72103	6.09811	4.54509	2.1941	1.71189	2.55148e-05
ENSMMUT00000047535	chr1:19734341-19734662	0.707924	0	0.787924	1.26623	0	0	1.36212	0.518676	0	0	0	0	1.32311	0	0.714625	0.632533	0.648656	0	0	0	0	0.532824	0.767142	0	0	0	1.44701	0	0	1.16429	0	0.880032	1.82408	0.539278	0.782908	0.593278	1.20979	0.639108	1.32274	0.690767	0	0.691038	0	0	1.88944	0	0	1.71045
ENSMMUT00000009376	chr1:21905939-21913673	2.74285	1.00574	4.34438	4.98104	8.88697	7.2723	3.24931	2.47336	3.54035	4.2116	5.86368	5.13849	3.54904	1.65833	6.54805	3.39334	8.82171	8.31522	4.46863	2.07032	2.23542	3.77035	6.11907	6.02932	3.98797	2.32417	7.22367	4.59125	8.02534	7.74261	5.0057	2.09826	3.53369	3.9519	6.04655	5.33805	4.86762	3.33337	3.44949	2.51727	2.77372	3.60422	4.24525	0.9176	4.75976	2.14991	3.35759	6.16769
ENSMMUT00000009378	chr1:21914591-21921942	0.217733	0	0.364137	1.65535e-08	0.160634	0.180838	0.142118	0	0.138724	0	0.120259	1.50266e-08	0	0.394836	0.0825655	0.259394	0.408006	0.352496	0.44374	0.200252	0	0	0.118034	0.359855	0.0772985	0.100109	0.522447	0.14832	0.41937	0.299841	0.207911	1.15047e-08	0	0.0623064	0.104033	0.136895	0.139776	0	0	0.079809	0.172041	0.0798404	0.474438	0.177858	0.145533	0.0617357	0	0.131746
ENSMMUT00000009381	chr1:21914788-21918280	0.442577	0	0	0.295832	1.22509	0.367582	0.85785	0	0	0	0.244396	0.268488	0	0.203123	0	0.527259	0.244241	0.50974	0.193653	0.103019	0	0	0.239873	0.005968	0	0	6.44686e-08	0	0.216187	0.745866	0	0.205604	0	0	0.310913	0.69384	0	0	0	0	0	0	2.78544e-07	0	0	0	0	0
ENSMMUT00000047527	chr1:21875653-21905660	2.3823e-05	0.00336588	0.000101167	0.000332589	7.27628e-05	1.16422	5.11443e-05	0.000582319	2.7111e-05	3.70155e-05	4.94246e-06	8.79809e-06	1.0012e-05	4.03738e-05	4.98235e-05	1.90629e-05	9.23119e-05	8.86533e-05	1.20379e-05	1.5516e-05	1.51194e-05	9.41069e-06	8.86876e-06	0.000213837	2.43579e-05	4.99639e-05	2.45875e-07	2.0134e-05	3.0455	0.000394285	6.79916e-05	1.33704e-05	5.56661e-05	9.30309e-06	1.63117e-05	5.88878e-06	9.13441e-06	6.60971e-05	6.34482e-05	1.99168	0.000152523	2.1794e-05	2.15099e-05	4.86517e-05	6.79345e-06	6.41804e-06	2.00397e-05	0.000228412
ENSMMUT00000009373	chr1:21875653-21905691	3.05024	5.74505	1.96103	5.8852	2.94913	1.47902	2.98419	4.85892	2.3032	5.26928	2.79915	2.69624	3.40878	5.37779	1.98247	5.11158	3.10218	2.78756	3.02448	5.67268	2.30661	5.42436	2.99284	2.92945	2.75924	5.78293	2.22613	6.31242	8.85429e-06	2.96111	2.34512	4.73376	2.32806	5.79861	2.66365	3.02174	1.72437	7.82731	2.97609	3.13318	1.90218	2.80495	8.65987	5.1961	1.32558	1.30233	3.03164	1.66724
ENSMMUT00000047526	chr1:21876928-21896531	0.450953	0.0936657	0.21932	0.737713	0.273163	1.17792e-29	0.473336	0.849537	0.154877	1.35045	8.89863e-08	1.35216e-18	0.828104	2.07551	0.176963	0.890958	5.08158e-75	0.0446699	3.27766e-17	0.844047	0.445593	1.922	4.07235e-06	1.47739e-20	0.824179	1.01528	5.88871e-05	1.57727	0.00102767	8.1088e-18	0.74111	1.6626	0.682046	1.6824	0.416434	0.0400215	0.37861	1.72064	0.851734	1.26657	0.196583	0.801115	0.893452	0.154629	0.367284	1.07439e-05	0.429986	2.04369e-140
ENSMMUT00000009632	chr1:21966036-21982597	2.97635	1.03608	2.95158	3.67755	5.40435	3.55007	3.22933	1.62606	2.11134	3.18666	2.7194	3.90925	2.4983	1.1164	3.27748	3.96414	5.65119	3.03382	3.74894	1.65953	1.97278	3.6448	3.78339	3.67505	2.51677	1.19596	1.99198	4.75831	5.35438	3.73731	3.80509	1.88359	2.37057	3.42091	4.12828	3.34727	2.17355	3.46823	2.37648	3.80134	5.17801	3.43327	2.82543	1.29693	2.55173	1.18564	3.2059	2.70199
ENSMMUT00000047524	chr1:21966038-21982581	5.70166e-07	9.68827e-07	8.78104e-07	7.0587e-07	7.04936e-07	6.20118e-07	8.39388e-07	7.33755e-07	5.67935e-07	0.18883	3.09199e-07	6.09573e-07	0.228979	4.43478e-07	7.67512e-07	7.28471e-07	7.79972e-07	6.8426e-07	6.5818e-07	5.34807e-07	6.81481e-07	0.18093	3.74347e-07	6.01033e-07	0.239479	9.22259e-07	8.22376e-07	4.5415e-07	6.24083e-07	7.18029e-07	4.49795e-07	5.2282e-07	7.01646e-07	6.1489e-07	3.65287e-07	0.189968	6.53261e-07	6.75919e-07	6.89837e-07	7.03709e-07	9.21455e-07	6.01457e-07	1.14228e-06	8.95603e-07	7.05229e-07	4.17508e-07	5.93357e-07	5.95844e-07
ENSMMUT00000052916	chr1:22187597-22187702	0	0	0	0	0	0	0	0	0	0	0	0	0	0	0	0	0	0	0	0	0	0	0	0	0	0	0	0	0	0	0	0	0	0	0	0	0	0	0	0	0	0	0	0	0	0	0	0
ENSMMUT00000009382	chr1:21931788-21962346	0.234145	2.84493e-11	4.00501e-13	0.313526	0.623787	0.44579	0.18227	0.165896	0.695734	0.793846	2.58579e-05	0.385653	0.107965	0.637376	2.00664e-11	6.24048e-08	0.516797	0.574625	7.54826e-22	0.146652	7.17668e-05	0.0646031	0.52351	2.48602e-27	3.33947e-17	9.20496e-225	0.109338	0.515333	0.422165	0.731314	0.795734	0.000358395	3.11146e-08	3.18212e-11	0.443778	0.295264	0.844928	3.57687e-06	3.98208e-24	3.14388e-27	0.339181	0.635643	1.24138e-06	0.504766	1.14878	3.21095e-06	0.300105	0.442975
ENSMMUT00000000908	chr1:21931824-21938070	0.149957	0	0.187048	1.65641e-24	0.163171	1.95523e-15	0.0809779	0	0.113459	0.225205	0.277622	0.247398	0.268731	2.08113e-25	0.340426	0.22567	2.87982e-27	0.137222	0.0699986	2.12122e-23	0.64098	0.22568	0.441211	0.0693942	0.63433	0	0.299869	3.7862e-35	0.109349	1.30282e-19	9.33599e-21	0.105552	0.721798	0.320384	0.0866737	5.88403e-23	0.43925	0.227865	0.156634	0.163911	0.112045	0.814131	0.27623	0.138685	0.156726	0.572495	0.454055	0.315829
ENSMMUT00000009631	chr1:21957673-21965830	10.6449	1.22383	7.98405	9.4308	21.6019	12.857	10.646	2.69826	12.6946	8.41422	22.6923	9.43767	17.1468	2.91968	12.1137	14.7616	20.3329	13.0882	12.1027	1.06014	18.0459	12.7247	15.4382	19.1108	13.2552	4.94425	12.0823	12.6279	12.7424	18.2037	10.8028	2.67089	15.9882	11.2023	27.2477	8.92668	14.0889	11.5147	11.1061	10.1061	14.6299	12.3713	6.64211	1.18842	12.6825	7.56234	18.0899	10.2387
ENSMMUT00000047525	chr1:21957702-21965802	13.3456	3.46042	10.721	9.70617	29.7136	23.3553	15.57	3.11813	14.8912	13.47	24.0254	25.2454	3.26865	4.5964	7.54415	6.02479	26.9804	23.8089	12.5134	3.94813	9.00299	10.4166	32.7947	15.7916	8.70294	0.0130383	8.5408	7.71834	37.5211	21.412	12.4318	3.58626	11.0394	9.53453	21.8169	26.6213	8.91362	12.5519	19.3479	7.51219	24.0627	19.8582	7.85443	6.10864	14.48	7.85485	7.05292	30.4327
ENSMMUT00000036357	chr1:21958778-21958885	0	0	0	0	0	0	0	0	0	0	0	0	0	0	0	0	0	0	0	0	0	0	0	0	0	0	0	0	0	0	0	0	0	0	0	0	0	0	0	0	0	0	0	0	0	0	0	0
ENSMMUT00000047519	chr1:22306815-22310225	0.370491	2.32303	0.628052	1.33045	0.545127	0.85212	0.641919	1.84166	0.348024	0.298663	0.368345	0.384685	0.431447	1.67482	1.19103	1.23756	0.470038	0.416849	0.513901	1.95055	0.392024	0.424712	0.222479	0.467988	0.581769	2.26035	1.15341	1.76746	0.521929	0.92805	0.825862	2.20007	0.264357	0.429857	0.226929	0.429909	0.438328	5.18693	0.670952	0.600663	0.917168	1.2018	2.90123	1.1155	0.638938	0.387199	0.464885	0.454464
ENSMMUT00000008203	chr1:22246330-22277627	34.1033	10.1602	41.5157	34.3118	71.0644	70.8112	37.9492	13.0789	42.7033	24.8189	55.3226	51.0383	32.1185	11.5981	48.4117	34.7564	73.4819	70.1464	43.5949	10.4575	34.3259	25.4675	53.5767	50.7513	33.9926	13.6963	46.2903	28.0224	73.6836	75.1491	44.2478	11.4266	34.554	26.1819	58.0466	50.2389	35.9698	19.2426	29.6204	15.5985	55.201	24.7073	21.1535	11.877	37.9255	26.7465	35.4682	46.9929
ENSMMUT00000004575	chr1:22257787-22258306	0.814386	0	0.302139	0.485549	2.01929	0.450925	1.04501	0	1.61146	0.903123	1.64903	0.881384	0.507363	0	1.37016	0.242552	1.98988	0.441177	1.13311	0	0	0	0.735686	0.674468	0.513101	0	0	0.7384	1.7576	1.33938	0.230016	0.168729	0	0.82717	0.600431	0.2275	0	0.245074	0.25361	0.794648	0.285498	0	0	0	0.966039	0.204898	0.567608	0
ENSMMUT00000009634	chr1:21991986-22078516	32.0403	35.9897	44.8902	39.6621	55.1505	45.9796	35.9706	35.3854	23.6202	28.0206	39.3072	36.6678	33.6698	36.7139	43.5892	39.399	54.8206	45.73	37.1725	34.7022	24.7266	31.7137	42.5463	40.3094	32.1991	34.7432	45.1586	43.4029	54.1064	50.5558	35.6962	36.8804	24.7951	29.2889	41.4682	40.1974	35.9434	31.4902	27.3845	27.6441	39.3687	36.1687	22.8996	38.7683	26.3037	17.2879	25.6818	40.3034
ENSMMUT00000047523	chr1:21992774-22078525	2.88015e-06	4.58405e-08	7.30748e-06	0.913575	3.56608e-08	0.344879	4.37228e-07	1.37921e-09	2.59362e-06	2.40616e-08	1.15868	1.25969	0.496454	1.92093e-09	2.47697	3.19019e-06	8.26144e-07	5.77742e-07	0.452166	8.44167e-09	0.73837	0.497426	1.18585e-05	1.62157e-06	2.15485e-07	1.11516e-09	1.69475e-05	0.656596	7.83504e-07	2.5852e-07	4.38012e-07	0.133794	1.02122	1.42157e-06	2.8837e-06	2.06598e-06	0.434784	1.46659e-06	2.83571e-06	0.908247	9.50287e-07	6.29678e-06	3.5496e-06	1.02508e-08	1.9106e-05	1.09516e-05	2.05655	0.446669
ENSMMUT00000009635	chr1:21995964-22078516	3.22632e-10	6.25408e-11	0.662459	1.09894e-06	1.3391e-06	2.18177e-07	6.17616e-09	0.383021	4.07584e-07	4.54466e-07	2.37832e-06	1.23072e-06	2.84286e-07	0.577317	4.38055e-06	1.52638e-09	6.15866e-08	5.01971e-09	2.57032e-07	0.691111	0.478885	3.85602e-07	2.07658e-13	6.23418e-08	6.81818e-08	0.440088	1.35173	0.408249	3.75577e-07	1.38301e-08	2.83809e-08	0.302865	1.31489e-06	1.98915e-08	5.60575e-09	1.40032e-07	2.49178e-07	0.40295	1.15226e-09	3.2354e-07	5.33897e-09	2.12777e-12	0.473166	3.15714e-09	3.19946e-05	1.26089e-14	1.30593e-05	3.11982e-07
ENSMMUT00000047522	chr1:21999819-22144901	0	0	0	0	0	0	0	0	0	0	0	0	0	0	0	0	0	0	0	0	0	0	0	0	0	0	0	0	0	0	0	0	0	0	0	0	0	0	0	0	0	0	0	0	0	0	0	0
ENSMMUT00000047521	chr1:22056585-22057060	0	0	0	0	0	0	0	0	0	0	0	0	0	0	0	0	0	0	0	0	0	0	0	0	0	0	0	0	0	0	0	0	0	0	0	0	0	0	0	0	0	0	0	0	0	0	0	0
ENSMMUT00000047520	chr1:22057927-22058318	0	0	0	0	0	0	0	0	0	0	0	0	0	0	0	0	0	0	0	0	0	0	0	0	0	0	0	0	0	0	0	0	0	0	0	0	0	0	0	0	0	0	0	0	0	0	0	0
ENSMMUT00000003545	chr1:22317952-22330765	0	0	0	0	0	0	0	0	0	0	0	0	0.11587	0	0.125164	0	0	0	0	0	0	0	0	0	0	0	0	0	0	0	0	0	0.106494	0	0	0	0	0	0	0	0	0	0	0.134811	0	0	0	0
ENSMMUT00000026814	chr1:22473946-22474630	10.3641	2.76829	7.75648	6.71191	6.83593	4.15553	6.01945	2.88028	11.8198	9.51389	12.1386	6.67252	11.0211	1.72859	8.65835	7.82339	8.514	4.79171	5.51947	2.41093	14.3886	9.549	12.3014	7.10409	9.45703	1.9684	8.94857	7.1288	7.43753	4.26132	5.90495	4.44267	13.8128	10.2092	11.363	8.23639	0.458055	6.61415	8.347	4.53337	4.13447	3.663	4.66431	0.777137	2.86155	0.404625	1.99285	3.59786
ENSMMUT00000047516	chr1:22568117-22571689	0	0	0	0	0	0	0	0	0	0	0	0	0	0	0	0	0	0	0	0	0	0	0	0	0	0	0	0	0	0	0	0	0	0	0	0	0	0	0	0	0	0	0	0	0	0	0	0
ENSMMUT00000015046	chr1:22530399-22555878	4.43185	5.28142	7.15722	7.46072	3.78609	3.75305	5.77143	3.94744	6.48502	6.288	4.36767	3.3157	5.76572	4.62346	6.14051	7.76446	5.0163	1.62412	4.86052	3.46408	6.03977	4.83998	4.75791	2.80723	5.00967	5.21169	8.88116	7.56393	4.17957	3.35859	4.93331	3.56484	6.86654	6.09016	4.22855	3.20435	3.04434	4.47175	7.14423	8.30971	2.19342	6.10749	5.10367	5.29101	2.93781	3.47632	3.63455	1.95963
ENSMMUT00000030759	chr1:22641639-22646590	0	0.132694	0	0	0	0	0	0.571074	0	0	0	0	0	0	0	0	0	0	0	0.75117	0	0	0	0	0	0.136287	0	0	0	0	0	1.52261	0	0	0	0	0	0	0	0	0	0	0	0.121066	0	0	0	0
ENSMMUT00000030758	chr1:22687877-22688056	0	0	0	0	0	0	0	0	0	0	0	0	0	0	0	0	0	0	0	0	0	0	0	0	0	0	0	0	0	0	0	0	0	0	0	0	0	0	0	0	0	0	0	0	0	0	0	0
ENSMMUT00000003547	chr1:22333541-22436349	1.86419	0.643658	1.02432	1.24021	2.40514	2.67523	1.94368	1.03412	0.386894	0.672809	2.92039	1.8167	1.45566	1.44695	0.672463	2.20066	3.20882	2.70874	1.63485	0.38298	0.76779	0.851751	3.15913	1.21652	0.504365	9.54916e-12	1.02467	1.90969	3.38741	3.23017	1.55961	0.580543	7.95393e-05	1.82897	1.28029	0.118599	0.483741	1.02554	1.02617	1.35142	1.79957	0.639154	2.33743e-06	0.670958	0.804938	0.10323	0.000525554	2.46761
ENSMMUT00000003546	chr1:22333560-22455767	1.01992	1.40502	1.89525	2.71443	5.3179	1.8159	2.27641	0.417913	1.79241	1.77442	1.93201	2.67683	1.9576	0.345028	2.30947	2.59237	5.19894	2.29784	2.65375	0.630594	1.22036	1.66969	2.47996	2.89399	2.57855	1.56097	2.17559	2.39925	4.51117	2.38369	2.49383	0.633963	1.70859	1.39318	3.51121	3.82346	1.79932	1.82	0.678938	1.38087	1.5634	1.99981	2.9197	6.73499e-07	0.410736	0.728616	1.67317	1.60474
ENSMMUT00000047518	chr1:22333928-22455767	0.405738	9.64919e-10	0.644416	0.474288	2.42525e-06	3.105e-07	2.73634e-07	1.9879e-05	1.34492e-36	0.000211809	2.20868e-06	2.31539e-08	4.08196e-05	1.3463e-06	3.56345e-06	1.94786e-06	7.0194e-14	4.3093e-08	4.89198e-06	3.83258e-06	0.445989	3.89304e-05	2.65036e-06	3.02303e-07	6.64883e-06	5.36911e-05	4.81159e-06	4.42956e-06	8.4503e-18	2.15164e-15	1.96058e-06	0.232242	0.393411	5.21512e-06	3.09814e-07	3.9612e-35	5.19644e-13	1.4478e-05	2.55364e-06	0.000575115	1.02471e-08	3.37205e-11	1.03733e-25	1.10905e-13	4.45126e-06	1.49852e-07	6.32439e-39	1.49276e-07
ENSMMUT00000047517	chr1:22388010-22436349	6.02833e-05	8.08779e-10	0.641718	0.831225	0.541092	0.261885	0.16913	0.10308	0.00336388	1.30171	0.695093	2.50472e-06	2.88852e-27	0.260005	1.1697	2.50584e-07	0.0907823	0.296832	0.392275	0.484008	0.453077	0.622696	3.58541e-11	0.213124	0.0194981	0.176378	0.361493	0.591545	8.81784e-06	2.75329e-06	0.629111	0.352234	0.338235	0.733217	0.0906856	0.0484918	0.13708	0.268958	4.11158e-14	0.536851	0.691153	0.0383183	0.000107976	0.169397	0.467106	7.82098e-05	0.491921	0.301453
ENSMMUT00000005868	chr1:22723530-22745134	0	0	0	0	0	0	0	0	0	0	0	0	0	0	0.104449	0	0	0	0	0	0	0	0	0	0	0	0	0	0	0	0	0.0643125	0	0	0	0	0	0.0934117	0	0	0	0	0	0	0	0	0	0
ENSMMUT00000005869	chr1:22771692-22777834	0	0.158953	0.890742	3.1015	0.425223	0.110782	0	0.0977265	0.226228	0.110938	0	0	0	0.161288	0.942525	2.14522	0.244434	0	0	0.245406	0	0	0	0	0	0.163257	1.63583	2.29783	0.123372	0.548424	0	0.248717	0.343684	0	0	0	0	0.842925	0	0	0.140281	0	0.14507	0.725118	0.237333	0	0	0
ENSMMUT00000005870	chr1:22798562-22807026	0.564228	0	0	0.252301	0.29979	0	0.271502	0	0.239242	0.23464	0.155793	0	0	0	1.13914	0.25207	0	0.229244	0	0.346031	0.23912	0.212335	0.305819	0	0.266617	0.690593	0.576646	0.255791	0	0	0.239042	0.52605	0	0.214907	0.311996	0.236426	0	0.76407	0.263562	0	0	0	0	0	0.250986	0.212938	0	0
ENSMMUT00000005871	chr1:22822566-22833389	0	0	0	0	0	0.646055	0	0	0	0	0.214762	0	0.363458	0	0.785228	0.347512	0.356371	0.316044	0	0.238525	0	0.878198	0.421576	0.32208	0	0.476038	0	0	0.359739	0.319829	0	0	0	0.296278	0	2.29605e-06	0	0	0	0	0	0	0.423007	0	0	0.293564	0.542101	0
ENSMMUT00000049830	chr1:22866684-22866769	0	0	0	0	0	0	0	0	0	0	0	0	0	0	0	0	0	0	0	0	0	0	0	0	0	0	0	0	0	0	0	0	0	0	0	0	0	0	0	0	0	0	0	0	0	0	0	0
ENSMMUT00000005872	chr1:22845620-22852926	1.54297	0.525358	1.82248	1.54889	3.41314	2.14458	1.54586	0.622924	1.73576	1.8857	2.19152	1.43164	1.58904	0.723461	1.81188	1.37865	3.66432	2.43086	2.1556	0.675912	1.60142	1.80124	2.61188	1.46072	1.75581	0.732291	1.35166	1.3419	3.93196	2.53765	1.41412	0.802468	1.97433	1.29533	2.61184	1.5306	0.861006	1.44984	2.17697	2.02792	1.42405	2.85865	1.02744	0.890166	1.42876	1.30724	1.60247	1.49629
ENSMMUT00000047513	chr1:23050809-23050998	0	0	0	0	0	0	0	0	0	0	0	0	0	0	0	0	0	0	0	0	0	0	0	0	0	0	0	0	0	0	0	0	0	0	0	0	0	0	0	0	0	0	0	0	0	0	0	0
ENSMMUT00000009363	chr1:21728022-21835173	2.23357	2.70964	1.31937	3.68169	3.97629	2.40633	2.00479	2.72833	0.74791	3.87129	2.93064	2.65645	2.16242	2.7295	1.92201	4.04158	3.97058	2.73445	2.61808	2.63485	1.12466	3.40445	2.53615	2.15842	2.03862	2.76816	2.5913	4.39577	4.03515	2.50816	2.22736	2.67355	0.886032	2.49508	3.07202	2.13812	2.49377	4.0256	1.59532	3.11719	2.34868	2.02717	3.88892	2.99561	1.03086	0.863661	1.2172	2.803
ENSMMUT00000009356	chr1:21735845-21867771	1.60313	0.000322772	3.05499	6.68885	1.08873	0.888461	2.24501	0.000199656	1.7915	3.63102	1.87274	0.898871	1.86135	0.000329527	2.66292	6.30852	0.781701	0.752739	1.675	0.00016661	1.78861	3.89696	2.06942	1.36244	1.7899	6.28059e-08	2.30686	6.62259	1.47337	0.692521	1.965	0.000168141	1.93407	5.11769	1.85215	1.19213	0.710169	0.169935	1.97623	4.29981	0.980024	2.01668	0.000294272	0.000295465	0.823452	1.08938	3.18428	0.781698
ENSMMUT00000047529	chr1:21735845-21867771	3.95414e-06	0.0900472	1.70501e-05	8.2417e-06	3.08749e-05	0.00325778	3.59843e-05	0.0207184	1.7244e-05	0.270667	6.9001e-06	5.5365e-06	0.000141048	0.0322099	9.80601e-06	1.37154e-05	0.429768	0.000144683	0.00031749	0.0338451	1.18192e-05	1.07745e-05	0.000141989	2.3218e-05	2.05459e-05	9.58904e-08	7.15409e-06	1.88898e-05	6.10813e-06	6.96145e-05	2.12065e-05	0.0709716	5.4463e-06	1.15184e-05	1.8129e-05	4.73473e-06	2.47961e-05	6.4605e-06	1.28216e-05	3.29903e-05	3.51854e-06	5.28751e-06	0.12233	0.0355133	1.8699e-05	9.97984e-05	1.37061e-05	2.88819e-05
ENSMMUT00000047528	chr1:21777017-21807782	5.56701e-13	0	3.89264e-32	0.614553	0.0897426	0	5.48486e-08	0	0.0382531	3.4908e-06	4.15426e-53	9.68587e-67	1.07069e-15	0	3.56372e-12	5.0964e-15	0.000204833	0.0573384	1.34044e-103	0	0.765	0.0705939	0.529503	3.3931e-103	3.43621e-63	1.57141e-169	3.90952e-08	8.39039e-22	4.00489e-68	5.14097e-169	8.28493e-62	0	0.0894578	6.44869e-08	5.75323e-33	5.49008e-51	1.30518e-60	0	6.75439e-48	1.70837e-24	3.0842e-34	0.374122	0	0	6.54965e-19	6.38214e-28	0.0850995	2.05205e-228
ENSMMUT00000033414	chr1:23138683-23141569	0.13806	1.97431	1.9976	0.308676	0.14671	0.0573328	0.13289	2.37709	0.526858	0.344482	0.0381274	0.112082	0.0645086	2.00331	1.60272	0.863499	0	0	0.23051	2.75176	0.351059	0.415647	0.149687	0.0571797	0.260953	2.19674	0.98769	0.438124	0.127697	0.170295	0.409435	2.14531	0.415022	0.10517	0.114512	0	0	2.36815	0.193471	0.404142	0.217798	0.20215	1.20124	1.27592	0.307067	0.15631	0.0481203	0
ENSMMUT00000007219	chr1:22969158-23012145	5.18386e-12	1.15904e-24	7.67717e-22	2.42897e-25	1.58753e-80	1.11165e-32	7.85588e-26	2.04525e-29	2.10043e-22	5.17625e-11	1.061e-12	0.0485808	1.44457e-58	4.61935e-24	2.78715e-25	6.45758e-19	7.56408e-15	2.44143e-10	1.85602e-25	5.53713e-13	7.91205e-48	3.40548e-56	1.2501e-14	2.32608e-12	1.08524e-24	0	2.14239e-22	7.50521e-36	5.10532e-11	2.37054e-10	3.6329e-23	5.07265e-26	3.63002e-24	3.00686e-33	6.07397e-15	3.48318e-25	4.24118e-11	2.7183e-25	4.87899e-25	9.19732e-10	1.45412e-23	2.23401e-25	1.36208e-12	1.05747e-24	3.91138e-28	7.34113e-25	6.17733e-26	6.28111e-30
ENSMMUT00000047515	chr1:22977502-22996052	0	0	0	0	0	0	0	0	0	0	0	0	0	0	0	0	0	0	0	0	0	0	0	0	0	0	0	0	0	0	0	0	0	0	0	0	0	0	0	0	0	0	0	0	0	0	0	0
ENSMMUT00000047514	chr1:22990924-23012145	0.285358	1.58919e-06	1.63058e-06	0.329072	0.641432	0.527015	1.13255e-06	9.33109e-07	7.89725e-07	0.444144	0.132713	0.173827	0.48921	1.95326e-06	1.23918e-06	0.24549	0.256617	0.213092	0.343896	0.184712	0.449707	0.376768	0.132716	0.224456	8.26331e-07	0	8.19385e-07	0.413622	0.468534	0.210719	8.11313e-07	7.31317e-07	8.52392e-07	8.49437e-07	0.160747	8.55683e-07	0.232882	1.20857e-06	1.20463e-06	0.247564	9.29362e-07	0.293001	0.236681	1.44992e-06	9.71798e-07	1.00656e-06	8.90563e-07	5.73946e-07
ENSMMUT00000008421	chr1:22990927-23012116	0.469469	0.399909	0.0597587	4.22941e-06	0.0391707	6.36551e-06	0.574255	0.398309	0.32784	0.722851	0.614158	0.519339	0.0241482	0.346268	0.442642	0.0992483	0.631845	0.360526	3.6095e-06	0.309097	0.0598623	3.80939e-05	1.53062	0.580185	0.916556	0	0.395097	1.10523e-05	0.834123	0.326894	0.415956	0.370814	0.603701	0.738789	0.729857	0.992195	0.368605	0.443185	0.361166	0.287112	0.516289	0.0788694	0.13841	0.364864	0.530762	0.253294	0.452896	0.651976
ENSMMUT00000009650	chr1:23157628-23165342	4.52587	4.55448	1.1194	4.04759	3.09942	2.42244	3.67864	5.01081	3.41164	5.77187	3.7218	3.91912	4.88737	4.13493	2.53817	4.76279	3.40972	2.4518	3.77829	3.82421	3.06891	6.05587	3.54387	3.66552	4.37232	3.4468	2.77529	4.65073	3.06985	2.15034	4.51663	4.37592	3.80082	6.20584	3.61491	3.9615	2.14844	7.89944	5.26182	7.55658	4.54834	6.87232	5.57871	3.8273	1.78956	1.74601	2.94455	2.59204
ENSMMUT00000020261	chr1:23211906-23214476	0	0	0	0	0	0	0	0	0	0	0	0	0	0.0440405	0	0	0	0	0	0.0223364	0	0	0	0	0	0	0	0	0.0336873	0	0	0.0226378	0	0	0	0	0	0.0986418	0	0	0	0	0.0396119	0.0791986	1.62535e-06	0	0	0
ENSMMUT00000002108	chr1:23257152-23281401	0.572438	3.31051	1.00124	0.425938	0.967822	0.000267599	0.472546	5.93719	0.587409	0.655336	0.111748	1.08005	0.109289	1.85299	6.97551e-05	0.497222	0.000132623	0.834281	0.315485	7.80035	0.895347	0.227571	0.490256	0.83317	0.319789	8.54236	1.50722	0.871904	9.15604e-07	0.90043	0	6.37975	1.11103	0.287522	3.19526e-06	8.23914e-06	0	5.22571	0.932304	0	1.56701e-07	0.243531	4.95615	9.11537	0	0	6.89954e-07	0.303626
ENSMMUT00000002109	chr1:23257152-23281553	0.511009	6.29443	2.22197	0.94925	0.356856	0.429055	0.314833	5.25615	0.805088	0.233712	0.946999	2.52435e-08	0.92935	6.07384	3.26594	1.02509	0.852221	0.425309	0.321957	6.65733	0.645061	0.582251	1.01104	0.237306	0.597486	3.80206	1.34147	1.31454	0.537716	0.401322	0	6.41319	0.877229	0.466194	1.29032	0.676669	0	6.9758	4.91562e-09	0.126058	0.849184	2.57532e-07	3.3384	7.0804	0.114935	0.0975116	0.405237	0.258961
ENSMMUT00000012347	chr1:23299032-23315667	0.757394	0.324024	0.368583	0.629459	0.893631	0.534454	1.13827	0.190498	0.483565	0.489673	0.868	0.502671	0.705218	0.415812	0.508994	0.800683	0.686074	0.55243	0.81363	0.298956	0.276638	0.608468	0.689786	0.950585	0.54545	0.500484	0.707676	0.655216	0.598098	0.632005	0.936589	0.343999	0.480568	0.680127	0.880409	0.53251	0	1.63719	1.04712	1.19627	1.92321	1.8295	0.639917	0	0	0	0.0378059	0
ENSMMUT00000047512	chr1:23315346-23315698	6.30708	0.216942	5.0549	6.14339	8.18636	9.06438	9.98167	1.81398	4.12549	5.77317	6.61482	8.14087	5.38994	1.92916	5.03759	8.39813	10.0296	5.32501	8.58311	2.82064	4.37155	2.6337	9.7359	5.59661	11.5099	1.8015	7.72365	8.62646	9.53807	6.9598	7.54874	2.7806	4.76208	6.31989	9.02273	7.31145	0	19.3138	10.2972	13.009	13.3527	16.3714	8.17154	0	0	0	0	0
ENSMMUT00000012360	chr1:23328894-23363055	0.350748	0.597121	0.0557692	0.134435	0.0532463	0.0832324	0.434082	1.02793	0.382431	0.500099	0.221408	0.406792	0.234124	0.908841	0	0.134312	0.229559	0.162866	0.376472	0.887154	0.0849412	0.452559	0.244474	0.498069	0.284127	0.306644	0.0512096	0.181726	0.0463458	0.0834858	0.0849133	1.02308	0.172144	0.572551	0.19395	0.335937	0.128444	1.08566	0.7958	1.02674	0.895861	0.733675	0.708458	1.47094	0.401204	0.226922	0.489016	0.645682
ENSMMUT00000012371	chr1:23384941-23393892	0.0270809	0.0968166	0.0301412	0.0484381	0	0.044984	0	0.0198414	0	0.0843042	0.0149581	0	0	0	0.0820116	0.0967875	0.092875	0.0220058	0	0	0.0229538	0.0203826	0.0293626	0.0224327	0	0	0.138385	0.0736623	0.0500964	0.0222693	0	0	0	0.0206295	0	0	0.0231397	0.0977936	0.1012	0.158547	0	0.0528699	0	0	0.0963715	0.0204405	0.0566357	0.0654314
ENSMMUT00000052647	chr1:23504293-23504355	0	0	0	0	0	0	0	0	0	0	0	0	0	0	0	0	0	0	0	0	0	0	0	0	0	0	0	0	0	0	0	0	0	0	0	0	0	0	0	0	0	0	0	0	0	0	0	0
ENSMMUT00000012348	chr1:23317877-23325787	83.2325	44.1849	79.7241	87.7395	72.0596	73.5798	90.3247	39.426	78.9317	89.0572	76.7783	76.5368	76.2477	50.2564	73.9732	88.4409	74.4603	77.3217	92.8586	42.1909	81.5797	88.5763	75.1795	77.5482	79.7975	56.2245	79.5872	93.4158	77.4908	76.8985	89.8936	43.3041	83.3234	88.6491	79.0456	74.8862	75.4182	102.394	92.6773	83.243	62.6902	78.4713	85.1716	52.3234	84.5578	74.1334	91.7933	60.6036
ENSMMUT00000013999	chr1:23601163-23659153	3.07933	1.32731	7.29216	6.56253	1.94944	1.41481	2.27032	0.864053	2.00021	3.5965	1.91794	2.02122	2.87764	1.02992	7.67199	7.14191	2.16117	1.33098	3.22703	0.843797	2.33238	4.53673	2.09555	1.57385	2.72443	0.72172	6.89685	5.76224	2.8482	1.50855	2.38713	0.773738	2.19461	3.44376	2.93452	2.19629	2.51922	1.06468	2.63199	2.68505	1.10249	1.34305	0.926351	2.06582	1.80695	1.48357	1.9639	1.05534
ENSMMUT00000049541	chr1:23649544-23649662	0	0	0	0	0	0	0	0	0	0	0	0	0	0	0	0	0	0	0	0	0	0	0	0	0	0	0	0	0	0	0	0	0	0	0	0	0	0	0	0	0	0	0	0	0	0	0	0
ENSMMUT00000047511	chr1:23409374-23449643	9.43384	8.28316	16.6175	18.6422	13.767	7.65702	11.4461	6.65398	4.99406	9.75896	6.61356	8.965	10.0339	6.5563	18.6874	18.2877	14.1684	8.64214	9.72438	6.68069	7.33967	9.84098	12.8167	7.22755	7.672	3.85087	15.0048	19.9465	10.7334	8.95456	10.6472	3.7158	8.66538	8.1798	8.986	10.132	4.06482	14.3851	8.17392	14.2298	5.08568	12.1774	6.28095	7.8337	8.37578	6.20246	10.4036	5.55619
ENSMMUT00000012381	chr1:23409374-23449643	1.37415e-05	1.71609e-05	4.49131e-11	1.62742e-09	5.26225e-06	2.9088e-10	3.24089e-32	1.1586e-19	1.14233e-05	6.98963e-07	9.82888e-09	3.67847e-10	4.02883e-07	4.65995e-06	1.40627e-15	5.26519e-25	1.00226e-05	1.58516e-05	2.13922e-10	3.08748e-40	1.13252e-05	3.40149e-05	2.06078e-19	5.46604e-07	2.24952e-06	1.90125e-05	9.25932e-06	1.75746e-23	1.73421e-05	2.07817e-10	5.41956e-15	3.49862e-06	4.5799e-05	8.79072e-06	1.05782e-05	1.02909e-10	1.71139e-05	1.96508e-24	1.19756e-05	2.3383e-08	6.90041e-06	2.44857e-14	1.45192e-05	7.27576e-06	1.86591e-06	1.20524e-06	1.58859e-09	5.27992e-05
ENSMMUT00000047510	chr1:23411015-23449573	7.14479e-05	3.34901	3.83137	0.95614	1.99853	2.96747	0.00847691	0.000406092	4.20949	0.738448	3.65438	0.000143812	5.47886e-05	4.58747	0.000184178	0.000559163	2.91213	2.6868	0.453044	0.00286678	1.7649	1.0602	0.000227029	3.78878	1.79716	7.50393	3.22522	0.309566	5.67979	1.80832	0.000539119	2.50537	0.853916	2.22283	2.76675	0.000132568	4.40741	0.221863	1.31849	1.11577	1.32974	2.45918	5.5398	0.824034	1.79037e-05	0.874911	1.00265	1.93827
ENSMMUT00000047509	chr1:23423934-23449573	1.65791	3.43306e-34	0.000501372	0.8507	1.09399e-06	0.000249524	0.515453	1.28104e-82	0.910384	0.566947	5.05324e-05	4.85644e-16	1.64072e-20	1.02878e-23	8.23213e-26	2.37927	4.42616e-06	3.87341e-23	1.38156	8.87877e-70	4.66486e-13	4.23894e-09	7.67735e-23	0.228309	0.000198584	3.20409e-53	1.77646	0.508697	0.53428	6.23388e-33	2.09252e-22	6.21122e-07	4.37328e-13	7.85703e-10	1.34236e-07	1.27924e-13	4.02682e-10	4.15683e-73	3.43185e-14	3.68822e-09	0.827254	0.0442249	1.02331e-16	2.81517e-09	0.70157	0.644471	5.15531e-06	0.0967814
ENSMMUT00000012382	chr1:23444817-23449573	5.58573	2.19111e-11	12.4206	15.4502	5.76835	2.608	7.33762	2.40751	5.05278	9.49273	3.48026	5.1382	2.5637	0.601515	6.82183	7.52801	2.0118	0.00047254	7.93381	4.3488	6.69571	7.28642	0.625691	2.54883e-14	5.52552	0.732086	6.39165	3.4642	6.15484	0.0118251	5.45226	3.41705	5.85546	11.1817	3.16533	2.83169	4.2826	1.22798e-107	5.23145	6.05717	2.80608	12.8733	3.02387	2.88933	3.91619	4.4084	3.58589	2.72616
ENSMMUT00000003136	chr1:24158855-24183338	4.70995	21.0294	3.35501	13.5914	6.273	7.09348	15.0516	7.7299	0.639072	5.27539	1.07527	3.10997	4.69488	24.0721	2.85272	12.7373	6.84746	7.09323	16.5859	9.66694	0.958118	6.00283	1.32773	2.86104	4.92603	25.3651	4.10762	13.267	5.86665	8.10771	15.1652	8.50929	1.24056	6.12338	1.11122	2.73672	12.4491	8.73099	0.452058	7.65967	4.8214	11.0343	21.7198	24.5123	5.92225	6.9679	15.2783	4.50139
ENSMMUT00000015315	chr1:23885311-23960628	16.1156	22.0018	6.55576	17.275	11.8947	10.3122	12.9452	23.1778	7.94687	23.0176	9.81848	12.1195	15.8072	20.3977	6.79356	19.6785	12.3873	9.43698	13.0251	22.9011	7.22943	23.6148	10.7695	13.7022	15.5204	21.3233	6.74562	18.5872	12.4769	9.29439	14.1366	22.4372	7.91531	23.4409	11.3694	12.6571	9.03791	37.6332	13.3719	29.178	11.4603	23.462	26.3083	21.0125	6.56213	6.38559	13.6231	7.22594
ENSMMUT00000015316	chr1:23885682-23902550	9.24772	9.00382	3.44416	10.5621	5.39184	8.17734	11.4247	15.3546	5.15462	10.349	4.99844	7.37447	8.21853	18.4259	2.40884	9.74587	4.22756	7.13608	9.15164	13.7092	4.0871	6.92664	5.94493	8.15317	7.94022	11.6758	4.62415	9.28549	5.4576	7.93791	6.64651	17.29	4.17836	7.58199	3.86997	8.89384	5.04343	17.3453	4.32992	12.0825	7.31167	11.7149	11.7538	10.147	4.34279	5.13121	4.63218	5.86934
ENSMMUT00000014220	chr1:24518897-24519092	0	0	0	0	0	0	0	0	0	0	0	0	0	0	0	0	0	0	0	0	0	0	0	0	0	0	0	0	0	0	0	0	0	0	0	0	0	0	0	0	0	0	0	0	0	0	0	0
ENSMMUT00000047502	chr1:24536676-24536956	0	0	0	0	0	0	0	0	0	0	0	0	0	0	0	0	0	0	0	0	0	0	0	0	0	0	0	0	0	0	0	0	0	0	0	0	0	0	0	0	0	0	0	0	0	0	0	0
ENSMMUT00000005507	chr1:24594967-24606737	0	0	0	0	0	0	0	0	0	0	0	0	0	0	0	0	0	0	0	0	0	0	0	0	0	0	0	0	0	0	0	0	0	0	0	0	0	0	0	0	0	0	0	0	0	0	0	0
ENSMMUT00000005508	chr1:24595837-24606735	0	0	0	0	0	0	0	0	0	0	0	0	0	0	0	0	0	0	0	0	0	0	0	0	0	0	0	0	0	0	0	0	0	0	0	0	0	0	0	0	0	0	0	0	0	0	0	0
ENSMMUT00000036205	chr1:24605255-24605359	0	0	0	0	0	0	0	0	0	0	0	0	0	0	0	0	0	0	0	0	0	0	0	0	0	0	0	0	0	0	0	0	0	0	0	0	0	0	0	0	0	0	0	0	0	0	0	0
ENSMMUT00000024398	chr1:24184665-24390389	1.34585	3.28082e-07	5.01755	3.41258	1.61248	1.71157	2.33776	1.01576e-06	3.89728	2.46635	3.09632	2.77934	4.21036	5.47109e-07	4.41339	2.7022	2.60007	0.72041	1.81844	7.02241e-07	3.91729	2.79084	3.05927	0.0519787	2.87939	1.21394e-06	4.11364	5.5729	1.19592	2.35049	2.90793	2.35851e-07	1.73076	1.91773	2.55489	2.34139	1.54668	0.000149884	3.24995	3.86218	1.39896	4.84025	0.667679	4.05236e-07	2.82449	2.39937	1.54998	0.597048
ENSMMUT00000047507	chr1:24284708-24329155	2.02536	9.21593	4.66074	4.95526	7.40604	3.22185	4.07839	10.6774	3.83483	2.78065	4.98385	3.6819	4.00773	10.2227	3.85536	4.45812	6.60277	4.90062	3.63578	9.83659	3.35163	3.27196	6.13219	3.60239	4.15683	10.6591	4.38343	4.59025	6.38504	5.82158	4.02731	8.89551	2.08067	2.5694	4.94993	3.22462	4.3374	4.87883	2.16625	4.66573	3.50767	1.78006	3.89179	6.92482	1.76828	1.79608	2.17817	3.85839
ENSMMUT00000024395	chr1:24284893-24390413	5.70151	4.24433	5.84988	4.99402	4.89017	3.7425	4.36347	3.35359	3.16881	4.39429	5.35483	2.9637	2.14752	3.70378	5.98957	5.78765	5.17003	3.46724	4.54813	2.74869	3.04283	3.90565	4.02356	4.48211	3.37718	3.89847	4.46894	4.60237	5.55863	2.72304	3.86549	3.37399	4.1845	5.26331	4.60357	4.08949	3.65103	5.6167	3.19905	2.22549	2.11211	4.24806	4.24458	2.77603	2.78123	2.33551	3.35893	4.09145
ENSMMUT00000003141	chr1:24195323-24227772	0.425946	4.10196e-07	5.10372e-06	0.781854	0.297953	0.828226	0.313678	0.707506	0.000126836	0.670217	0.329828	0.214073	1.03074	0.266088	6.06135e-07	0.781137	0.550208	0.241797	6.74253e-05	0.76066	7.54241e-05	0.737287	0.622768	0.536967	0.398862	0.458498	4.08226e-05	0.917072	7.37779e-05	0.288411	5.08674e-06	0.770947	8.70445e-05	0.665971	0.213449	1.50581e-06	1.80385	1.19834e-05	1.11063e-05	0.635318	0.433509	0.538815	0.462871	0.516528	0.256275	0.694381	1.12778	2.27513e-06
ENSMMUT00000003143	chr1:24202633-24231748	3.14362e-07	9.9897e-08	1.20656e-07	2.87883e-06	2.0407e-06	5.79052e-08	0.255376	3.4309e-05	4.89302e-09	6.14049e-08	1.24061e-07	5.21516e-07	3.56394e-06	0.232864	1.27173e-07	3.9287e-09	1.1405e-09	6.71534e-07	1.49057e-10	2.09815e-05	5.0212e-10	1.96667e-10	5.07909e-10	0.217453	1.39907e-06	1.42186e-12	2.64033e-09	4.17313e-10	1.47086e-10	9.15492e-07	6.9598e-08	1.34825e-06	1.27983e-09	2.31867e-10	0.187616	1.04568e-07	1.02362e-12	5.18373e-08	5.3274e-08	3.37244e-05	3.77022e-07	2.59488e-06	4.27147e-05	2.08247e-06	0.438606	2.46878e-10	7.80661e-27	7.59743e-08
ENSMMUT00000003142	chr1:24204579-24225389	0.318895	0.298688	0.632898	1.52277e-06	0.746106	0.167929	2.01898e-06	1.33294e-06	0.159285	0.175223	0.0792605	0.355913	2.52773e-06	5.9116e-06	0.253013	4.21475e-06	1.0712e-05	0.366014	0.630455	2.32356e-06	0.325228	0.0951598	1.1889e-06	1.78078e-06	0.260984	1.38392e-05	0.62871	8.35637e-06	0.741775	0.55665	0.521277	3.75165e-07	0.215183	5.69156e-06	2.40455e-07	0.515578	1.61373e-05	0.265156	0.274394	0.131688	0.153911	0.322286	0.0432526	0.292	0.0368429	5.93154e-06	0.0249244	0.834572
ENSMMUT00000049684	chr1:24197107-24197245	0	0	0	0	0	0	0	0	0	0	0	0	0	0	0	0	0	0	0	0	0	0	0	0	0	0	0	0	0	0	0	0	0	0	0	0	0	0	0	0	0	0	0	0	0	0	0	0
ENSMMUT00000052110	chr1:24344464-24344521	0	0	0	0	0	0	0	0	0	0	0	0	0	0	0	0	0	0	0	0	0	0	0	0	0	0	0	0	0	0	0	0	0	0	0	0	0	0	0	0	0	0	0	0	0	0	0	0
ENSMMUT00000011270	chr1:24628019-24628565	2.79276	0.605113	1.69547	3.63292	3.77712	3.79559	4.15383	0.372032	2.58366	1.90047	3.22479	1.85475	3.08435	0.307001	3.84435	2.72219	4.65263	4.74507	4.6629	0.622818	2.58234	2.86635	3.57795	1.89243	2.87929	0.621496	3.89213	2.53218	4.46178	2.50533	3.22687	0.315611	1.30836	3.09447	3.50974	1.91494	1.30163	3.89652	2.6091	2.72507	4.27224	3.22181	1.65678	0.828128	1.80699	2.10796	1.94652	1.63581
ENSMMUT00000047506	chr1:24423989-24452625	0	0	0	0	0	0	0	0	0	0	0	0	0	0	0	0	0	0	0	0	0	0	0	0	0	0	0	0	0	0	0	0	0	0	0	0	0	0	0	0	0	0	0	0	0	0	0	0
ENSMMUT00000020804	chr1:24428590-24437026	0	0	0	0	0	0	0	0	0	0	0	0	0	0	0	0	0.129845	0	0	0	0	0	0.0768172	0	0	0	0	0	0	0	0	0	0	0	0	0	0	0	0	0	0	0	0	0	0	0	0	0
ENSMMUT00000020806	chr1:24437647-24470544	0.0922394	4.98929	0.161327	0.0843536	0.19217	0.160686	0.104056	6.18454	0.00471977	0.0339889	0.0228673	0.133841	8.76071e-08	5.4082	0.0579279	0.144515	0.173096	0.139093	0.0336459	6.37275	0.0416056	0.0698143	0.071652	0.0663045	0.0374987	5.55535	0.0690805	0.207241	0.275554	0.259565	0.0602599	6.69436	0.0227153	0.100982	0.0443877	0.129465	0.171519	9.32176	0.0468971	0.0931189	0.153982	0.0526324	5.56325	4.37305	0.0466046	0.0360032	0.0895111	0.108976
ENSMMUT00000047505	chr1:24449354-24514510	1.49908e-14	1.4919	3.80673e-09	0.199597	0.0416907	0.0358898	0.0169474	1.80433	0.0325797	0.06074	0.0411972	0.014208	0.0297537	1.49514	0.0158623	0.073356	0.0486704	0.00956291	0.0110508	1.90269	0.0281489	0.0367389	0.0336386	0.0447983	0.0270474	1.17401	0.0345615	0.132005	1.60012e-09	0.00919532	0.031258	2.02161	0.0262626	0.0121954	0.0167294	0.0553371	0.0463138	2.94727	0.0412983	0.0533194	3.14774e-14	0.0420233	1.45712	0.925488	0.010477	0.0171598	0.0412099	0.0176589
ENSMMUT00000047504	chr1:24451578-24455337	0	4.5554e-12	0	0	0	0	0	2.16813e-26	0	0	0	0	0	4.11474e-15	0	0	0.846701	0	0	2.17121e-12	0	0.803824	0	0	0	4.62733e-10	0	0	0	0	0	1.55981e-65	0	0	0	0	0.61776	6.41985e-26	0	0	0	0	9.2479e-14	7.51231e-09	0	0	0	0
ENSMMUT00000030352	chr1:24489586-24494935	0	4.68297e-07	0	2.48986e-07	0	0	0	2.30014e-19	0	0.0736944	0.0145062	0	0	2.94453e-10	0	0	0.0262108	0	0	7.60844e-09	0	0.0928645	0.00907598	0	0	6.226e-15	0	1.35593e-31	0.0780466	0.12232	0	5.50979e-07	0	0	0	0	0.0232331	3.79631e-07	0	0.182582	0.104672	0.132778	5.57889e-06	1.67415e-12	0	0	0.013495	0
ENSMMUT00000002231	chr1:24495069-24495791	0	0	0.975397	0	0	0	0	2.73674	0	0	0	0	0	1.79474	0	0	0	0	0	1.67089	0	0	0	0	0	3.71636	0	0	0	0	0	0.269571	0	0	0	0	0	1.37294	0	0	0	0	1.4872	0	0	0	0	0
ENSMMUT00000002235	chr1:24504375-24514505	2.16199e-07	1.43625e-08	0	0.0902548	0.120445	0	1.40438e-07	3.58626e-07	0	0	2.22888e-08	1.34679e-07	0	5.34741e-08	0	0	0	0	0	5.90136e-07	0.134835	0	0	0	0.336511	7.69993e-17	1.74054e-07	0.125229	8.6274e-08	0	0	8.42518e-06	0	0	0	1.09569e-07	0	4.23163e-06	0	0	2.09438e-07	1.67773e-07	3.07318e-20	1.61339e-07	0	0	0.160303	0
ENSMMUT00000047503	chr1:24504376-24506179	0.359675	0.751558	0	0.211051	0	0	0.255865	0.52569	0	0	0.12881	0.224034	0	0.102092	0	0	0	0	0	0.819815	0	0	0	0	0	1.53975e-05	0.306523	8.96045e-05	0.268622	0	0	1.27297	0	0	0	0.182283	0	1.96381	0	0	0.36026	0.566531	4.38842e-23	0.779576	0	0	3.36244e-05	0
ENSMMUT00000009659	chr1:24706797-24731860	0.164736	0.116251	0.0542873	0	0.207326	0.219467	0.376185	0.202733	0.0946299	0.0811351	0.193972	0.0791968	0.0455807	0.294897	0.147711	0.043581	0.178768	0.0792693	0.203593	0.149565	0.0940028	0.0367111	0.268816	0.0808058	0.0921924	0.0596992	0.0996979	0.0442244	0.270686	0.0802185	0.206643	0.0517096	0.0418925	0.0371558	0.161825	7.54872e-09	0.222276	1.27862	0.136704	0.126526	0.0512974	0.211198	0.159146	0.0530318	0.148899	0.0870801	0.114645	0.157131
ENSMMUT00000047501	chr1:24715470-24717729	0.241052	0	0	0	0	0.267698	0.0574457	0.163679	0.562208	0	2.21924e-06	0	0	0	0	0	0	0	0	0	0.566515	0	0.198273	0	0	0	0	0	0	0	0	0.67249	0	0	0	0.324485	1.78425e-06	1.68995e-08	0	0.506831	0	0.339219	0	0	0.368117	0.477735	0.304443	0
ENSMMUT00000029192	chr1:25152411-25190137	0	0	0	0.0273917	0	0.000720157	0	0	0	0	0	0	0	0	0	0	0	0	0	0.00028215	0	0	0	0	0.028946	0	0	0	0	0	0	0	0	0	0.0169363	0	0	0	0	0	0	0	0	0	0	0	0	0
ENSMMUT00000047499	chr1:25210812-25211010	0	0	0	0	0	0	0	0	0	0	0	0	0	0	0	0	0	0	0	0	0	0	0	0	0	0	0	0	0	0	0	0	0	0	0	0	0	0	0	0	0	0	0	0	0	0	0	0
ENSMMUT00000029196	chr1:25234178-25237916	0.160716	11.8745	11.8059	17.6614	1.33258	0.53393	1.0828	9.65566	20.1419	3.47544	0.0887616	0	0.150189	11.0773	10.2209	16.3704	1.17808	0.39179	0.939182	11.0392	18.7988	4.11277	0.266509	0	0.455663	12.196	10.0205	18.8128	1.78383	0.396482	0.408535	11.7875	19.6975	3.7953	0.355478	0	0.137326	12.6231	13.9637	14.2707	1.52123	1.41194	6.29267	11.0434	1.7158	5.45884	0.672153	0
ENSMMUT00000029197	chr1:25234280-25251518	0.381059	22.4783	21.8422	24.7289	2.27901	0.791222	2.20052	13.82	34.1278	5.3879	0.736574	0	0.712201	21.887	23.4646	27.4085	1.74578	0.92894	1.59058	16.7093	37.9509	6.30975	0.329543	0	0.360128	22.6205	22.7825	26.0685	2.11474	0.626709	1.13008	14.4479	40.1424	6.0959	0.526777	0	0	21.5011	21.716	26.0277	2.20419	2.97576	10.7755	19.0186	3.55965	11.6487	0.664018	0.153449
ENSMMUT00000029194	chr1:25226785-25229748	0.489684	3.99527	12.6183	13.1015	1.28487	0.650737	0.957633	3.81319	15.7291	1.99571	0.24039	0.0883241	0.406765	4.00431	11.7551	15.3632	1.10789	0.397902	1.18924	4.20557	17.8021	3.27834	0	0	0.411334	6.12987	12.1236	10.8543	0.821974	0.644289	1.02451	4.46519	19.2541	2.82108	0.0601615	0.091192	0.0929821	9.92347	13.0139	11.7873	1.72551	0.971178	6.86667	5.80004	1.17144	5.17599	0	0
ENSMMUT00000029195	chr1:25227706-25229824	8.62804e-06	0.752537	0.65843	0.670545	2.97357e-06	5.88206e-06	1.17706e-05	0.311925	0.47889	7.32025e-06	2.09438e-05	1.64822e-05	6.78423e-06	1.42328	3.2281e-06	2.6582e-06	2.09907e-06	1.86185e-05	9.86757e-06	5.80871e-07	2.55062e-06	2.07002e-06	0	0	3.5837e-05	7.79275e-06	1.72537e-06	1.84624e-06	2.02229e-05	9.70289e-06	4.75087e-06	2.99812e-07	2.8785e-06	1.43726e-06	1.12267e-05	5.20553e-06	1.26486e-06	5.10313e-06	3.29272e-06	1.8371e-06	8.27994e-06	2.11829e-05	6.22698e-06	2.49163e-06	9.6555e-06	9.40189e-06	0	0
ENSMMUT00000026173	chr1:25078764-25117437	4.20159	0.550771	2.91754	7.37197	2.97607	2.46662	5.33231	0.620068	3.52331	6.49898	3.95222	2.41115	3.96773	0.465974	3.13777	7.43749	2.975	2.33827	5.0425	0.575648	3.04235	6.20815	4.14598	2.63859	4.74081	0.659749	2.65688	7.35259	3.05518	2.0626	5.64668	0.583579	3.228	6.85725	4.12827	2.70812	2.07748	1.81992	4.62661	2.86785	1.45666	2.29823	2.24269	0.619019	1.11175	2.2068	5.48151	2.07905
ENSMMUT00000047500	chr1:25078818-25090836	2.86855	5.78776e-08	1.25287	1.25644	1.52854e-05	1.85483e-07	0.000308187	0	7.76588e-06	1.29397	8.79208e-07	7.77726e-08	0.328256	8.52162e-08	5.15666e-06	0.762722	3.43037e-06	1.12863e-07	0.771441	0	0.24936	2.03295	0.000441043	2.35424e-07	2.34346e-05	1.16745e-06	0.183146	7.20284e-06	0.0535228	9.33434e-07	0.704475	1.32521e-08	1.85403	1.00679e-05	0.170027	5.91575e-07	2.60461e-07	3.33262e-10	0.97464	4.63174e-05	7.2487e-05	3.59007e-06	5.03477e-08	0	0.421728	4.21593e-07	1.2923e-06	0.578255
ENSMMUT00000030969	chr1:24665867-24680191	14.6937	6.48514	22.6627	15.0731	25.8056	20.3025	12.9276	6.10915	13.4479	10.792	16.2112	14.8213	13.692	6.45767	25.835	12.9597	24.336	20.5545	14.111	6.28838	13.6406	10.8723	17.3513	14.7012	13.0074	7.96363	23.1462	13.7941	23.4396	20.7136	13.5346	6.38676	13.2922	10.6532	16.7037	14.6976	11.7275	10.2568	13.9539	8.59315	10.2472	10.0994	8.53778	6.19829	10.236	7.25538	10.4087	13.916
ENSMMUT00000006670	chr1:24665870-24678053	0.242707	0.42112	0.758143	0.0780762	0.355879	0.130644	0.161269	7.77675e-10	0.153075	1.39248e-09	0.138483	0.134555	0.0830047	4.19813e-09	0.785498	0.219562	7.10526e-11	7.39474e-11	0.0703169	0.0496362	0.213258	0.199448	0.266394	0.0679977	0.0814158	0.0990017	0.262424	0.0808354	4.64512e-10	0.195969	2.3209e-10	0.256461	0.227054	0.192451	0.0451943	0.220675	2.23042e-10	0.16255	0.0780563	2.8098e-10	8.27332e-10	0.080808	0.272113	0.183332	0.154987	0.264774	0.0635401	0.0666494
ENSMMUT00000032896	chr1:25364592-25486608	0	7.65352e-05	0.000102262	8.13308e-05	0	0	0	5.94635e-05	5.4464e-05	0.0462665	0	0	0	0.000149026	7.8153e-05	1.68802e-07	5.88468e-05	0	0	7.55829e-05	0	0	0	0	0	7.42206e-08	1.02848e-06	7.01965e-05	0	0	0	0	0	0	0	0	0	8.29475e-05	6.00003e-05	0	0	0	6.98504e-05	0.000269814	0	0	0	0
ENSMMUT00000032898	chr1:25370493-25486608	0	0.0681986	0.286855	0.230495	0	0	0	0.223821	0.0485315	3.85777e-06	0	0	0	0.276969	0.361399	0.368587	0.052437	0	0	0.140472	0	0	0	0	0	0.280504	0.421598	0.324606	0	0	0	0	0	0	0	0	0	0.232676	0.0534648	0	0	0	0.062242	0.331957	0	0	0	0
ENSMMUT00000051759	chr1:25753527-25753624	0	0	0	0	0	0	0	0	0	0	0	0	0	0	0	0	0	0	0	0	0	0	0	0	0	0	0	0	0	0	0	0	0	0	0	0	0	0	0	0	0	0	0	0	0	0	0	0
ENSMMUT00000047498	chr1:25780561-25784613	0	0	0	0	0	0	0	0.063286	0	0	0	0	0	0	0	0	0.0791455	0	0	0	0	0	0.0468251	0	0	0	0	0	0	0	0	0	0	0	0	0	0	0	0	0	0	0	0	0	0	0	0	0
ENSMMUT00000013655	chr1:25595961-25661729	1.77421	8.53956	2.20057	4.81373	2.90155	3.31068	7.21438	3.25889	2.51402	3.05143	2.56686	2.53372	3.7862	8.12655	2.51833	5.6582	3.32795	5.62755	6.48991	3.04881	2.6954	2.95916	2.71879	2.6048	2.68399	7.92822	2.4063	5.40802	3.82235	6.03541	3.90362	3.5629	1.75543	3.3876	3.4931	2.21966	1.48886	3.76128	2.86903	4.55526	5.45183	8.97573	4.71669	3.8519	1.40471	1.00899	1.23789	0.903674
ENSMMUT00000013654	chr1:25595963-25661730	6.6728	4.29675	6.9865	10.6983	13.5141	9.05101	7.92502	4.47975	4.62266	6.14011	8.17999	6.09519	5.51038	4.27066	7.6601	9.37077	13.3512	7.64716	9.60571	4.78005	4.0358	5.58842	7.87468	5.29356	5.62655	3.32865	7.16838	10.3613	14.1576	6.54186	11.5514	4.26207	4.63522	4.65844	7.18946	6.01766	3.59498	9.55858	6.3908	9.03607	7.27817	9.32037	3.64956	0.256668	2.08666	1.3923	3.36628	5.0079
ENSMMUT00000015352	chr1:25961590-25971277	1.25089	2.89616	2.74243	2.30237	1.71702	1.40955	1.96049	2.5646	2.12944	2.01902	1.25728	1.03277	1.61423	2.09699	3.15007	2.25459	1.60277	1.15391	1.56264	2.58421	1.98365	1.65634	1.34345	0.923388	1.44347	2.78358	2.77538	2.04849	1.83673	1.27485	1.73389	2.43894	2.18287	1.8072	1.42654	0.92622	0.586643	2.29467	1.61247	2.1758	1.18602	2.01669	2.73076	1.92829	0.727091	1.2137	1.16035	0.808411
ENSMMUT00000015353	chr1:25964116-25970227	0.859522	1.73082e-08	0.91983	1.23563	0.296283	0.189076	0.353198	1.63457e-08	0.62666	0.531861	0.344289	0.317169	0.701891	0.116885	0.956433	0.551045	0.184289	0.276633	0.661221	4.66369e-08	0.737077	0.373102	0.377892	2.87885e-07	0.484396	2.52724e-08	1.30468	1.191	0.578645	0.290047	0.41556	1.60042e-09	8.12096e-05	0.756228	0.753435	0.227585	0.688842	1.99895e-08	0.927145	0.844406	0.119096	0.410935	0.461825	0.123136	0.166081	0.350195	1.06298	5.09239e-09
ENSMMUT00000015354	chr1:25971054-25973662	0	0	0	0	0	0	0	0	0	0.0930493	0	0	0	0	0.225412	0	0	0	0	0	0	0.0842869	0.0606335	0.0937498	0	0	0	0	0	0	0	0	0.09611	0	0	0	0	0	0	0.109215	0	0	0	0.244175	0	0	0	0
ENSMMUT00000034875	chr1:25972087-25972182	0	0	0	0	0	0	0	0	0	0	0	0	0	0	0	0	0	0	0	0	0	0	0	0	0	0	0	0	0	0	0	0	0	0	0	0	0	0	0	0	0	0	0	0	0	0	0	0
ENSMMUT00000015355	chr1:25985737-26027769	5.25804	6.8803	5.04898	6.63867	11.5036	11.2174	9.42738	6.11855	2.71037	4.97347	4.32767	7.44905	4.43192	7.97872	3.74669	6.63258	13.3199	12.5666	9.55366	6.06995	2.18467	3.8799	4.19169	7.60039	3.50768	6.81421	4.9523	8.69357	9.8221	13.3106	9.7841	6.15186	3.7191	5.02643	4.27572	7.517	7.48802	4.28153	7.32024	4.72821	6.93951	7.14542	5.38231	2.5782	5.04478	3.89093	3.16217	3.98563
ENSMMUT00000010162	chr1:26053334-26057922	7.01185	6.26699	5.85317	11.4966	7.45117	4.85307	3.37321	3.85304	5.45077	9.71984	6.45202	6.6384	7.64468	4.23938	6.48837	6.7872	9.63721	7.12224	7.80484	3.94189	3.4669	11.8744	5.69935	1.93522	3.86557	2.86074	4.77745	9.00661	5.40461	5.76602	6.93151	3.2687	4.01491	10.2378	5.1697	4.40723	5.4921	11.6054	5.45895	4.56127	3.07267	7.41498	3.81308	1.90593	4.67864	6.17459	4.47868	3.29421
ENSMMUT00000007821	chr1:26160631-26162220	0	1.89689	2.27781	0.406726	0.12082	0.0944307	0.109435	2.24916	0.674931	0.0945639	0	0	0	3.29958	2.18068	1.01588	0.208356	0.184778	0.0949162	1.7432	0.192739	0.171149	0	0	0	2.22656	1.97538	0.824705	0	0	0.0963377	2.82676	0.292957	0.086611	0	0	0	5.23486	0.21244	0.221882	0.119576	0	2.96778	3.46131	0.101152	0.171635	0	0
ENSMMUT00000000481	chr1:26292895-26293176	0	0	0	0	0	0	0	0	0	0	0	0	0	0	0	0	0	0	0	0.615154	0	0	0	0	0	0	0	0	0	0	0	0	0	0	0	0	0	0	0	0	0	0	0	0	0	0	0	0
ENSMMUT00000016580	chr1:26107985-26133990	0.117841	0.0224688	0.120767	0.166339	0.100179	0.0626384	0.0816295	0.0138142	0.0719146	0.0475968	0.126014	0.0918445	0.126827	0.0227989	0.122068	0.237254	0.226158	0.140078	0.0472203	0.0115631	0.071208	0.014191	0.108109	0.0624737	0.066565	0	0.13874	0.1563	0.0851981	0.0697344	0	0	0.0728347	0.0451152	0.0898616	0.0474032	0	0	0.0396582	0	0	0	0	0	0.0167741	0	0	0.0303701
ENSMMUT00000016577	chr1:26111732-26134402	8.10584e-08	0.0658715	0.0304613	0.0128663	0	0	0.000123495	0	0.000108801	0.0443564	4.4147e-08	0	9.84893e-05	0	0.0978239	4.33956e-06	5.90371e-09	8.48819e-09	0	0	0.128572	0.0416034	0.134859	0	0.0399285	0	4.16437e-08	3.58134e-07	0.167758	0.000105502	0	0	0.000110193	0.130908	0.0460259	0.0463237	0	0.0499022	0.116117	0	0	0	0	0	0	0	0	0
ENSMMUT00000015348	chr1:25910052-25944427	18.551	23.1026	32.2687	23.3451	34.3965	26.3344	20.1015	20.4769	18.3588	19.1925	25.1703	21.3055	19.4826	24.1574	32.2181	25.1274	33.3579	26.3307	19.5545	21.6226	20.0604	17.2108	23.9819	21.5366	20.3279	21.4703	29.7017	25.9717	36.313	26.5029	19.405	20.8553	19.8492	18.0026	24.519	20.797	21.8585	12.7571	17.4936	12.5317	10.7983	12.8424	10.2963	15.5152	19.7244	16.5767	14.9459	21.5279
ENSMMUT00000004493	chr1:26358806-26367791	17.2058	9.54277	14.9748	21.5812	16.2523	11.564	18.8883	10.3334	12.144	18.5705	14.5044	13.998	15.8091	10.5989	14.6741	20.9169	16.7899	12.6037	21.0186	9.77773	12.8104	19.7101	15.4092	13.8939	17.3174	11.0373	14.1192	22.4685	16.348	11.9538	19.7135	10.1339	12.5782	17.3934	15.418	13.3613	11.8045	12.4722	15.5688	25.236	13.9984	29.3303	12.1224	10.6282	8.76081	9.42022	15.8668	9.93537
ENSMMUT00000027463	chr1:26386685-26397500	20.6791	14.1552	21.372	18.9341	33.1583	31.1809	23.5186	12.8964	17.0669	17.4552	27.8746	25.0823	22.0853	13.3957	18.2034	20.8964	32.5384	29.7066	22.2985	11.663	17.1103	16.1201	28.3263	24.6743	19.8922	12.6552	20.3166	18.5264	34.326	29.8093	23.4147	12.9298	17.8138	17.7688	25.4559	25.2732	20.4042	17.4466	21.0442	18.6165	25.1142	23.8506	13.789	9.83661	15.1669	13.9826	19.7353	20.4713
ENSMMUT00000003486	chr1:26300961-26305159	419.334	294.522	505.64	331.444	617.906	773.149	470.885	267.852	425.476	331.688	489.597	555.194	408.821	289.865	530.732	309.466	603.073	743.119	479.228	260.657	409.33	302.789	465.375	543.313	445.042	290.193	511.868	328.896	623.328	737.822	477.518	255.21	416.844	315.279	469.555	550.855	492.933	283.29	350.116	252.456	584.887	313.775	248.359	276.315	481.55	345.049	329.902	453.882
ENSMMUT00000027454	chr1:26410904-26435410	5.92198	3.85512	11.2882	9.25232	15.7467	17.22	10.5019	2.77076	5.58546	6.15865	9.76762	9.75289	5.95899	3.76206	9.36527	10.516	18.0475	16.6495	11.7088	2.69059	7.3968	5.56548	9.7852	9.92928	5.33812	2.78395	10.0638	8.61799	19.0642	16.899	10.2035	2.37836	6.3542	6.22498	10.367	9.25012	8.3371	5.17541	4.28871	5.50163	10.454	7.4845	5.39981	2.72003	5.89331	4.89752	8.17843	10.8539
ENSMMUT00000027455	chr1:26415963-26426666	0.608005	0.180185	2.02976	1.02563	1.0185e-06	1.98416e-07	0.764207	3.00211e-05	8.09645e-06	0.0751533	1.50211e-05	4.65711e-06	0.64736	3.09274e-05	1.86933	3.69788e-06	2.18916e-06	2.22951e-07	1.23318e-05	0.867822	0.912356	2.78924	1.75009e-06	0.184954	1.08885	0.520765	2.31655	1.85886	3.41757e-07	7.75745e-07	0.202074	0.898674	1.29819	3.51273e-05	0.306585	9.75424e-07	1.66922e-05	0.000137617	0.689921	3.4335	3.26411e-07	2.63094	0.610011	5.20005e-07	0.607988	0.777893	0.392795	7.54237e-06
ENSMMUT00000005988	chr1:26494026-26538735	0	0.0697126	1.10686	0.15695	0	0	0	0	0.0496089	0	0	0	0	0	1.3582	0.156806	0	0	0	0	0.099167	0	0	0	0	0.0716001	0.956579	0.212162	0	0	0	0	0	0	0	0	0	0	0	0.171243	0	0	0	0	0	0	0	0
ENSMMUT00000051507	chr1:26503387-26503488	0	0	0	0	0	0	0	0	0	0	0	0	0	0	0	0	0	0	0	0	0	0	0	0	0	0	0	0	0	0	0	0	0	0	0	0	0	0	0	0	0	0	0	0	0	0	0	0
ENSMMUT00000047495	chr1:26404424-26409809	0.681028	0.779211	1.38988	0.743245	6.51972	5.41714	1.02907	5.41536e-06	9.24719e-06	8.56581e-06	2.29501	2.71272	0.734187	0.852026	3.06535	1.099e-05	8.74918	6.07383	2.13261	1.94775e-05	2.18819e-05	2.10531	2.59071	3.94891	1.95746	1.13837	1.58008	1.00828	8.33805	8.45681	0.839885	0.482147	0.847319	4.44331e-06	2.29926	2.47312	5.28231e-06	3.22375	1.77882	2.11073e-05	2.67958	6.68713e-06	1.65801e-05	1.02798	1.82645	2.35842e-05	1.01809	6.70904
ENSMMUT00000027457	chr1:26404456-26409885	26.1961	9.04184	29.4497	32.5382	108.747	92.7911	40.9997	8.27736	20.2621	26.7843	57.8391	56.7292	27.7892	6.92088	31.4284	33.7048	107.882	100.529	40.1779	8.12304	22.1778	25.0138	55.5816	53.2596	29.6385	8.97962	31.6099	34.523	114.755	99.9011	43.0279	7.43161	22.7073	25.2736	55.6774	57.4434	56.8085	20.1079	23.0112	11.9739	40.5167	18.5064	18.36	6.90273	37.0998	23.2779	28.7205	84.5783
ENSMMUT00000027462	chr1:26399773-26404337	2.21918	2.73931e-15	0.000210139	5.45547e-05	12.3088	28.3385	0.000165685	2.01132e-07	0.00012896	5.12547e-05	0.000190755	0.000110508	2.5394e-05	1.51739e-05	5.87325e-05	6.25282e-05	0.00142825	9.87093	1.46703	3.07852e-06	4.00698e-05	1.43051	0.000109281	0.000216191	3.0059e-05	9.69649e-08	1.49713	4.90136e-05	0.00105853	16.5782	0.000116393	3.49325e-10	3.9671e-05	2.28812e-05	6.6109e-08	0.0367267	3.3756e-06	0.897552	1.47922e-10	1.77537e-05	0.00175899	1.48336e-05	2.19704e-05	3.12851e-06	0.000342066	2.16247e-05	4.00789e-05	0.000402202
ENSMMUT00000027461	chr1:26399773-26404364	30.4572	11.4818	34.5502	37.1446	102.004	63.9991	44.97	5.62295	27.9928	31.0152	71.066	61.9053	31.3315	8.67416	32.7279	36.3375	120.026	86.7755	43.7848	4.87386	29.3777	30.0626	74.2118	61.4647	34.8748	9.99677	30.2176	38.3158	118.446	80.3227	45.6408	8.28843	30.4454	33.7623	77.6364	62.1362	56.2665	19.6927	23.6435	18.9734	49.7113	33.1969	20.6717	8.83576	35.836	20.2729	38.8608	83.4935
ENSMMUT00000047497	chr1:26399807-26404361	0.7657	1.25881e-28	0.237855	1.24187e-38	0.922774	0.661709	0.331803	4.48811e-10	0.259706	3.97401e-40	0.580521	0.848418	2.72527e-29	8.03596e-20	3.2876e-39	0.246991	2.7072	0.697101	2.68776e-19	1.64237e-11	4.92624e-53	0.399229	0.776559	0.402496	4.74575e-38	0.722122	0.919283	0.75505	1.49757	0.905552	0.198436	0.141238	6.31267e-46	2.29886e-31	0.539103	1.09867	0.583905	3.07995e-14	0.600183	0.231188	0.66273	0.211766	2.44979e-20	5.33627e-15	0.253896	0.254261	8.86144e-52	0.536147
ENSMMUT00000047496	chr1:26399818-26404364	1.49706e-06	4.35704e-05	3.40417e-18	0.875698	2.0474	3.52511	1.08253	1.83504	1.95316	0.81592	0.372581	1.41559	1.97236	1.26019	1.6685	2.5921	0.000167875	0.751183	0.969521	2.96867	7.78014e-11	0.3373	5.10265e-09	2.47382e-17	1.59395e-07	1.30977e-05	4.24934	0.599124	0.0857342	0.000553325	2.95979e-14	6.41595e-06	4.51255e-11	0.746287	0.00123283	1.1383e-35	0.173386	3.11204	0.177742	1.88901e-06	9.43132e-33	1.11184e-06	1.69375	1.27902	0.489271	0.665873	2.27798e-12	0.218243
ENSMMUT00000005987	chr1:26462953-26488353	18.6029	9.46508	17.918	21.82	13.3059	14.6543	12.1405	10.6942	20.994	22.6133	16.005	16.9031	18.3199	6.1126	19.718	23.0775	14.5543	15.2923	14.6265	11.7152	21.4078	21.6485	17.7646	18.9653	20.1506	7.72491	18.6468	21.7971	14.4933	13.4765	16.1264	10.1823	22.1844	21.3657	16.0234	18.1086	15.8956	19.9595	20.3207	18.571	10.3094	15.5735	20.8551	10.8682	16.2321	17.0655	21.0977	11.1374
ENSMMUT00000004101	chr1:26462953-26488353	6.14094e-05	6.291e-05	8.98595e-05	5.68252e-05	5.24528e-05	1.22294	3.99735	6.51325e-05	5.90994e-05	0.000140243	9.03285e-05	5.9981e-05	0.000756014	5.17171	2.82126e-05	0.00119178	2.02269e-05	0.430426	0.261606	0.000836044	5.43003e-05	3.7235e-05	6.01156e-05	3.03772e-05	4.17704e-05	4.81126	2.42308e-05	0.000426654	6.34816e-05	1.68207	3.70504e-05	0.00205008	2.11029e-05	1.61245e-05	3.95718e-05	6.05631e-05	4.04242e-05	0.00018679	1.6195e-05	2.92557e-05	0.00024563	0.00170726	0.000216063	0.189765	2.53897e-05	0.000188522	6.50675e-05	0.472426
ENSMMUT00000032436	chr1:26696504-26705907	0	0	0	0	0	0	0	0	0	0	0	0	0	0.580996	0	0	0	0	3.31611e-08	0	0	0	0	0	0	0	0	0	0	0	0	0.404809	0	0	0	0	0	0	0	0	0	0	0.00892266	0	0	0	0	0
ENSMMUT00000032435	chr1:26696504-26736740	0	0	0	0	0	0	0	0	0	0	0	0	0	4.81424e-45	0	0.0231713	0	0.0210731	6.72583e-17	0	0	0	0	0	0	0	0	0.0235134	3.24142e-09	0	0.0219737	4.57929e-08	0	0	0	0	0	0.0234122	0	0	0	0	0.138894	0	0	0	0	0
ENSMMUT00000047494	chr1:26696614-26702848	0	0	0	0	0	0	0	0.247096	0	0	0	0	0	0.0299898	0	0	0	0	0.281546	0	0	0	0	0	0	0	0	0	0	0	0	0	0	0	0	0	0	0	0	0	0	0	0.458502	0	0	0	0	0
ENSMMUT00000032438	chr1:26725528-26734789	0	0	0	0	0	0	0	0	0	0	0	0	0	0	0	0	0	0	0	0	0	0	0	0	0	0	0	0	0.0897812	0	0	0.180998	0	0	0	0	0	0	0	0	0	0	0	0	0	0	0	0
ENSMMUT00000032440	chr1:26764629-26783764	0	0.398596	0	0	0	0	0	0.0816875	0	0	0.0615787	0	0	0	0	0	0	0	0	0.273506	0	0	0.060439	0	0	0.409388	0	0	0	0	0.0944702	0.207897	0	0	0	0	0	0.100655	0	0	0.117258	0	0.242521	0.121222	0	0	0	0
ENSMMUT00000053066	chr1:26765457-26765513	0	0	0	0	0	0	0	0	0	0	0	0	0	0	0	0	0	0	0	0	0	0	0	0	0	0	0	0	0	0	0	0	0	0	0	0	0	0	0	0	0	0	0	0	0	0	0	0
ENSMMUT00000032442	chr1:26797467-26825585	1.40012	0.911508	1.90245	2.54531	0.746379	0.428765	1.58454	1.20611	0.889056	1.31669	1.03674	0.567803	1.59733	1.18999	1.72547	2.26074	0.758241	0.723417	1.47964	1.20313	1.22557	1.33401	1.13197	0.641339	1.21846	1.01723	1.61793	2.39342	0.526129	1.09436	1.07422	0.948295	0.872568	1.78309	0.631366	0.751811	0.174407	1.54064	0.773103	1.20066	0.758771	0.564166	2.06501	1.17299	0.847898	0.611806	1.11359	0.366556
ENSMMUT00000032445	chr1:26798185-26825585	0.149428	1.35615e-06	2.01288e-07	9.89455e-08	7.31443e-09	8.42596e-07	3.75431e-05	7.46777e-07	0.208411	1.23909e-07	0.306655	0.407567	1.00064e-06	0.101212	4.15598e-06	1.0286e-06	4.09625e-07	2.16165e-06	7.23111e-07	1.11094e-07	0.305836	1.28767e-06	8.16398e-07	0.252763	0.103245	1.60897	6.18283e-06	0.0401326	0.324944	1.56828e-06	3.81215e-08	0.197044	2.5692e-08	8.13849e-07	8.05352e-07	0.123396	0.109559	0.0065656	6.22559e-08	0.9051	0.120119	5.34079e-07	6.37683e-08	9.91226e-08	2.21485e-05	0.0336812	0.205052	7.12334e-06
ENSMMUT00000019350	chr1:26584216-26587790	38.3653	35.5703	59.5773	49.6868	76.9706	69.9427	48.269	24.7559	42.4576	33.1671	44.1622	38.6754	39.6831	34.6011	58.2131	45.1252	77.1987	66.1992	48.1418	24.383	40.0409	31.9312	45.2435	40.9117	37.7623	32.2955	58.123	47.1626	75.7461	68.0065	49.5372	24.242	41.4285	31.9542	43.2652	40.3236	47.5744	27.1266	29.7075	24.6592	28.169	29.8747	31.2083	27.5203	27.6527	32.5927	41.6431	48.2391
ENSMMUT00000051055	chr1:26916967-26917056	0	0	0	0	0	0	0	0	0	0	0	0	0	0	0	0	0	0	0	0	0	0	0	0	0	0	0	0	0	0	0	0	0	0	0	0	0	0	0	0	0	0	0	0	0	0	0	0
ENSMMUT00000006322	chr1:26958643-27001476	5.66323e-05	5.54871e-05	6.4378e-06	3.04847e-07	1.17396e-05	1.13168e-07	5.33144e-05	3.41142e-05	6.98235e-06	2.69965e-05	7.16504e-07	4.66409e-07	4.20503e-07	0	5.39801e-06	1.16902e-06	2.46565e-06	2.10545e-07	2.67345e-05	2.91062e-07	3.94655e-05	6.15383e-06	1.58159e-06	1.43083e-06	5.74367e-05	1.92202e-08	1.57304e-05	2.49591e-06	7.12753e-07	1.3279e-06	7.68116e-05	3.2764e-08	3.99909e-05	0	3.48332e-07	1.21039e-05	2.46849e-05	3.93474e-05	2.29672e-07	3.55349e-05	5.95606e-05	8.84899e-05	6.60996e-05	6.60786e-05	1.40551e-05	9.62807e-07	4.33458e-07	3.91953e-07
ENSMMUT00000006321	chr1:26960327-26991568	0.332829	0.0634149	0.717293	0.342961	0.628868	0.318505	0.369077	0.0389883	0.282293	0.361749	0.443542	0.694939	0.358368	0.0644047	0.491571	0.812199	0.638872	0.353457	0.320115	0.235185	0.0451042	0.445416	0.235804	0.796902	0.268401	0.293358	0.60481	0.584336	0.742752	0.529963	0.180441	0.132422	0.0457047	0.121721	0.561316	0.540088	0.550652	0.21634	0.552883	0.374156	0.350039	0.207875	0.308883	0.308785	0.433222	0.251261	0.232057	0.90308
ENSMMUT00000047491	chr1:26993899-27051195	0.154185	0.206722	2.76659e-10	0.219475	0.108638	6.38799e-09	0.286474	0.0506841	0.204326	4.30138e-10	1.86706e-07	1.15859e-07	0	0.0927151	3.17911e-06	0.100361	0.220768	0	0.144815	3.92408e-07	4.75312e-08	1.51801e-06	1.29741e-06	0.127045	1.97155e-06	5.89573e-10	2.76067e-09	0.128422	0.222855	0.0824331	6.51699e-09	0.217841	8.17927e-07	1.08712e-07	8.9979e-05	0.129215	1.25562e-10	0.203566	0.16706	4.03547e-08	6.24019e-06	0.0376198	0.0419155	2.48222e-09	0.0909526	0.0675248	0.0950367	0.0310387
ENSMMUT00000047492	chr1:26993899-27052582	2.57866e-05	2.28507e-05	1.64863e-10	1.37283e-05	2.74899e-05	3.43229e-09	1.38331e-05	5.05154e-06	1.34597e-05	2.56323e-10	2.35473e-08	2.09929e-08	0	2.34607e-05	2.12458e-08	1.43706e-05	1.45429e-05	0	1.60076e-05	1.94931e-08	1.37227e-08	1.96309e-08	1.36403e-08	1.55751e-05	3.47819e-08	2.85626e-10	1.40849e-09	1.7461e-05	1.46803e-05	2.0859e-05	3.5016e-09	8.55171e-06	4.74567e-08	1.96978e-08	2.93972e-12	2.16106e-05	8.29843e-11	1.27332e-05	1.35364e-05	1.1063e-08	1.70791e-08	1.29864e-05	1.44692e-05	1.40456e-09	2.30148e-05	1.89502e-05	1.1651e-05	1.07145e-05
ENSMMUT00000047493	chr1:26993899-27052582	6.61684e-09	3.9552e-09	0.0866101	1.38286e-09	1.04572e-08	1.90145e-09	1.08947e-09	0.288412	1.4242e-09	1.56687e-10	0.0866141	0.109141	0	8.92451e-09	0.407309	3.18135e-09	1.53881e-09	0	2.77074e-09	0.175456	0.118145	0.163922	0.209903	2.97472e-09	0.198461	1.434e-10	0.171739	3.67987e-09	1.55336e-09	7.93479e-09	1.93985e-09	5.53165e-10	0.153943	0.102407	0.211917	5.54526e-09	5.59744e-11	1.28263e-09	1.74395e-09	0.181346	0.263866	6.63698e-09	7.39483e-09	8.1736e-10	8.75486e-09	7.95434e-09	2.22526e-09	5.47592e-09
ENSMMUT00000006324	chr1:27005492-27037428	0	0	0.309151	0.117267	0.225111	0.130564	0.0675974	7.12667e-15	0	0.130748	0	0.0819516	0	0.47725	0.239925	0.468591	2.52682e-18	0	0	0.47056	0	2.50413e-06	6.25278e-27	0.0678794	0.0332379	1.20256	0.229387	0.117684	2.55071e-18	0.18087	0.133201	0.00505705	0.0256258	0.0769035	0.21231	0	0.134323	0.606841	0.518139	0	0	0	0	0.17092	0.188465	0.199204	0.196879	0
ENSMMUT00000050015	chr1:27105296-27105382	49.8099	0	0	0	0	0	0	0	42.2405	0	54.2156	0	0	0	0	0	0	0	0	0	0	0	0	0	0	0	0	0	46.0711	0	0	0	0	0	0	0	0	44.968	0	0	0	48.6218	0	0	0	0	0	0
ENSMMUT00000003428	chr1:27234579-27241819	0	0	0	0.696678	0	0	0	0	0	0	0.430017	0.632056	0	0	0	0	0	0	0	0.477747	0	0	0	0	0	0	0.796146	0	0	0	0	0	0	0	0	0	0	0	0	0	0	0	0	0	0.693048	0	0	0
ENSMMUT00000006326	chr1:27053283-27104253	4.51799	2.18279	4.39224	9.86985	3.24671	3.04823	4.16145	1.96311	6.11025	6.20746	4.68194	3.27873	4.98029	2.091	6.17677	9.10319	3.82393	3.67128	5.39452	1.75653	5.26115	5.92478	4.30899	2.60596	4.9182	2.03219	6.13665	9.94159	4.95567	4.23241	5.99195	1.36556	4.63728	6.49784	4.2703	2.92295	3.56737	2.78858	7.7463	5.69252	3.36878	5.06614	2.48923	2.79909	3.96863	4.57532	4.99252	3.74705
ENSMMUT00000006327	chr1:27053283-27104253	3.94288e-06	1.37093e-05	1.06162e-08	5.38385e-06	3.02829e-06	1.73928e-06	2.09961e-06	2.95934e-06	3.42468e-06	3.64657e-06	2.17925e-06	8.71161e-06	7.43058e-06	1.3257e-05	1.90561e-06	3.02769e-06	2.44011e-06	6.05292e-11	4.37001e-06	2.64106e-06	2.65953e-06	2.85407e-06	3.18349e-07	2.54018e-06	4.37539e-06	1.36171e-05	3.83191e-06	3.02623e-06	3.22306e-10	2.34721e-06	2.64785e-06	1.28497e-06	6.80423e-06	2.56479e-06	2.86517e-06	9.23598e-19	1.82986e-06	2.68263e-06	4.01835e-06	0.521068	1.20554e-05	4.2861e-06	1.24987e-05	1.17805e-05	4.77656e-06	4.74891e-06	2.22646e-06	2.49339e-06
ENSMMUT00000006331	chr1:27053303-27101588	9.3339e-17	1.26594e-60	1.11263e-13	1.72201e-20	2.37804e-10	1.03337e-09	0.529891	0.092756	2.77785e-16	0.231371	2.09602e-15	0.160835	0.15361	0.126803	4.34113e-13	0.200286	0.484198	9.80002e-18	3.8021e-23	0.0693017	0.171477	0.147189	7.40165e-11	1.98625e-16	2.60098e-14	2.69486e-64	4.75811e-14	0.225564	0.233334	9.99784e-13	0.215052	0.0583608	0.230596	0.349231	0.0955016	1.44658e-40	3.75836e-10	1.4942e-16	3.86111e-21	7.36607e-13	5.95216e-27	1.6185e-20	1.96291e-54	2.5011e-66	8.20866e-19	1.19248e-17	1.00469e-11	0.385448
ENSMMUT00000006329	chr1:27077354-27090877	8.64075e-35	1.38434e-44	5.81172e-05	1.85259e-14	2.2199	1.59833	1.80385e-41	1.01769e-40	7.10105e-08	0.318036	2.25857	4.95133e-07	6.16902e-66	2.29956e-78	6.90569e-16	4.32076e-08	1.32899e-07	6.76728e-05	1.90758e-30	8.99012e-118	8.71136e-23	4.27961e-25	7.59507e-06	4.32781e-24	3.61639e-30	8.43794e-210	1.10874e-06	2.11997e-10	9.98566e-05	6.31977e-09	4.68026e-10	5.14741e-57	7.82641e-21	1.52254e-15	1.64337e-18	0.00381469	4.11519e-21	1.70965e-11	3.04575e-08	2.03938e-26	8.23182e-32	0.26529	1.74424e-55	3.74908e-153	1.65395e-13	6.93687e-19	0.419014	0.0825385
ENSMMUT00000047489	chr1:27147522-27171751	1.67253	1.3296e-07	1.1556	1.81316	0.822826	0.386864	1.67124	0.962548	0.594353	1.91757	0.204168	0.662653	0.767293	0.992847	1.68255	1.99886	1.69281	0.571413	0.56882	0.647716	1.17902	1.26132	0.739137	8.09554e-08	0.691599	1.36202	0.347832	3.1517	0.359772	0.37314	0.969221	4.63194e-08	0.881992	2.64899	0.184953	0.330061	0.655604	1.25494	1.20371	1.04931	1.19937	0.655465	0.814371	0	1.01457	0.843954	0.902225	0.615439
ENSMMUT00000047490	chr1:27147522-27171751	2.94699e-05	4.0027e-08	3.5435e-05	2.77781e-05	3.54438e-05	3.54591e-05	2.93983e-05	2.39765e-05	5.14255e-05	2.42117e-05	1.87388e-05	3.04837e-05	3.75623e-05	4.60671e-05	2.98183e-05	2.58213e-05	2.69634e-05	2.55579e-05	2.62399e-05	1.91923e-05	2.63131e-05	2.34517e-05	1.64711e-05	2.08438e-08	3.0122e-05	3.82454e-05	3.09459e-05	4.25737e-09	3.17246e-05	3.38936e-05	2.88716e-05	1.20017e-08	2.66495e-05	3.81218e-07	1.75752e-05	2.91856e-05	3.04679e-05	2.77729e-05	2.84796e-05	3.11777e-05	3.55382e-05	2.98225e-05	3.73122e-05	0	3.06029e-05	2.60582e-05	2.06152e-05	2.81752e-05
ENSMMUT00000032271	chr1:27147522-27171753	1.39829	0.567979	2.35251	1.98533e-21	1.01615	0.770741	0.279144	8.97118e-12	0.0641415	0.573999	1.11154	0.332428	4.22963e-11	1.9032e-09	0.950918	1.19949	1.42276e-06	2.04837	2.93513	0.412657	1.40898	0.69122	1.70737	1.77598	1.87199	0.088259	3.5449	0.00388471	1.81543	0.788953	0.375994	1.3331	2.24456	0.000523486	2.18528	1.26808	0.45947	0.656032	1.3642	1.5111	4.80358e-40	2.99845	1.60502	0	3.40382e-48	0.385682	1.6627	1.15616
ENSMMUT00000009300	chr1:27282914-27313026	4.16546	11.1095	6.16476	10.3114	8.48612	8.80093	8.99487	9.56671	4.5555	5.93255	6.21046	6.66279	6.29084	12.9242	9.01838	10.6901	11.0434	5.36182	8.05591	8.64321	4.06567	7.15531	7.40397	6.92207	6.25836	10.5687	8.79442	11.644	8.55991	7.00134	7.98906	8.55102	4.52079	5.65001	6.43275	6.47932	5.97543	9.15503	3.12465	8.91832	4.17067	7.88522	7.99177	6.8811	2.57785	3.69289	4.3165	6.33481
ENSMMUT00000047488	chr1:27282914-27313026	2.21993	7.38389	4.10594	2.75577	3.98064	9.20161e-06	7.42873e-06	4.40342	0.436277	1.25278	0.968274	0.693295	0.703555	5.46153	1.48164	2.65573	0.40546	3.62118	0.958315	6.19119	0.666573	2.04844e-06	2.92557e-06	0.507928	0.792701	7.26387	1.55138	1.56976	3.57728	1.90987	1.08088	5.63737	4.79974e-06	2.00297	0.640614	0.358482	0.401675	2.73826	2.10413	2.19908	1.7682	2.93756	2.28271	7.74149	1.04616	5.332e-06	1.04332	0.274226
ENSMMUT00000051658	chr1:27307071-27307166	0	0	0	0	0	0	0	0	0	0	0	0	0	0	0	0	0	0	0	0	0	0	0	0	0	0	0	0	0	0	0	0	0	0	0	0	0	0	0	0	0	0	0	0	0	0	0	0
ENSMMUT00000003439	chr1:27525733-27554414	0	0	0.272071	0.510101	0	0.0676751	0	0.0596998	0	0.135541	0	0	0	0.0985287	0.658028	0.873657	0.0746605	0	0	0.0499716	0.276258	0.122656	0	0	0	0.0997312	0.499654	0.591037	0.0753662	0	0	0	0.279936	0.062071	0	0	0.0696238	0.0735615	0.0761239	0.238523	0	0	0	0	0	0.184507	0.0568002	0
ENSMMUT00000021587	chr1:27625745-27735366	0	0	0	0	0	0	0	0	0	0	0	0	0	0	0	0	0	0	0.805438	0	0	0	0	0	0	0	0	0	0	0	0	0	0	0	0	0	0	0.871017	0	0	0	0	0	0	0	0	0	0
ENSMMUT00000026333	chr1:27746086-27746488	0	0.00109047	0.000341595	0	9.6194e-05	0	0.000149969	0	0.00012109	0.000307055	0.000589493	0.000110233	0.000184197	0	0.000769968	0	6.53176e-05	0.000109052	0	8.57615e-05	0.000235084	0.00216607	0	0	0.000281014	0.000424993	0	0.000989588	0.00010806	0.000423127	0	8.61181e-05	0	0	0.000237731	0	0.00167266	0.000424676	0	0.00117939	0	0	0	0	0	0.000762776	0	0.000197164
ENSMMUT00000004205	chr1:27853493-27862679	39.4466	31.0992	54.3713	38.311	35.7014	26.1473	38.2202	30.2686	29.8914	25.9171	25.542	26.9863	36.5924	26.6617	54.2029	39.0391	34.186	21.8896	34.7326	32.809	29.3055	28.3686	31.2745	25.2687	35.491	28.8838	51.9383	38.6698	35.4415	24.9839	38.1023	26.4515	33.0357	29.0042	28.4407	23.0297	29.464	23.0972	22.4746	25.1654	19.5349	29.9261	20.9597	28.2321	30.0267	22.9642	26.7788	19.4623
ENSMMUT00000004206	chr1:27853493-27862912	8.74373	0.55851	7.35287	4.04478	5.70184	4.95755	3.29482	2.39849	7.1207	4.95417	6.24629	4.02777	5.89688	2.26232	7.25911	3.62236	5.22185	6.86913	4.94191	1.64966	6.58012	2.28536	3.75768	6.35744	6.31059	2.72057	5.88756	5.89376	4.45146	4.66876	6.05327	2.63645	6.94245	4.73237	5.7319	5.76482	1.93068	5.12943	4.75035	4.01431	7.88625	6.66863	3.16436	2.57663	4.20913	4.57008	3.86612	4.50327
ENSMMUT00000047487	chr1:27872450-27878018	13.283	98.0088	34.534	19.3521	13.1788	9.80084	12.093	81.2655	20.2215	16.2902	17.4501	10.204	13.9867	92.9624	31.4909	22.9393	12.1649	9.06319	12.5735	77.689	19.2831	14.6451	16.4476	11.3132	12.6876	93.261	33.5068	24.0939	13.2882	11.7338	11.4226	77.8252	19.2867	15.5249	16.0573	10.9347	11.5832	52.2624	8.93232	27.6049	14.4391	11.1326	48.7191	77.8963	7.09853	13.1855	12.8215	7.36335
ENSMMUT00000004211	chr1:27874575-27877538	0.230126	28.2348	13.7774	10.8962	0.63188	0.287644	0.0727766	28.7787	2.69444	2.34379	0.423696	0.0577881	0.269931	30.2205	13.5444	8.42414	0.880441	0.290542	0.318471	25.5913	3.24037	2.78565	0.44088	0.129139	0.269139	28.5885	13.5641	9.67214	1.0177	0.234113	0.251109	25.6546	3.05299	2.85718	0.403518	0.209003	0.0591456	32.2884	1.5668	17.9015	0.397808	0.154367	27.8636	25.6824	1.16927	4.06927	0.0567902	3.62819e-09
ENSMMUT00000015593	chr1:27926696-27983833	0	0	0	0	0	0.0682553	0	0	0	0	0	0	0	0	0	0	0	0	0.0686062	0	0	0	0	0	0	0	0	0	0	0.0675794	0	0.0510802	0	0	0	0	0	0.222577	0.0767765	0	0	0	0.0893808	0.178705	0	0	0	0
ENSMMUT00000047485	chr1:27901457-27926529	14.5457	17.4325	20.2828	15.3368	16.1157	13.1105	15.1549	12.2013	17.4516	11.9948	13.7403	11.9432	14.095	15.6899	20.6485	15.175	15.7133	13.8345	15.7997	12.2658	17.4076	12.9073	13.2396	12.2885	14.2544	14.5158	21.2007	15.1743	17.0849	13.4904	15.8263	11.6351	16.4326	12.4341	13.253	12.2593	9.99245	21.7494	18.1446	14.6367	15.5586	16.3769	14.3369	11.6815	13.9701	11.2597	10.1111	10.9161
ENSMMUT00000051731	chr1:27909787-27909891	0	0	0	0	0	0	0	0	0	0	0	0	0	0	0	0	0	0	0	0	0	0	0	0	0	0	0	0	0	0	0	0	0	0	0	0	0	0	0	0	0	0	0	0	0	0	0	0
ENSMMUT00000006761	chr1:28351032-28386444	0.0506659	0.603784	0.281957	0.407805	0.269202	0.0420806	0	0.890915	0.343732	0.2107	0.0559696	0.0411331	0.0946947	0.67392	0.255727	0.679053	0	0	0.0422969	1.11861	0.429445	0.228804	0	0.0419688	0	0.806171	0.207124	0.689078	0.0937258	0.0416639	0.0858608	0.850279	0.261097	0.0385959	0.0560325	0.0424607	0.0865845	2.37852	0.189336	0.543818	0.266429	0.0494574	0.936782	0.550873	0.0901512	0.114727	0	0.163222
ENSMMUT00000003434	chr1:27389103-27470077	25.188	15.4098	50.5773	29.0547	50.8075	30.3061	26.1078	17.356	34.9617	20.6659	37.2607	21.4729	24.5538	14.0332	49.1923	28.1924	48.1302	30.3926	24.4022	17.8732	30.9919	22.366	36.7007	21.135	24.6261	15.8004	49.5305	28.0242	49.4093	28.9694	23.1103	17.2769	31.7362	20.4508	35.9678	23.24	18.3656	29.077	29.1791	22.3056	20.2965	30.4213	15.0093	14.7683	21.2985	15.8281	17.9518	21.8439
ENSMMUT00000003431	chr1:27389103-27470077	0.00034665	2.05916e-07	0.00177783	2.14254	1.61271e-07	9.26578e-08	1.90527e-06	9.99113e-08	0.000157264	3.5241	4.72276e-07	3.40135e-07	3.50262e-05	1.59768e-07	0.0253969	1.28058	1.20326e-07	6.87222e-08	4.81627e-06	7.22613e-08	2.4068	0.608784	1.07252e-06	5.98321e-07	9.58053e-05	1.63288e-07	0.000110719	0.964798	1.82591e-07	9.6039e-08	6.6291e-06	1.8731e-07	2.50714	2.41211	7.0168e-07	4.25641e-07	1.91291e-06	2.09162e-07	1.59602	1.53768	1.56393e-07	3.47895e-05	2.70869e-07	3.38381e-06	1.91932	0.999426	0.00224163	1.27046e-07
ENSMMUT00000033670	chr1:27406682-27406785	0	0	0	0	0	0	0	0	0	0	0	0	0	0	0	0	0	0	0	0	0	0	0	0	0	0	0	0	0	0	0	0	0	0	0	0	0	0	0	0	0	0	0	0	0	0	0	0
ENSMMUT00000010997	chr1:28405836-28421440	1.3868	5.02047	1.0097	2.15392	1.21865	0.803173	0.758207	5.99601	0.617431	1.35323	1.19742	0.785083	1.63276	4.876	1.46054	1.72222	0.886079	0.785811	0.807295	6.08906	0.768933	1.72222	1.17526	0.751466	1.65122	5.3773	0.866053	1.96566	1.17167	0.844464	0.667424	6.28749	1.088	1.9263	1.09906	1.3132	1.03113	6.89936	0.624605	1.52898	0.337491	2.46838	2.68484	4.90756	0.542003	0.370905	1.00859	0.586367
ENSMMUT00000047482	chr1:28405836-28421440	1.17786e-05	8.84501e-06	1.3081e-05	1.77285e-06	3.50519e-06	2.11166e-06	1.79982e-06	2.15738e-06	1.46309e-06	9.45366e-06	5.93564e-06	2.11098e-06	2.0344e-06	8.83767e-06	3.94876e-06	2.18623e-06	3.93935e-07	7.15339e-07	9.44993e-06	2.90628e-06	1.01571e-05	1.47346e-06	5.82579e-06	1.91564e-06	2.07996e-06	3.45698e-06	1.17677e-05	2.53289e-06	1.07706e-05	2.31164e-06	9.78106e-06	0.275525	2.8021e-06	2.49274e-06	6.12145e-06	1.7175e-06	9.47874e-06	2.22504e-06	5.04522e-07	1.07784e-05	1.56187e-05	5.77259e-06	2.37671e-06	5.80128e-06	1.05988e-05	7.93085e-07	8.08253e-06	9.79204e-06
ENSMMUT00000032904	chr1:28146876-28171909	9.885	9.29597	7.59247	13.4159	19.0622	17.1806	14.3487	8.37626	7.17762	10.5593	14.0075	11.2302	9.20803	9.66167	10.138	12.8393	18.6074	17.3738	13.8152	8.03786	7.57548	10.7916	13.3545	12.2432	10.4762	9.54766	8.00458	13.487	19.659	18.4129	14.9854	8.49966	7.70345	10.5133	14.1453	12.7835	10.0925	13.6855	8.34981	11.895	12.7543	14.4584	10.4762	7.72591	7.86712	5.36344	9.57692	12.2343
ENSMMUT00000047483	chr1:27994008-28061573	9.0789	17.0015	6.28725	7.61247	10.5659	8.78967	8.74622	15.908	6.38338	9.5097	8.387	9.49658	10.1598	23.3905	5.73726	4.75903	7.17255	7.76046	10.703	18.1633	7.31041	5.91687	5.4665	8.18288	9.43052	15.681	7.36615	7.79929	11.8297	8.14332	8.35202	15.0815	8.04468	8.70983	5.89619	10.4253	6.98429	7.82069	5.71458	7.94491	12.7029	8.65159	8.01966	14.5282	2.19238	3.80818	5.26402	7.88645
ENSMMUT00000047484	chr1:27994008-28061573	1.09204e-06	5.41773e-07	1.29741e-06	1.45947e-06	1.13098e-06	9.41709e-07	1.0482e-06	3.05625e-07	1.40254e-06	1.22099e-06	3.86139e-07	8.39758e-07	8.25456e-07	5.03983e-07	3.31374e-06	1.97216e-06	1.06213e-06	1.28848e-06	1.1415e-06	3.87089e-07	1.32864e-06	7.22384e-07	6.76787e-07	9.20806e-07	1.23201e-06	6.17773e-07	1.27611e-06	9.89374e-07	9.63485e-07	1.18658e-06	7.55636e-07	3.78117e-07	4.6701e-07	1.1237e-06	1.10019e-06	1.93408e-06	5.28104e-07	4.82813e-07	1.18175e-06	1.23774e-06	1.84348e-06	9.67026e-07	1.04222e-06	2.91036e-06	2.33087e-06	1.32824e-06	2.12515e-06	6.76847e-07
ENSMMUT00000025304	chr1:27994008-28061573	9.84027	9.75837	4.71201	10.5121	5.99225	4.58979	9.46889	9.1367	9.73173	10.3221	6.34126	5.41322	9.5577	10.5798	8.63638	12.2923	7.49076	6.47205	9.69411	8.06304	9.43449	10.5667	8.27568	6.72742	9.50431	10.3256	7.47757	11.411	5.27129	6.23493	7.58305	7.95202	9.34545	10.445	7.08715	6.34741	5.8375	10.7744	9.85539	11.8025	5.48378	10.3016	10.5047	8.5652	6.9625	6.32392	8.59738	4.12471
ENSMMUT00000011002	chr1:28441118-28466401	0.160838	0.095835	0.358027	0.0719206	0.170915	0.33396	0.077407	0	0.136396	0.0668862	0.222087	0.0652865	0.150303	0.194486	0.324721	0.287419	0.0736862	0.130696	0.201406	0	0.0681632	0.121056	0.0871909	0.133226	0.228005	0.0984297	0.164378	0.145831	0.0743827	0.132261	0	0.0499851	0	0.061261	0.266811	0.202186	0	0.0726016	0.0751305	0	0	0	0.0874646	0	0	0	0	0.064768
ENSMMUT00000011003	chr1:28469827-28470868	3.18465	1.95878	2.17246	4.77747	3.93002	3.83953	4.35077	2.1075	2.43934	2.39241	2.21285	3.58612	3.55207	3.22978	2.69628	4.86488	3.85932	3.58957	4.28808	2.70912	3.83128	3.94336	2.72879	2.55278	2.81554	3.52067	3.25474	5.40243	3.99082	3.71703	5.65799	2.49027	2.47055	3.20855	2.72668	3.96031	2.63339	5.84289	4.70277	3.10746	2.59302	3.40953	3.2402	1.11695	2.0107	1.47327	2.43477	2.39938
ENSMMUT00000035637	chr1:28484704-28484814	0	0	0	0	0	0	0	0	0	0	0	0	0	0	0	0	0	0	0	0	0	0	0	0	0	0	0	0	0	0	0	0	0	0	0	0	0	0	0	0	0	0	0	0	0	0	0	0
ENSMMUT00000000943	chr1:28507483-28510281	14.039	10.0381	27.7352	21.9719	32.4479	10.7855	12.1591	10.2859	22.3229	7.58973	30.0403	14.8131	15.7433	9.76118	29.4066	24.1469	30.2295	12.5488	11.427	9.68607	17.2542	9.50986	26.4408	16.2767	20.8968	6.44368	26.9024	17.8207	29.5413	13.2763	9.81381	8.94418	22.307	8.5556	24.4534	17.0598	3.29884	23.1305	20.6573	5.13702	5.53683	11.3059	9.54308	11.0664	21.5452	4.23862	4.15828	18.0908
ENSMMUT00000011000	chr1:28425694-28439226	14.5998	6.94412	17.2076	16.3077	25.5868	24.3688	19.7596	7.34769	10.6938	12.0603	15.5613	15.838	13.3645	6.10433	13.2104	18.7856	24.4303	24.3261	17.9093	6.44184	11.7651	13.1237	16.3421	15.5166	14.4146	8.39828	15.5599	18.4252	26.6857	24.1275	17.7098	5.84476	10.9158	11.4863	15.5068	15.3976	16.1025	15.2043	12.002	10.8477	18.2745	16.6325	11.1382	7.07268	12.4996	10.5517	15.9512	17.063
ENSMMUT00000011001	chr1:28425917-28439226	4.01193e-06	3.30041e-06	3.2371e-06	0.353721	7.99684e-08	6.449e-08	0.415986	8.34965e-08	8.4843e-08	0.337231	0.234556	0.370551	3.13756e-06	3.19649e-06	0.399336	0.401567	0.830269	6.60296e-08	2.21103e-06	0.253514	0.350083	2.15839e-06	0.733961	0.364574	0.763347	0.53528	0.840302	0.357386	0.414187	7.01182e-08	6.89659e-08	0.302023	0.463148	0.311303	0.244921	0.682243	2.41316e-06	0.440081	0.391866	2.13591e-06	1.04903e-07	0.389938	3.18292e-06	3.46561e-06	1.08281e-07	0.322908	0.287957	0.338584
ENSMMUT00000010999	chr1:28426534-28439226	0.64793	0.645216	0.600097	3.62744e-06	6.55497e-06	5.03408e-06	5.23848e-06	3.10961e-06	4.9783e-06	3.69511e-06	0.903871	5.2505e-06	0.56263	1.25621	0.503031	0.524844	5.50218e-06	4.25988e-06	0.850138	0.323337	0.44659	0.412735	3.36949e-06	4.7068e-06	4.06165e-06	0.693227	0.53491	3.91751e-06	5.59558e-06	4.31227e-06	4.78694e-06	0.807414	0.644959	0.790521	0.318788	3.943e-06	0.453678	0.590271	4.53569e-06	1.81974	4.19021e-06	4.21197e-06	1.20075	0.606071	3.09844e-06	3.81326e-06	3.15796e-06	4.07166e-06
ENSMMUT00000006614	chr1:28790163-28791113	8.18128	2.92488	9.0592	7.31671	27.0021	23.2881	8.70305	0.380117	7.1002	5.61375	16.1859	18.4119	9.86848	3.46249	8.68804	9.503	29.9235	24.981	11.6712	3.31932	9.04563	7.85106	19.8673	21.7174	12.371	2.75373	11.4968	8.02603	30.9009	24.8751	8.61825	1.26815	7.82516	6.68166	17.0112	19.9354	13.9051	6.83204	7.39234	3.79192	24.0493	10.2115	4.70978	1.77904	7.08568	5.11782	7.69834	11.5308
ENSMMUT00000023704	chr1:28729311-28740014	0.7827	0.219164	2.41666	2.30087	3.67752e-05	2.78825e-06	2.87017e-05	1.00797e-06	1.05991	1.00814	3.73711e-05	1.29104	2.21375e-05	5.24724e-05	9.42343e-06	1.05577	0.393761	1.75116e-05	1.75978	0.000144289	1.47188	0.406287	0.952562	1.22638e-05	1.82899e-05	0.528702	0.159138	1.20678	0.551419	1.4003e-05	2.01763	0.0474463	1.89162	0.743813	0.740671	0.829937	0.395814	3.29935e-06	2.2249	0.392925	2.95401e-05	0.415724	4.80234e-05	0.357591	0.832474	3.0286e-06	1.47848	1.83402e-05
ENSMMUT00000047478	chr1:28729313-28739996	0.217882	4.14289e-06	0.000160981	1.24609e-05	0.714836	0.837476	1.57365	0.316595	1.70741	0.698023	1.06949	9.77658e-05	1.19873	0.217558	2.80787	0.702577	0.361983	1.01959	0.165239	0.259555	1.00897	1.01826	0.443774	0.118707	0.977934	1.72165e-06	1.93224	1.13376	1.99274e-05	0.481735	0.000249498	0.0668164	0.540295	1.1695	6.31721e-06	4.14338e-06	2.67689e-06	0.874739	9.59783e-06	2.19975e-06	0.512435	0.825269	0.713486	5.48849e-05	2.91798e-06	0.868417	0.000154361	0.362855
ENSMMUT00000047477	chr1:28739386-28743286	2.68611	2.14885	2.84039	2.52927	3.7614	1.94002	2.35237	1.77023	2.96398	2.16455	2.50963	2.06156	2.50715	2.03052	3.10544	2.66858	3.84934	2.51916	3.41712	1.60867	2.67915	2.42622	2.11965	1.71773	2.87504	1.66967	2.9369	2.6695	3.71414	2.15672	3.03372	2.18495	2.27516	2.45757	2.55078	1.71623	0.982388	1.65918	2.17641	1.88836	2.01268	2.09379	2.05104	1.68659	1.11135	1.11264	1.93295	1.83842
ENSMMUT00000047475	chr1:28812291-28825044	0	0.0844243	0.0788496	0	0	0	0	1.24573	0	0.0589223	0.0391292	0	0	0.256994	0	0.0632992	0	0	0	0.608261	0	0.0533211	0.038405	0	0	0.26013	0.0724031	0	0	0	0	1.05681	0.0608467	0	0.0783477	0	4.70269e-09	0.575615	0	0	0	0	0.0770505	0.154052	0	0	0	0
ENSMMUT00000047474	chr1:28833470-28846268	0	0.0580598	0.054226	0	0	0	0	0.071392	0	0	0	0	0	0.117826	0	0	0	0	0	0.0896379	0.0412954	0	0	0	0	0	0	0.0441745	0	0	0	0.0302825	0	0.0742277	0	0.0408302	0	0.0439843	0	0	0.0512395	0	0	0.0529719	0	0	0	0
ENSMMUT00000000928	chr1:28852646-28896777	0.626219	0.663344	1.60048	2.19868	0.788686	0.693474	0.848375	0.815666	0.90476	0.848775	0.75584	0.640216	0.671898	0.925498	1.89644	2.61113	0.616294	0.603095	0.658315	0.725425	0.747028	0.698263	0.666409	0.653223	0.679497	0.993569	1.68297	2.48145	0.922452	0.62939	0.766435	0.518975	0.856575	0.724389	0.731023	0.8358	0.376539	1.17257	0.693378	1.06366	0.463458	0.566001	0.832434	0.353041	0.350781	0.297605	0.565897	0.448307
ENSMMUT00000047476	chr1:28797792-28811262	5.57234	4.58513	2.75647	6.36777	8.60024	7.89717	6.98145	4.47152	2.70031	5.33351	6.57095	6.17552	5.45533	3.90382	4.10721	6.32242	7.69925	7.51082	6.71942	4.93627	3.07378	5.65865	5.65815	6.8505	5.72601	4.3845	2.93789	7.13754	8.14018	5.81876	7.34467	4.50809	2.54494	6.3336	6.13811	6.70838	5.13926	11.1793	4.04903	5.65306	5.06977	7.29574	10.7262	3.49359	2.9509	2.33665	5.30268	5.98382
ENSMMUT00000000936	chr1:28900255-28921491	0.372347	0.11093	0.249506	3.0836e-05	0.109372	0.746966	0.115928	0.825248	0.421019	0.000973149	0.622108	0.599327	5.13149e-158	0.442337	0.44933	0.0985822	4.91501e-45	0.840468	2.46129e-109	0.304472	1.28737e-09	0.437891	0.28796	0.549713	2.0162e-66	0.607654	9.5969e-79	5.2761e-21	1.45856	0.124512	2.52872e-60	2.05077e-24	1.41313e-33	1.8502e-32	1.76619e-56	0.366499	0.572685	5.79432e-18	0.347861	0.0908297	0.991241	5.59025e-66	0.14309	0.455445	0.0184856	0.316177	2.14877e-23	7.14434e-39
ENSMMUT00000047469	chr1:28900255-28921491	9.93115e-37	0	2.67807e-47	2.11654e-70	1.33992e-105	7.88362e-163	1.99496e-59	5.11231e-51	6.41034e-23	4.63701e-145	2.3272e-28	6.75464e-311	2.9754e-207	1.3731e-05	1.84627e-247	2.27504e-150	0	1.2746e-25	8.14345e-277	7.24557e-41	1.02201e-222	1.1963e-28	0	2.53327e-33	1.58494e-138	3.20685e-41	2.20511e-165	1.23186e-158	1.79682e-269	3.55491e-303	1.58383e-268	0	6.0847e-105	1.78614e-72	2.06582e-190	3.16584e-249	3.77469e-23	1.41483e-60	1.50814e-21	1.12129e-20	1.94263e-30	0	0	3.70036e-22	3.16893e-251	2.56884e-22	1.44486e-238	3.52695e-146
ENSMMUT00000047471	chr1:28900255-28921491	7.63104e-07	3.69281e-07	1.77032e-13	5.53583e-18	5.58464e-05	2.33488e-05	1.63299e-14	1.90632e-07	2.01336e-07	1.28606e-35	2.3343e-07	0.00250634	9.20171e-05	3.82373e-16	0.00322824	2.59317e-05	9.12865e-06	3.45559e-07	1.2679e-05	1.53854e-07	1.66581e-05	2.09405e-07	7.4006e-06	2.37009e-10	2.96366e-05	9.44831e-11	2.28796e-05	3.46587e-05	2.46411e-05	6.74814e-06	4.57982e-05	0.00200111	3.01934e-05	3.12703e-06	1.09119e-05	2.06678e-05	2.14882e-07	1.1395e-06	4.38904e-07	3.02368e-07	2.28977e-07	4.96515e-05	2.82835e-05	3.53776e-07	2.40959e-05	2.45597e-07	2.42786e-05	1.8165e-06
ENSMMUT00000047470	chr1:28900255-28921491	1.004e-06	4.80944e-07	2.75475e-13	1.02368e-17	0.000402672	0.000381881	3.03508e-14	2.62546e-07	2.73093e-07	6.18081e-35	3.18238e-07	0.304862	0.00493969	7.90693e-16	0.392526	0.000448835	0.00186434	4.70294e-07	0.00262918	2.08576e-07	0.0011946	2.84037e-07	0.0012652	3.72357e-10	0.0004077	1.16957e-10	0.000532241	0.000328683	0.00137766	0.00233759	0.00242137	0.414962	0.000214581	8.81544e-06	0.000194019	0.00250122	2.92951e-07	2.56888e-06	5.83355e-07	3.93798e-07	3.15355e-07	0.00394146	0.00356485	4.75012e-07	0.00303704	3.2976e-07	0.0023857	1.79725e-05
ENSMMUT00000000939	chr1:28900255-28921491	7.75984e-09	4.4507e-09	0.286676	1.89701e-22	0.876599	1.16441e-25	1.43615e-05	9.02308e-10	1.22965e-09	0.454696	1.30954e-09	3.36766e-38	1.07957e-33	2.02091e-21	4.31792e-38	5.03371e-26	0.226437	1.99293e-09	2.27375e-44	9.44732e-10	1.54041e-36	1.27893e-09	3.351e-43	0.221127	2.6961e-24	6.44774e-07	3.17515e-28	0.683171	1.46498e-34	2.26893e-48	0.679043	3.58864e-42	1.72178e-19	0.466921	1.34762e-26	3.02331e-40	1.20548e-09	0.494286	3.76562e-09	3.64424e-09	1.0838e-09	8.39307e-37	2.09658e-40	2.5609e-09	1.78616e-40	1.77781e-09	1.15708e-38	0.598337
ENSMMUT00000047472	chr1:28900255-28926309	8.02055e-12	5.93411e-12	4.19698e-06	0.329868	2.54701e-22	4.30389e-56	0.414564	2.9656e-13	5.92114e-13	3.74621e-18	5.5521e-13	1.90516e-90	4.86682e-77	2.50757e-29	2.34121e-90	0.309026	0.469788	8.77364e-13	2.01413e-102	4.5309e-13	4.90012e-83	6.15844e-13	3.74517e-99	2.67148e-06	7.97916e-53	3.07056e-09	1.78466e-62	1.96035e-25	2.38519e-78	5.23674e-112	4.48494e-44	3.17888e-100	7.84622e-41	2.45681e-12	6.18373e-58	1.94255e-92	5.11087e-13	7.04344e-10	3.01725e-12	4.85887e-12	3.56211e-13	2.0928e-84	4.86514e-93	1.59071e-12	4.14481e-93	1.1043e-12	1.37426e-88	6.48285e-26
ENSMMUT00000047473	chr1:28900255-28926322	3.06071e-35	0	6.80589e-45	4.58835e-67	3.07205e-132	9.43578e-205	0.0856605	2.78979e-49	2.89151e-21	1.53276e-136	1.11853e-26	7.64747e-285	1.22645e-185	0.120304	2.45582e-318	5.29343e-161	0	6.03964e-24	9.32954e-309	3.20346e-39	1.5706e-199	5.39617e-27	0	7.18069e-31	1.07317e-174	4.6138e-40	5.16304e-211	3.08087e-169	0	1.76933e-307	0	0	2.66922e-94	3.66689e-128	7.3555e-183	2.45582e-318	1.81425e-21	1.23936e-91	5.27721e-20	3.0437e-19	1.06009e-28	0	0	1.4701e-20	0	1.02057e-20	0	6.01199e-160
ENSMMUT00000000940	chr1:28900261-28921491	1.41322e-22	6.27217e-07	1.17965e-12	1.89892e-17	0.0771632	0.331306	2.53962e-13	3.62178e-07	6.51233e-07	2.99442e-34	1.30359e-09	8.6231e-29	0.270622	1.64112e-15	1.86651e-39	0.484165	1.05671	1.41443e-09	0.560257	5.75504e-07	0.631708	3.85869e-07	0.413122	9.87748e-10	0.435183	1.44935e-10	0.83693	0.123517	0.347148	0.934039	0.130639	1.21384e-59	0.284799	2.49836e-05	0.614649	0.332893	5.18415e-07	2.2573e-05	8.01694e-07	5.13567e-07	7.35595e-07	0.31995	0.460549	6.38755e-07	0.39236	4.43433e-07	0.271769	0.00177215
ENSMMUT00000014314	chr1:28937735-28940322	23.9638	40.2936	173.55	113.322	27.5583	20.4484	16.4274	42.8117	46.212	20.4773	21.3914	25.3123	23.0078	42.0764	157.405	120.258	28.2741	22.1404	14.5245	44.895	50.0838	24.2134	26.3322	30.1764	28.8523	40.9827	169.761	119.95	21.8615	22.1356	14.1857	42.8483	49.3408	24.7568	27.0466	31.9126	3.36596	20.4489	26.3748	24.344	6.90491	3.20441	20.3508	30.6949	23.072	15.1144	5.26209	6.87398
ENSMMUT00000000932	chr1:28897136-28899461	39.9502	24.3137	66.1092	54.6276	85.2065	75.5908	51.1737	25.1117	37.5308	30.5225	63.4185	57.3127	41.4604	24.8179	67.0562	57.6317	87.3529	77.436	54.4879	25.6885	37.7843	32.4096	64.5952	58.7027	43.08	26.4775	71.4099	55.2849	91.9904	77.0736	53.2426	25.503	36.5642	29.9563	65.0039	55.7138	44.265	28.3746	29.2628	28.6245	71.4726	33.0211	24.2073	25.1611	25.5497	19.9867	26.1606	49.7835
ENSMMUT00000000934	chr1:28897961-28898925	35.8687	0.00114695	81.24	48.0922	51.8589	41.1743	29.2463	2.95561	36.8497	32.0132	65.6259	49.1259	35.8424	3.64602e-06	92.3473	39.0783	55.2875	47.7495	39.011	1.21005	38.3103	27.6291	67.6305	40.5649	39.7894	1.58464	78.6892	44.3923	59.3562	41.6635	28.036	5.65115	33.1674	29.5884	74.8264	29.3066	45.4647	38.0507	23.4168	18.351	28.1751	39.9944	11.5152	3.53422	24.769	13.1389	36.1305	53.1674
ENSMMUT00000014317	chr1:28941680-28965092	0.123969	0	0	0.110868	0.0878241	0.205925	0.0397765	0	0.0350433	0.171846	0.136947	0.134193	0	0.149904	0.0834282	0.0369222	0.265043	0.0671576	0.103492	0.0760279	0.147082	0.093306	0.0672062	0.171149	0.351478	0.0505777	0	0.212045	0.191106	0.135924	0	0.0256846	0.14904	0.125915	0.0913998	0.0346308	0.105927	0.074612	0.0386055	0.28225	0.130379	0	0.0449433	0.089858	0.110291	0.0623807	0.144033	0.166404
ENSMMUT00000014319	chr1:28957652-28959629	0	0	0	0	0	0	0	0	0	0	0	0	0	0	0	0	0	0	0	0	0.036906	0	0	0	0	0	0	0.0775302	0	0	0	0	0.0373973	0	0	0	0	0	0	0	0	0	0	0	0	0	0	0
ENSMMUT00000047468	chr1:28964385-28967788	0	0	0	0	0	0	0	0	0	0	0	0	0	0	0	0	0	0	0	0	0	0	0	0	0	0	0	0	0	0	0	0	0	0	0	0	0	0.0911169	0	0.0984818	0	0	0	0	0	0	0	0
ENSMMUT00000047467	chr1:28984003-28991070	0	0.304146	0.070996	0.35673	0	0	0	0.210386	0.288618	0	0.035232	0	0	0.308614	0.0643914	0.746503	0	0	0	0.281811	0.0540665	0	0	0	0	0.0780736	0	0.472576	0	0.0524542	0	0.21154	0.219205	0	0	0	0	0.583344	0.545103	0.63053	0	0	0	0.277493	0	0.192639	0	0
ENSMMUT00000004840	chr1:28984003-28991070	0	7.37138e-05	3.59603e-05	6.82216e-07	0	0	0	3.30504e-05	3.49542e-05	0	1.78455e-05	0	0	7.47968e-05	3.2615e-05	8.25337e-07	0	0	0	6.13188e-07	2.73853e-05	0	0	0	0	3.95452e-05	0	2.79413e-07	0	2.65687e-05	0	2.56193e-05	5.31274e-05	0	0	0	0	3.09967e-05	3.29884e-05	4.27215e-07	0	0	0	6.72541e-05	0	4.66888e-05	0	0
ENSMMUT00000047466	chr1:29052359-29053834	0	0	0	0.367683	0	0	0	0	0	0	0	0	0	0	0	0	0	0	0	0	0	0	0	0	0	0	0	0	0	0	0	0	0	0	0	0	0	0	0	0	0	0	0	0	0	0	0	0
ENSMMUT00000031542	chr1:29059756-29102048	0.908069	0.603534	1.20909	0.922192	1.5649	2.53422	1.43172	3.72247e-16	1.06626	1.0047	2.06697	2.25224	1.15025	0.259485	1.59515	1.60759	1.91691	2.05602	1.70285	0.390996	1.79715	1.70523	2.31691	1.49156	1.52095	0.726622	1.58638	1.72415	3.65153	2.40406	1.54664	0.456545	1.35108	0.929017	3.03992	1.2728	1.85441	1.40658	0.868039	1.04797	1.00785	0.276481	1.09928	0.133919	1.02661	0.516922	1.87507	1.83989
ENSMMUT00000047465	chr1:29059771-29103908	4.01352	3.65199	3.75553	5.80779	8.06686	6.46742	4.52278	3.53765	2.95361	4.24146	5.79307	6.53786	4.18464	4.12431	3.1782	4.92827	8.32058	7.38409	4.09517	4.03354	2.53153	4.04632	5.5824	5.87364	3.93413	3.90247	3.10088	4.6968	7.3978	6.98136	4.59184	3.55195	2.90518	4.54079	6.2203	5.44532	3.93975	3.81613	3.1553	3.74065	4.03914	3.86793	4.01371	2.99768	2.7025	1.69871	2.55159	5.29521
ENSMMUT00000047464	chr1:29066015-29078489	1.43616	2.13897	1.30136	0.315034	0.0578071	1.00612	1.97868	7.66704e-07	3.53623	4.77403	1.0873	1.25575	2.03122	3.62582e-06	1.67163	4.49518	1.56403	7.45775e-05	2.53921	2.39649e-06	1.16339	4.90228	3.66899	2.09087	0.501441	1.24618	3.20475	2.02732	2.10581	0.552746	0.000515879	8.95391e-05	0.360643	2.11384	0.721489	0.00134943	1.88402	0.000282993	3.453	0.944779	0.541839	0.906084	0.871148	6.99987e-06	2.39914	1.95536	2.23125	2.56176
ENSMMUT00000031543	chr1:29071337-29101769	6.12322e-12	7.16191e-15	0.00132518	0.000118536	2.41369	1.94913	4.73659e-06	1.41915e-20	1.62258	0.000111985	1.55088	2.42268	1.70028	2.46036e-36	0.403613	0.746194	0.444787	5.064e-06	0.000240528	3.72004e-33	0.0760556	7.18119e-07	1.12129	1.05081e-06	7.54104e-11	4.14364e-08	1.47141	0.642982	2.77541	1.15299	6.07392e-22	8.3295e-104	0.264653	0.618194	0.00124641	1.25941e-43	1.49895	2.32077e-25	4.51259e-24	0.749777	1.84772	3.47053e-09	5.82983e-05	5.77081e-70	1.55513	8.14663e-05	1.78129	0.475773
ENSMMUT00000047463	chr1:29075184-29100025	6.75128e-06	2.98054e-29	4.81128e-11	1.00359e-20	2.11054e-59	9.79948e-05	2.48028e-15	5.66263e-32	2.58098e-06	3.37544e-46	4.24113e-06	0.433737	4.76386e-07	1.55769e-24	0.900717	0.116687	0.156746	2.85661e-15	0.496692	3.18506e-25	2.00771e-67	7.90992e-08	2.5435e-06	1.31939e-07	8.9901e-14	2.32935e-08	8.24411e-07	6.78692e-07	1.30812e-06	3.86775e-09	1.24203e-26	8.60369e-78	3.50252e-13	1.332e-05	8.16842e-62	7.44542e-12	1.82693e-05	8.94574e-62	1.13405e-06	0.000509284	1.15616e-15	2.187e-05	2.2143e-22	1.06143e-38	2.93077e-07	0.884488	2.51552e-06	1.02557e-05
ENSMMUT00000047480	chr1:28565412-28684284	0	0	1.01483	0	0	0.757288	0	0	0	0	0.503268	1.47945	0	1.10254	0	0	0	0	0	0	0	0.686266	0.493954	0	0	0	0.931859	0	0	0	0	0	0	0.694578	0.504184	0	0	0	0	0	0	0	0	0	0	0	0	0
ENSMMUT00000035951	chr1:28572727-28572831	0	0	0	0	0	0	0	0	0	0	0	0	0	0	0	0	0	0	0	0	0	0	0	0	0	0	0	0	0	0	0	0	0	0	0	0	0	0	0	0	0	0	0	0	0	0	0	0
ENSMMUT00000000944	chr1:28585083-28600370	11.8455	14.8496	10.1021	19.8117	8.82774	6.64405	18.8045	11.7221	9.65404	14.2025	10.4505	7.49296	9.63204	15.6258	10.8706	14.7077	9.72614	7.12545	18.6219	9.34026	10.5619	10.884	9.25641	7.77262	11.7764	15.6282	9.11899	15.3433	9.10662	8.34932	18.5098	10.3269	9.5133	12.7737	9.69756	7.34869	7.88695	17.7771	10.7791	10.6578	5.01557	14.1158	14.0545	5.51967	6.29574	6.96697	10.4015	6.93831
ENSMMUT00000051782	chr1:28619662-28619786	0	0	0	0	0	0	0	0	0	0	0	0	0	0	0	0	0	0	0	0	0	0	0	0	0	0	0	0	0	0	0	0	0	0	0	0	0	0	0	0	0	0	0	0	0	0	0	0
ENSMMUT00000051421	chr1:28619871-28619954	0	0	0	0	0	0	0	0	0	0	0	0	0	0	0	0	0	0	0	0	0	0	0	0	0	0	0	0	0	0	0	0	0	0	0	0	0	0	0	0	0	0	0	0	0	0	0	0
ENSMMUT00000017277	chr1:28635842-28649162	151.362	92.4118	57.9252	156.654	169.929	141.717	171.29	90.449	94.478	200.247	175.632	157.506	155.35	92.2276	61.0225	166.679	176.64	146.29	173.947	92.7986	96.3911	203.712	178.45	160.706	160.454	95.0873	62.1669	164.987	174.99	142.023	174.151	91.5558	93.6181	203.517	177.945	164.014	123.644	301.394	175.073	227.462	156.457	246.222	212.546	92.5806	92.6452	72.1487	170.899	152.066
ENSMMUT00000017276	chr1:28653194-28660118	8.74182e-05	0.00039468	2.29382e-05	7.65685e-05	0.234625	9.12399e-05	1.30817e-05	2.25991e-05	2.85656e-05	1.14664e-05	1.13907e-05	0.000143121	1.96411e-05	9.17796e-05	1.85519e-05	2.45305e-05	4.12937e-05	0.000217246	0.000112998	0.000610475	3.19422e-05	3.4854e-05	1.5532e-05	6.03141e-05	4.72696e-05	0.00919624	2.79842e-05	4.20211e-05	3.30691e-05	0.000124789	2.74137e-05	7.20096e-05	1.42221e-05	0.000111266	9.41266e-06	0.000538513	3.08872e-05	4.55788e-05	9.63039e-06	1.10983e-05	0.971462	2.32114e-05	5.81329e-05	6.41121e-05	1.57201e-05	0.000613804	1.2018e-05	6.11989e-05
ENSMMUT00000047479	chr1:28653194-28660118	39.1539	24.0146	24.8377	54.4898	55.6278	45.4932	44.197	24.8224	31.7129	49.9444	43.0651	34.8609	41.2025	24.286	28.1246	53.9565	59.3593	44.2898	46.8561	23.4313	32.0979	50.948	42.4147	35.8493	44.2887	22.5879	29.2343	54.4465	57.2309	46.5441	44.0627	24.0001	36.2423	51.462	41.7306	35.6462	32.5311	36.4467	32.0936	55.8888	39.1099	56.3728	58.1763	32.939	27.8551	28.6339	56.8034	34.6926
ENSMMUT00000013189	chr1:28667892-28682490	1.40805	2.3971	1.67911	1.70898	2.24441	2.67304	3.001	2.43172	1.02349	1.33841	1.55538	1.30637	1.78576	2.18908	1.21832	1.16823	2.76464	1.71626	2.93867	1.66538	1.36396	1.13548	2.50797	1.24961	1.52081	2.0927	1.13067	1.91501	2.60472	1.98493	1.61917	1.87539	2.07318	1.14923	1.50158	1.60146	1.11719	2.90554	0.93961	1.37392	1.79818	1.57082	0.984478	2.40573	0.984256	0.759135	0.771191	1.05302
ENSMMUT00000052783	chr1:29290928-29291032	0	0	0	0	0	0	0	0	0	0	0	0	0	0	0	0	0	0	0	0	0	0	0	0	0	0	0	0	0	0	0	0	0	0	0	0	0	0	0	0	0	0	0	0	0	0	0	0
ENSMMUT00000019446	chr1:29472704-29497155	2.73474	1.87391	24.6927	8.46838	3.88689	3.23665	3.52085	1.62798	1.53644	2.47356	2.43572	2.10922	1.85282	1.61209	21.7054	9.13258	3.2262	3.50002	3.05353	1.57234	2.20207	3.26758	2.79835	2.83167	2.19684	2.05017	22.0799	8.83348	2.7508	2.78294	3.50477	1.6573	1.37994	2.55198	2.41952	3.17995	2.42437	3.45646	2.58684	4.46967	4.0266	3.17004	3.27177	2.08137	1.39897	1.67714	3.02645	2.94586
ENSMMUT00000017808	chr1:29434176-29444277	2.34464	1.42742	3.31206	3.57724	1.70658	2.22946	2.78556	1.53792	3.36703	3.08952	2.50627	1.82714	2.70846	1.54304	3.2943	3.77741	3.161	2.28709	2.32049	1.61385	3.02684	3.69532	2.6795	2.21416	2.32899	1.5245	3.06551	3.36963	3.34847	0.7332	2.59964	1.71517	3.04596	3.37024	2.45943	2.06198	1.36962	3.30214	3.03908	3.45969	1.84895	3.24899	4.16221	1.61388	1.28523	1.56898	2.14983	1.34409
ENSMMUT00000047460	chr1:29434176-29444277	2.92928e-06	1.96227e-08	0.356345	0.263389	1.52475	0.996078	9.56991e-05	5.32165e-07	5.73131e-06	5.47426e-06	3.05272e-06	4.49244e-06	2.54284e-06	2.85958e-06	0.000148223	2.68889e-05	7.44884e-07	2.42161e-06	6.6597e-06	1.88204e-07	3.4582e-06	6.58867e-06	7.72892e-06	0.00396259	0.000327407	1.97804e-10	2.83111e-05	1.6481e-06	6.06211e-06	1.79349	4.15812e-06	7.67392e-07	4.86754e-07	4.06999e-06	2.58576e-06	0.340386	1.32237e-07	0.936805	0.000140257	0.929595	0.437681	2.49983e-06	1.10379e-05	2.04166e-07	5.14976e-05	1.19845e-06	4.19482e-06	0.969306
ENSMMUT00000047459	chr1:29434406-29444390	4.56051e-14	1.76492e-07	0.125798	0.0993317	0.483645	0.485107	0.31202	0.0783122	4.29891e-20	0.0949316	0.247406	0.358745	0.108921	0.138327	0.543002	0.292997	0.589821	0.0878288	0.196362	2.92734e-08	0.0967908	0.0861708	0.123252	0.453538	0.112427	1.82596e-07	0.358881	0.751349	0.199337	0.359988	0.285017	0.0703964	0.200997	0.24695	0.188824	0.198217	0.102398	0.308976	1.64995e-54	0.117848	0.338338	0.113967	1.9732e-22	7.55972e-08	0.206954	0.0916428	0.0840483	0.0899735
ENSMMUT00000017806	chr1:29340650-29425706	3.63742	3.05218	3.88102	9.27555	3.57548	2.66471	4.33833	2.55102	2.00593	4.97833	3.32019	2.83955	3.4393	2.72989	4.76172	8.88935	4.02773	2.93579	4.68904	2.58588	1.91378	5.45038	2.77952	2.99826	3.45303	3.2889	4.67842	9.36899	4.16823	2.64172	4.96211	2.66447	1.53614	5.45416	2.88336	2.92967	2.81169	4.15862	2.65269	6.85503	2.04439	5.6063	3.52335	3.92448	1.17663	1.53216	3.8104	2.19488
ENSMMUT00000017807	chr1:29340650-29427053	2.23182	2.60425	2.13276	4.42969	5.645	4.42112	3.42896	1.79032	0.807383	2.58214	2.681	2.82725	2.14528	2.85856	2.10897	4.77862	6.11647	4.25516	3.72075	1.64522	1.12049	2.39191	2.57582	2.75815	1.70883	2.95474	2.39948	4.96121	5.53314	3.95858	3.45121	1.7589	0.947675	2.88282	2.91977	2.6386	1.77575	2.709	1.40212	2.90617	3.05856	2.45749	2.43946	2.55594	0.858159	0.908981	2.13784	2.73119
ENSMMUT00000019444	chr1:29504734-29505481	6.37191	5.75256	13.969	9.84294	17.2356	9.30142	8.36275	8.34674	2.83838	5.78144	7.03808	6.2696	7.0372	4.90314	11.6949	10.0064	20.3461	10.8263	9.18805	5.32878	5.72816	4.79586	7.53581	8.95577	5.47445	5.90831	9.86689	9.10375	17.1451	8.25662	8.83483	10.6883	4.64353	6.32484	7.79422	8.57636	9.55413	9.06455	7.75679	7.91316	12.2619	12.0629	6.93016	5.24845	5.84064	6.61008	5.51805	11.1967
ENSMMUT00000014383	chr1:29556255-29558723	0	0	0	0	0	0	7.58738e-08	0	0	0	0	0.0741306	0	0	0	0	0	0	0	0	0	0	0	0	0	0	0	0	0	0	0	0	0	0	0	0	0	0	0	0	0	0	0	0	0	0	0	0
ENSMMUT00000026316	chr1:29523184-29534323	3.35495	0.648956	3.8643	3.62455	3.07476	1.96063	3.52484	1.39299	3.33755	4.69886	3.85415	4.02818	3.55267	1.52725	2.90296	4.98015	3.14658	2.86687	3.94869	1.56179	2.88396	3.80101	3.53325	4.87322	4.09308	1.13446	3.73342	4.62332	3.51161	2.96448	3.22472	1.58001	3.00365	3.28681	3.47261	3.61988	1.61382	3.22002	1.51611	3.41296	2.71772	4.42956	2.46284	1.56194	1.13871	1.74268	2.63263	2.03941
ENSMMUT00000047458	chr1:29523185-29530661	2.68929	0.047943	0.662533	5.41981	4.24436	7.30403	3.73701	0.0535163	0.809165	1.30866	6.77641	2.35059	5.44593e-05	0.521103	4.62395	3.46666	6.6307	5.79633	5.92518	1.14233e-06	0.697475	3.20942	4.2284	2.28065	0.799635	0.672839	3.42932	2.62405	4.56312	6.30472	4.24316	1.29263e-06	0.642033	2.77969	5.74745	3.70654	2.69926	1.19038	1.46705	2.46277	6.32304	2.01326	1.92285	4.60487e-07	2.24351	5.16929e-05	1.12254	5.08307
ENSMMUT00000047457	chr1:29530125-29534133	5.03909	7.87656	8.42606	5.97877	7.13273	5.18711	5.093	9.18851	2.8091	4.41249	5.72763	2.78765	5.21182	9.52601	5.09396	7.66521	6.64174	5.94828	4.34017	12.7837	4.26467	2.99975	5.75127	4.3875	5.46745	11.6782	6.55281	8.59759	7.46178	3.74601	4.61848	13.8189	2.92042	6.97022	6.26591	4.12472	3.85795	2.77817	3.65422	5.16376	5.01562	7.83187	4.79059	12.7345	5.03119	2.36497	2.39938	5.1797
ENSMMUT00000026318	chr1:29534518-29546052	2.69405	0.704307	3.84983	3.73379	4.8987	3.38268	3.87705	0.859553	2.30425	2.41179	3.41136	2.9559	2.39754	0.587662	4.11153	3.64154	5.8229	4.2551	4.16101	1.03728	2.05656	2.89105	2.92394	3.47339	2.41451	0.73978	3.20067	4.17204	5.34008	3.23893	4.0379	1.01841	2.56088	2.95733	3.47166	3.52587	2.27315	1.82408	1.21998	3.15918	4.42477	3.92682	1.82565	1.02106	1.3246	1.32255	2.42778	2.59309
ENSMMUT00000047456	chr1:29534829-29546046	1.55009	1.56898	0.846455	2.35901	0.000162054	0.000237299	0.904266	0.906211	0.152663	2.1612	3.23082e-06	1.1847	1.9508	1.81402	1.32255e-05	1.60349	0.000389317	4.57435e-06	1.67403	0.87439	1.24644	1.30593	0.868895	0.0851834	2.13844	1.86971	2.16124	1.78677	5.00493e-07	1.62172e-06	1.09527	2.49933	0.294949	0.790401	0.766412	2.25776e-05	0.706545	2.67423	2.39997	1.65383	4.74296e-07	2.07099	3.70159	1.70466	0.748519	0.287613	1.26465	0.445366
ENSMMUT00000047455	chr1:29628247-29629154	0.0011945	8.27436e-05	0.23757	0.000627633	0.00100043	0.347283	0.000153298	4.20917e-05	0.369476	0.0516445	0.0901139	0.000268421	0.000106062	8.90206e-05	0.000203199	9.11057e-06	0.000155786	1.02679e-05	9.63082e-05	2.26396e-05	2.8242e-05	0.162416	0.000254215	0.178623	0.000243709	2.20383e-05	8.79286e-06	3.76735e-05	7.71894e-05	0.177866	0.00011433	0	0.00017994	0.000145903	0.000232369	2.39478e-06	0.182646	0.00011126	8.64453e-06	0	0.000144545	9.04632e-06	2.05426e-05	0.00229173	0.000279705	1.82553e-05	1.81767e-05	0.000210121
ENSMMUT00000029575	chr1:29643862-29651294	0	2.04425	0	0.0511378	0.0607631	0	0.16512	1.13115	0.048491	0.0482512	0.0315828	0.0464217	0.0534352	1.72857	0.0577217	0.102182	0.104786	0.0464645	0.0477354	1.54298	0	0.0430372	0.092995	0	3.33044e-05	1.46972	0.0584389	0	0	0	0.145351	1.42164	0.0982228	0	0	0.0479202	0	1.23893	0	0	0	0.111633	0.746281	0.497362	0	0	0	0.0460521
ENSMMUT00000014381	chr1:29567315-29592555	26.1929	27.7303	23.6867	24.889	36.9049	28.4557	29.8257	25.6163	14.577	22.077	28.9332	32.6547	27.2092	29.1275	21.2471	30.6126	37.9286	26.3202	29.3829	23.8086	17.4438	20.5064	26.9398	29.0566	26.1908	29.7692	19.9575	30.1103	36.4485	28.6547	29.3276	25.0747	15.0648	21.2001	28.644	29.7907	24.679	18.5796	15.1848	19.2827	35.4179	25.1116	14.8797	20.8504	16.2288	12.7095	20.2144	24.4856
ENSMMUT00000003635	chr1:29596401-29608159	9.47291	5.41864	5.90431	9.19811	15.301	10.3854	11.1504	5.86971	6.5644	8.77926	13.4842	9.66813	8.19484	6.34917	6.88506	8.07715	15.5741	9.19318	11.7041	6.90508	9.49746	9.81882	12.325	9.64037	8.85025	6.42665	7.91109	11.2885	14.6699	10.9503	11.5583	6.89733	8.69405	10.4738	12.7811	9.29974	7.21547	12.8525	12.4911	6.91929	11.2152	9.98672	8.41889	5.59119	5.15294	3.88149	9.77331	10.9426
ENSMMUT00000031149	chr1:29655658-29663434	1.07767	1.71973	2.38607	2.09587	3.21081	2.16588	3.10756	1.18329	0.529104	1.10244	1.34898	1.17549	0.872099	1.85342	1.8808	1.64156	2.84436	2.62336	2.59149	1.05112	0.606432	0.873306	1.3863	1.88596	0.920871	1.42318	2.41382	1.75621	3.40702	2.00835	2.56018	1.2609	0.783716	0.41407	0.955645	1.30647	0.603474	6.46345	1.0068	1.33383	1.82902	1.3522	0.924149	0.475649	0.701602	0.224893	0.6361	0.707499
ENSMMUT00000021185	chr1:29655658-29663575	1.43329e-06	0.12401	0.226316	0.448169	8.21415e-07	6.70675e-07	5.39361e-07	2.43162e-08	1.20958e-06	0.000125053	8.74386e-07	0.236522	0.202428	0.349272	5.22133e-06	0.156331	1.68691e-06	5.54275e-07	1.93722e-07	0.0771601	0.398834	1.79336e-06	0.162758	4.98851e-05	0.159344	0.114453	0.194485	0.534323	9.55016e-07	3.10434e-07	5.69531e-07	1.50275e-07	1.79442e-06	0.547862	0.300386	0.135649	2.41365e-07	4.40102e-07	1.99716e-07	3.04927e-07	1.10965e-06	0.214505	0.236731	0.13219	8.84555e-05	4.15445e-07	1.32909e-07	0.109503
ENSMMUT00000047454	chr1:29758025-29761987	1.47145	2.2445	0.7206	2.42134	2.81455	2.34645	1.47301	2.63053	0.898443	3.08406	1.82052	2.05469	1.37507	1.70811	0.831809	3.10279	2.04935	2.05658	2.01456	2.49065	1.09754	2.87948	1.91446	2.29145	1.55749	2.66547	1.20306	3.89573	2.12316	1.83921	1.64576	1.86576	0.909938	2.37633	1.88767	2.07169	1.35788	5.04795	1.15473	4.13506	1.60943	4.19414	3.26474	1.59985	0.471273	0.577533	1.72325	1.32728
ENSMMUT00000023727	chr1:29765729-29814466	4.22284	5.1273	2.12832	6.12805	3.04806	2.38303	4.52484	5.19551	2.16218	5.69909	3.38856	3.62228	3.42505	5.68435	2.09119	7.75982	3.57728	2.71927	2.66061	6.40119	2.83642	6.77649	2.89392	4.35586	3.91558	4.68099	2.36147	6.28506	3.68479	2.94839	4.32074	5.29901	1.84769	6.19092	2.55535	4.13992	2.24666	8.41594	2.45641	8.78521	2.01111	6.99982	7.71246	5.28438	0.992391	1.50348	3.88789	1.98927
ENSMMUT00000034252	chr1:29922490-29922599	0	0	0	0	0	0	0	0	0	0	0	0	0	0	0	0	0	0	0	0	0	0	0	0	0	0	0	0	0	0	0	0	0	0	0	0	0	0	0	0	0	0	0	0	0	0	0	0
ENSMMUT00000047453	chr1:29922650-29922839	0	0	0	0	0	0	0	0	0	0	0	0	0	0	0	0	0	0	0	2.10665	0	0	0	0	0	0	0	0	0	0	0	2.13508	0	0	0	0	0	0	0	0	0	0	0	0	0	0	0	0
ENSMMUT00000031109	chr1:29171589-29217683	17.6302	11.9544	10.4358	19.3924	33.7722	28.9045	15.8955	1.04491	13.9851	16.7103	34.4381	31.2318	22.9595	7.14411	7.16301	12.7894	29.6991	25.7339	29.9226	8.74693	12.6071	27.2697	26.7293	19.37	19.4937	7.05207	10.4655	19.813	25.1216	26.1328	28.5716	4.27798	14.2783	30.49	34.1767	29.9803	21.5918	28.0559	18.919	21.8449	18.9553	42.4938	14.9548	4.37408	24.4984	10.2482	29.1462	30.9536
ENSMMUT00000031106	chr1:29187271-29217690	9.81197	3.12191	17.0484	12.6654	28.8874	25.1102	19.047	16.3266	5.19949	13.2108	9.63109	8.49407	3.59231	10.2605	20.8989	19.8135	30.2106	29.7382	7.4972	10.1648	8.24444	4.02378	18.4703	20.7822	11.556	9.34485	17.6071	14.352	37.84	31.7537	10.16	14.7158	4.29227	1.08246	10.0551	9.78748	8.40795	3.31956	3.21598	8.99445	22.0361	0.080388	12.3958	16.3842	0.895412	3.63791	4.61796	12.3345
ENSMMUT00000047462	chr1:29198629-29213763	6.75988e-17	1.51272	2.3153	4.92676	2.31916e-05	5.09712	5.918	1.43191	2.60998	5.4726	1.4404	0.0334318	2.08851	1.43558	5.26236	1.52933	6.72575	3.04147	0.405987	5.15474e-69	2.82407	4.76739	2.61163	6.12738	5.06061e-23	1.28306	6.04529	1.3586	2.79264	1.91224	3.42673	2.32105e-135	7.22462	3.61258	5.96013	5.58731	0.31638	5.56314e-10	1.41438	2.29489	2.79944	4.59869	0.217902	9.59146e-152	1.33098	3.49793	1.61538	5.46055
ENSMMUT00000031108	chr1:29214512-29217099	61.5906	161.719	45.9269	69.6199	84.7833	94.9505	75.5225	170.629	37.8415	70.2356	63.6119	72.0403	63.9098	137.571	49.2306	63.491	96.9631	104.539	96.7851	163.654	32.3861	60.144	69.8964	64.632	64.081	184.749	45.8978	57.3604	79.4775	95.3427	72.0702	184.662	42.1149	56.4292	77.9531	56.0117	82.8752	80.1118	51.3821	76.5997	75.8374	91.568	59.7668	165.312	36.9775	25.097	60.8633	94.312
ENSMMUT00000052213	chr1:29196139-29196191	0	0	0	0	0	0	0	0	0	0	0	0	0	0	0	0	0	0	0	0	0	0	0	0	0	0	0	0	0	0	0	0	0	0	0	0	0	0	0	0	0	0	0	0	0	0	0	0
ENSMMUT00000047451	chr1:29997320-30011053	2.48532	1.44665	4.6454	6.13576	10.3906	10.662	7.56952	1.27427	2.51644	3.9554	8.05415	6.97845	4.30133	0.913197	4.53318	7.66493	9.04597	11.7148	5.27963	1.12368	5.0759	6.71191	6.44691	5.49356	4.22677	1.21582	6.41867	8.61436	9.49152	10.2234	7.27127	1.07926	3.42449	7.04253	8.53328	5.85849	3.94557	4.84901	4.17518	4.65714	4.40299	3.78874	5.12201	0.357021	6.22217	2.56298	3.75654	6.56859
ENSMMUT00000006732	chr1:29997347-30009874	3.64526	6.89709	2.4817	7.51904	3.91331	0.280787	3.04118	2.60001e-07	2.05178	2.80076	1.13022	3.66876	2.21115	7.27313e-07	3.01255	1.40613	1.25225	2.31985	3.58399	2.16667	2.1948	2.9747	1.64905	6.29007	4.54926	2.24024e-05	3.13752	2.92433	2.84618	3.55624e-05	2.96261	1.11966e-06	4.68151	2.80298	0.940363	2.04519	2.05157e-06	4.87407	3.0137	0.925277	0.967722	1.76179e-06	1.89034	2.6763	0.286601	2.65732	3.93821	0.596063
ENSMMUT00000047450	chr1:29997392-30010662	3.62463	3.0089	2.67252	1.63279	0.0764726	1.78042	0.62931	2.52953	0.833218	1.25304	0.174433	0.000398888	1.10786e-05	4.92517	0.000256989	2.01606	0.630561	0.0411688	0.728898	2.96412	1.01228	1.89732e-05	1.75074	0.65597	1.61097	4.10066	3.70873e-06	1.10481	5.71801e-05	1.69397	2.86321	5.05531	0.315304	1.57957e-05	1.84064e-06	3.29644	3.0899	0.119207	0.541526	2.08037	3.76243	3.18066	1.3078	1.41189	1.36295	0.512367	0.260422	2.54846e-05
ENSMMUT00000034545	chr1:30000292-30000399	0	0	0	0	0	0	0	0	0	0	0	0	0	0	0	0	0	0	0	0	0	0	0	0	0	0	0	0	0	0	0	0	0	0	0	0	0	0	0	0	0	0	0	0	0	0	0	0
ENSMMUT00000025749	chr1:30042557-30048399	0.518209	0.965025	0	0.115835	0.137638	0	0	1.52574	0.10984	0	0.0715357	0.105124	0.121039	1.27953	0	0.463007	0.118679	0	0	0.000782337	0	0	0.0702118	0.429225	0.122408	1.31749e-06	0	0	0.1198	0.10651	0.109747	3.72874e-06	0	0.394729	0.0716208	0.434286	0.110672	1.2411e-05	0	0.126383	0.13622	0.126418	1.24403e-05	1.0143	0.115231	0.097763	0.0902763	0
ENSMMUT00000025748	chr1:30042557-30048399	9.70154e-05	7.81955e-05	0	4.69073e-05	5.57363e-05	0	0	4.12161e-05	4.44795e-05	0	2.89685e-05	6.34205e-05	4.90147e-05	6.89343e-05	0	9.98763e-05	4.80589e-05	0	0	1.44229	0	0	2.84324e-05	8.1955e-05	4.9569e-05	1.67898	0	0	4.85132e-05	4.3131e-05	4.44421e-05	1.00455	0	0.000101022	2.90028e-05	8.1304e-05	4.48168e-05	3.57034	0	5.11789e-05	5.51621e-05	6.53258e-05	1.09657	6.85958e-05	4.66629e-05	3.95891e-05	4.45777e-05	0
ENSMMUT00000025743	chr1:30028921-30040437	0.377865	6.18763	0.295095	0.968219	0.705201	0.428431	0.794639	9.42837	0.430948	0.992327	0.6224	0.671312	0.477476	6.46555	0.472151	1.02695	0.692728	0.812147	0.737795	8.6179	0.337091	0.803366	0.443188	0.717521	0.42097	5.73319	0.383872	0.934891	0.84406	0.511238	0.999116	9.80407	0.284649	1.04352	0.589499	0.462908	0.415336	6.46843	0.55732	2.28525	1.28479	1.88774	8.94272	3.07488	0.393132	0.233475	0.418207	0.266917
ENSMMUT00000025746	chr1:30029125-30030020	1.58748	1.23571e-07	0	0	3.1399e-06	2.32932	1.05627	0.691208	0	0	0	3.48796	1.42145	3.9279e-06	1.46981	1.06961e-09	1.23083	1.05778	0	4.34089e-07	0	0.885527	0	1.12473	1.39369	9.45239e-06	0	3.52788	1.10471	1.22195	0.911736	1.1244	0	0	0.704153	0	0	4.055	0	0	3.00314	0.781301	1.54077	0	0	0	1.02052	0
ENSMMUT00000011578	chr1:30032704-30032792	0	0	0	0	0	0	0	0	0	0	0	0	0	0	0	0	0	0	0	0	0	0	0	0	0	0	0	0	0	0	0	0	0	0	0	0	0	0	0	0	0	0	0	0	0	0	0	0
ENSMMUT00000006729	chr1:29928160-29981755	6.77752	6.05278	6.82185	11.8249	13.0812	11.6127	10.1321	4.72606	4.37386	10.1606	9.54794	8.46168	7.60105	4.93015	6.06679	10.5524	11.9958	10.423	11.4534	5.34688	3.8786	7.93136	9.13105	8.0306	7.57018	5.98688	5.57559	12.0033	14.5687	12.3565	11.4302	5.69629	5.24083	9.31186	11.0967	7.80992	6.93268	9.05267	5.64957	10.6529	9.45958	10.9338	9.34194	6.20953	3.13876	4.25099	8.26239	9.21805
ENSMMUT00000047452	chr1:29928256-29981496	2.91141	1.41193	1.21282	3.37517	1.49863	1.19656e-05	4.03915	2.39641	2.61713	1.78764	1.49503	8.95859e-05	2.92108	3.54493	1.4408	5.56323	1.59392	0.477717	2.09733	1.96287	3.28913	4.59199	3.0263	2.34273	0.802828	1.08705	2.64901	4.3253	9.47236e-06	5.74031e-06	2.51806	1.32121	1.04295	2.71601	1.50447	1.97039	1.55049	5.05982	2.42797	3.17486	1.05188e-05	5.52609	3.1345	0.729494	2.99055	0.236504	3.00178	3.86093e-05
ENSMMUT00000047449	chr1:30015815-30027960	9.45225e-06	1.1586	1.05858	0.896665	1.42818	2.48099	0.420479	2.27193	9.56707e-06	0.910768	0.791009	0.511487	8.09752e-06	0.687886	1.21893e-05	7.66867e-06	4.75833e-06	4.39609e-06	0.370886	0.419075	1.91437e-05	5.51911e-10	0.470535	0.913167	2.66101e-15	1.24514	2.71341e-20	1.30912	0.544317	0.605501	1.38941	1.57527	2.30731e-05	9.79978e-06	0.7136	9.71265e-06	0.589149	4.02379e-05	6.57517e-06	4.14868e-05	1.33244	5.73157e-06	9.75564e-05	0.387901	0.614758	0.305151	0.417658	2.0874e-06
ENSMMUT00000006734	chr1:30015836-30027996	8.31368	2.77449e-06	5.62354	6.38225	14.4899	9.85048	6.65454	0.293936	5.32298	5.45246	10.4068	14.781	8.03023	0.662203	5.39573	7.37572	18.544	10.8286	6.99998	0.808163	6.82941	9.65374	13.8729	12.37	9.06771	0.430342	5.06483	5.83573	16.7918	11.6829	6.95973	0.969957	6.5499	9.31875	12.1559	15.3629	8.29455	5.32738	5.91285	8.7805	12.3449	10.3659	6.42611	0.00775226	5.33769	5.91278	7.12922	10.3371
ENSMMUT00000047448	chr1:30015880-30023959	3.45795e-09	2.07799	1.92934	3.31393e-07	1.2626e-05	8.98124e-11	0.00514658	2.09099	1.19436	2.45184	0.215781	0.230172	0.561555	3.97301	8.35587e-06	1.65319	1.31974e-10	1.64217e-12	0.174234	2.86853	3.66211e-09	9.64174e-06	0.198062	0.766529	6.25587e-05	2.95853	0.00246134	2.07159	0.385293	4.77397e-06	1.19342e-05	1.22787	2.28476e-17	0.595083	0.210898	7.1082e-36	0.000514405	3.42716	1.62171	2.47687e-12	0.231203	6.71778e-06	0.75249	2.61191	1.25158e-05	2.51546e-05	0.767189	1.07144
ENSMMUT00000047447	chr1:30024236-30025562	2.40707	1.573	3.53775	3.48896	12.6938	8.42763	5.26275	2.6952	3.9646	6.68721	9.58741	9.36363	0.553931	0.67772	2.04151	3.49893	9.33514	9.30626	3.1641	2.42056	2.7906	2.29642	7.02461	9.67221	3.17942	0.188677	4.86927	8.0429	9.12535	5.44207	4.27858	1.19555	2.19966	3.45707	9.11388	8.72433	3.18254	4.45009	2.60072	2.41973	9.32447	3.82307	5.68018	3.56237	1.19895	1.41285	3.44355	6.37644
ENSMMUT00000025754	chr1:30065627-30068775	0	0.0540322	0.0504643	0.0810982	0	0.0376576	0.0436436	0.0996592	0	0.113132	0	0	0	0.164478	0.0915394	0.162048	0	0	0	0.139033	0.0384307	0	0.02458	0	0	0.0554951	0.139015	0.0411101	0	0.0372847	0	0.281818	0	0	0.0250715	0.0379978	0	0.245598	0.0423589	0	0	0	0	0	0.0403378	0.0342228	0	0
ENSMMUT00000025752	chr1:30053444-30065600	3.13017	1.78084	0.266131	1.53966	2.57268	3.38932	2.104	5.7869	2.25305	3.98852	1.46722	3.89261	2.48276	3.49851	1.22134e-05	1.95334	1.36932	2.54356	3.20809	6.45575	2.45231	3.60936	1.44006	3.77431	4.53208	3.83121	1.30331	2.1951	2.67607	1.60578	1.85238	6.6914	1.67718	4.01636	2.3882	5.01839	7.1571	9.58596	2.92433	5.14461	7.55321	5.61238	8.0708	4.17819	4.26637	3.61962	5.00572	4.4384
ENSMMUT00000047446	chr1:30055529-30056632	2.36652e-06	8.98746e-05	0	1.53963e-08	7.28404e-07	3.60737e-07	4.97386e-07	3.24214e-07	1.81604e-07	7.80756e-07	2.01771e-07	5.56e-07	2.94313e-06	3.90018e-08	0.27751	2.42657e-07	1.48121e-06	1.2396e-06	2.81824e-07	3.02369e-08	9.35339e-07	4.58099e-07	5.79147e-08	4.3639e-07	8.84191e-07	2.15789e-07	1.35918e-05	6.16671e-06	7.25119e-07	5.35685e-06	4.15862e-09	1.18733e-07	5.18933e-07	1.74617e-06	1.49735e-07	2.60798e-06	7.43163e-07	0.649137	1.26557e-06	4.59976e-08	2.28983e-07	3.75525e-07	8.4886e-07	1.19308e-06	1.01881e-06	1.40565e-07	2.70909e-08	1.34301e-07
ENSMMUT00000025753	chr1:30062749-30062837	0	0	0	0	0	0	0	0	0	0	0	0	0	0	0	0	0	0	0	0	0	0	0	0	0	0	0	0	0	0	0	0	0	0	0	0	0	0	0	0	0	0	0	0	0	0	0	0
ENSMMUT00000013788	chr1:30217995-30233322	1.13342	2.53254	1.53745	3.13595	2.7476	1.76505	1.97745	2.69887	1.08132	1.91483	1.68248	1.69657	1.09228	2.44126	1.28716	2.91154	3.53747	1.72689	1.9811	2.91074	0.930663	2.34595	2.4002	2.25916	0.970736	2.25429	1.23076	2.92241	3.50539	1.60194	2.52097	2.35562	0.88221	1.78077	2.13481	2.07782	0.938199	3.67726	1.52214	2.14277	1.56453	2.31648	2.50395	1.96401	0.567201	0.614888	1.38271	1.4263
ENSMMUT00000020255	chr1:30296752-30310187	0.206912	1.18357	92.2099	36.2691	4.4415	1.58103	0.478005	0.909591	1.123	0.447442	0.0685719	0.10079	0	0.950756	90.8169	38.3804	4.17096	1.88312	0.449109	0.913647	1.33288	0.342614	0.0897372	0.102837	0.0391093	1.51951	92.3261	37.5588	4.89936	1.57695	0.666221	0.643039	1.45725	0.47286	0.158148	0.0346807	0.0353598	0.933992	0.811882	7.06641	0.957488	0.0807907	0.720128	0.359949	1.06768	0.374823	0	0.0666573
ENSMMUT00000034026	chr1:30387850-30387955	0	0	0	0	0	0	0	0	0	0	0	0	0	0	0	0	0	0	0	0	0	0	0	0	0	0	0	0	0	0	0	0	0	0	0	0	0	0	0	0	0	0	0	0	0	0	0	0
ENSMMUT00000025610	chr1:30080968-30102087	20.7062	29.5154	24.2318	38.7033	20.0933	15.7045	27.5572	26.6831	15.0753	26.0819	19.0489	14.648	22.4609	31.5592	26.4134	37.7755	22.877	16.3388	29.9031	25.275	13.9389	26.3085	18.1911	13.6772	22.7149	30.6406	27.0818	37.4277	24.9407	14.8372	24.9351	29.4647	14.8107	25.4607	18.4447	13.6145	11.7762	33.3596	19.5312	29.4945	10.6434	26.3215	26.2858	28.6662	10.3066	9.699	19.7716	11.0461
ENSMMUT00000016036	chr1:30352083-30358166	11.2811	7.56208	50.067	19.5474	16.7832	15.8111	12.7582	7.95542	22.3624	11.142	16.3552	13.7369	12.5189	4.94494	51.5304	21.7974	17.3139	12.7192	9.88861	7.005	24.861	12.6301	17.8106	14.2496	12.2607	7.24904	61.6825	21.2243	21.1296	12.7556	10.2757	5.78481	18.2884	13.535	15.2052	13.4722	7.59098	23.1698	31.3544	12.1085	27.14	11.838	12.4229	4.90624	18.8183	9.89864	6.58572	11.9249
ENSMMUT00000047445	chr1:30357359-30357597	0	0	1.81633	0	0	0	0	0	0	0	0	0	0	0	0	1.45812	0	0	0	0	0	0	0	0	0	0	0	0	0	0	0	0	1.40162	0	0	0	0	1.47328	0	0	0	0	0	0	0	0	0	0
ENSMMUT00000017148	chr1:30418149-30454759	1.05627	0.96377	2.54693	2.17992	2.2775	2.05716	1.7057	2.22073e-06	0.798535	1.51024	1.38978	1.5293	1.70534	2.36894e-05	2.06884	1.56708	2.67461	2.143	1.70986	0.629873	1.41561	1.41139	1.09122	1.04023	1.2189	0.167517	2.80645	2.45917	1.71108	1.25847	1.53134	0.457112	1.99143	1.2591	1.49722	1.02153	0.564191	1.62872	1.58109	1.55926	0.613782	2.01048	0.724408	0.631463	1.35642	0.777512	1.93594	1.80664
ENSMMUT00000017147	chr1:30418149-30454759	9.11381e-06	2.84272e-06	3.47931e-06	8.48746e-06	2.20561e-06	7.54562e-06	2.33049e-06	3.08569e-09	9.19393e-07	3.72452e-06	1.33352e-06	7.76e-06	1.03215e-06	7.54266e-11	1.36849e-06	8.45483e-06	3.89182e-07	2.98544e-06	7.80191e-06	8.6186e-07	7.72891e-07	7.2468e-06	1.51369e-06	1.34084e-06	8.7097e-06	1.18208e-05	1.20283e-06	3.22936e-06	2.55247e-06	7.45976e-06	7.73489e-06	5.81069e-06	4.66044e-06	6.64678e-07	1.37597e-06	2.81712e-06	5.39875e-07	4.18171e-06	8.58241e-06	9.14206e-06	1.05123e-05	8.57015e-07	2.0922e-06	1.73317e-06	8.37254e-06	7.10822e-06	7.81419e-07	7.5426e-06
ENSMMUT00000017156	chr1:30418198-30454979	1.3026	0.458724	0.932173	0.457812	0.737961	0.557212	0.931931	0.840068	1.12943	0.53187	0.547397	0.432354	0.735836	1.28444	0.999442	1.52342	0.779599	0.756657	1.05564	0.517345	0.477818	0.519026	0.716362	0.200328	0.708294	0.887865	1.25548	0.537786	1.256	1.07812	0.899752	0.346991	1.2752e-19	0.29391	0.3913	0.600557	0.59845	0.738499	0.511154	0.336238	0.74784	0.138892	0.478625	0.239839	0.643691	0.402345	0.0896195	0.202704
ENSMMUT00000017150	chr1:30437530-30453212	1.16617	18.0293	2.26492	3.40231	3.99205	7.16741e-30	0.97946	16.2224	3.43082	2.45507	2.33216	2.73369e-40	1.93627	17.1952	2.77128	2.59408	0.128022	0.161417	3.3348	16.0918	3.31187	2.04677	1.19841	0.977832	2.59658	19.9299	4.03928	3.97778	0.476889	1.56603e-250	2.96332	12.9392	1.44137	2.80883	0.598056	0.383344	1.77795	4.00096	2.6884	1.77609	2.96233	3.16302	3.38766	14.1882	1.8222	2.34409	2.26169	2.25745e-07
ENSMMUT00000051659	chr1:30518229-30518330	0	0	0	0	0	0	0	0	0	0	0	0	0	0	0	0	0	0	0	0	0	0	0	0	0	0	0	0	0	0	0	0	0	0	0	0	0	0	0	0	0	0	0	0	0	0	0	0
ENSMMUT00000047442	chr1:30556160-30559805	0	0	0	0	0	0	0	0	0	0	0	0	0	0	0	0	0	0	0	0	0	0	0	0	0	0	0	0	0	0	0	0	0	0	0	0	0	0	0	0	0	0	0	0	0	0	0	0
ENSMMUT00000047439	chr1:30567444-30575868	0	0	1.89489	0.0596509	0	1.89831e-11	0	4.12389e-10	0.0531263	0	0	0	0	0	1.54618	3.41967e-219	0	0.376954	0	4.69708e-12	0.397843	0	0	0	0	0	1.17699e-26	2.60072e-16	0.537657	0.1886	0	5.62416e-27	7.41432e-07	0	0	0.365363	0	0.383736	0.248016	0.35744	0	0	0	0	0	0	0	0
ENSMMUT00000047440	chr1:30567444-30581334	0	0	0.747864	0.0947304	0.0627103	2.55803e-08	0	1.2577e-07	1.09889	0.473198	0	0	0	0	2.95094	1.66792e-05	0.423157	0	0	0.529227	0	0.0535955	0	0	0	0	5.48022e-29	2.38896	0	0	0	6.51178e-15	0	0.476048	0	0	0	0	0.52842	0	0	0	0	0	0.535286	0	0	0
ENSMMUT00000025534	chr1:30567444-30581334	0	1.73499e-06	7.26863e-07	1.56416	0.0223214	0.629115	0	0.812217	2.6216e-13	4.74214e-19	0	0	0.138573	0	1.37474	0.000762654	2.06136e-63	6.93169e-17	0	0.304746	0.0304966	0.154885	0.0803815	0	0	0	1.58059	5.53982e-43	2.57797e-05	1.72185e-13	0	0.52521	8.60863e-06	4.35503e-08	0	3.79324e-08	0	1.53569e-21	1.42003e-12	1.63189e-08	0	0	1.73383e-10	0	4.73405e-17	0	0	0
ENSMMUT00000025536	chr1:30567444-30581825	0	0.31626	3.85228	1.72944	0.54353	3.54858e-07	7.86425e-07	0.0607729	0.35434	4.83991e-07	0	0	4.20856e-10	5.86785e-07	5.10038	1.82083	0.20139	0.172627	0	2.63399e-07	0.1693	0.309764	2.46133e-10	0	0.188107	9.99982e-07	5.97936	2.20134	2.99111e-12	0.352589	0	0.106531	0.474865	0.123588	0	3.02605e-15	0	0.722765	0.4141	0.403079	0	0	0.54796	0	4.77268e-07	0.197412	0	0
ENSMMUT00000047441	chr1:30567444-30581825	0	4.54034e-08	0.75815	5.3761e-11	0.072968	0.115405	0.255753	4.21426e-09	9.00382e-07	0.186264	0	0	7.57216e-08	0.0803214	1.23987e-05	0.359838	1.42892e-05	4.16317e-08	0	0.246395	1.65736e-16	3.4675e-06	2.48717e-08	0	4.4601e-07	0.325209	0.00014998	7.04059e-05	0.245747	8.40665e-07	0	3.01277e-06	6.33049e-09	1.65425e-17	0	2.29163e-13	0	0.000161201	0.0293223	6.23176e-05	0	0	4.84981e-08	0	0.195403	0.00387204	0	0
ENSMMUT00000025542	chr1:30619017-30641293	0.103832	1.05176	0.173348	0.232148	0.165506	0	0.299836	1.06505	0.264159	0.129539	0.315427	0.168592	0.0485155	1.00443	0.104815	0.278322	0.142708	0.37968	0.0433405	0.955173	0.22002	0.468899	0.140722	0.172017	0.196257	1.01669	0.212234	0.141216	0.0960382	0.128075	0.131969	1.06487	0.133769	0.237289	0.258367	0.217542	0.0887207	0.65617	0	0.202631	0.163801	0.152033	0.734036	0.903142	0.138563	0.156744	0.0723816	0.250873
ENSMMUT00000018178	chr1:30642346-30649608	1.3441	1.49498	0.997328	1.04179	1.14265	1.04192	1.2075	1.51	0.531927	1.63961	1.28678	1.16392	0.837376	1.40859	1.26637	1.68134	1.23157	1.0194	2.01975	1.81349	0.227852	1.07909	0.825788	0.371114	0.762162	1.09675	1.2821	1.13744	1.57474	0.88423	0.91111	1.83796	0.615695	1.50172	0.693685	0.901142	0.306263	2.1842	1.42314	2.36075	0.9424	1.83686	1.55932	2.04595	0.15944	0.541078	0.874485	0.433006
ENSMMUT00000047443	chr1:30466705-30517439	26.5422	21.8239	39.3049	30.6276	36.821	29.3816	31.0237	19.5945	28.9259	22.5118	31.5934	25.4455	27.9701	22.2909	38.3817	29.7294	37.8106	30.6804	29.6323	19.8402	29.4377	23.6811	31.293	26.6308	27.1809	21.8718	39.5468	29.4629	37.683	28.5268	30.8978	17.4502	27.3872	22.1149	32.2532	25.0496	27.5376	21.2378	27.6914	18.3418	17.8179	24.8459	14.4064	17.7447	29.8212	22.814	28.6641	26.9644
ENSMMUT00000017161	chr1:30466812-30516034	6.51378e-05	5.9571e-05	5.04186	1.46096e-05	2.60204e-06	5.41723e-07	2.36939e-05	1.10999e-05	0.989012	0.000362201	6.49575e-06	5.82982e-05	0.00012818	9.49695e-05	1.80366	3.78249	3.74796e-05	6.03396e-07	0.00443592	2.71914e-06	0.00023967	2.02555e-05	5.15262e-06	3.7014e-06	0.000190224	2.71203e-06	1.992	1.62213	7.72678e-07	4.21769e-06	3.10584e-05	9.06368e-05	0.585849	2.01241	3.29182e-06	7.46373e-06	0.00489333	0.202578	3.96023	9.39428e-06	1.05159e-06	0.000323022	1.02845	1.53754	1.43667	0.626138	2.99402	9.59325e-07
ENSMMUT00000025541	chr1:30587671-30609635	9.17807	4.92861	13.0528	10.7415	12.3419	11.2931	9.59796	4.48301	7.83137	5.74876	10.7646	8.60105	8.25925	5.27505	12.6964	10.8329	11.0572	9.89803	8.56067	4.8296	8.45163	6.90793	9.39829	8.07186	10.3873	5.40877	11.754	11.4038	12.2097	8.94501	10.4651	4.61306	7.59095	6.86213	10.9961	8.30894	6.92256	6.23999	8.62744	9.45316	7.1501	8.62733	4.00519	4.43511	6.85489	5.3881	7.06944	8.53257
ENSMMUT00000032572	chr1:30523704-30545162	8.74795	4.61348	11.2515	11.4597	12.5137	8.71299	9.09991	5.12448	9.92945	7.73797	9.19605	7.26821	8.01279	4.87619	13.37	10.3477	12.8848	9.88104	10.8952	5.34941	9.1984	7.69129	8.66261	8.10099	9.33506	6.0229	13.2141	9.62911	13.7374	9.30149	10.2305	4.79565	8.2751	8.36287	8.72323	7.16167	7.02885	9.09018	10.4829	8.39302	6.98244	9.83142	6.55541	3.63049	6.33595	5.713	7.6475	8.07476
ENSMMUT00000009690	chr1:30523904-30545282	1.7049e-05	4.60159	3.10391e-06	1.02157e-05	2.71286e-06	9.63394e-25	1.27204	3.11277	3.22048e-06	0.000116692	0.549094	6.38786e-07	0.0723053	3.96295	0.000375337	1.34731	5.13044e-31	0.275734	5.0732e-06	3.1289	7.45688e-05	0.581137	1.17938e-06	2.30426e-26	0.000902785	3.6087	0.21146	3.45597e-05	5.45125e-07	2.82758e-07	1.58637e-05	3.02728	6.36867e-06	3.57523e-06	9.74656e-07	1.82476e-06	2.52626e-06	6.22489e-06	0.000173362	0.906213	1.38678e-12	0.000536079	0.0916257	3.20704	4.77589e-06	2.62495e-05	1.1191e-06	9.34276e-19
ENSMMUT00000009691	chr1:30535200-30545297	2.94338	3.32054e-06	8.6853	1.52855	2.43607	3.97291e-05	3.84847	2.7242e-05	1.66358	3.61833	2.63714	2.22713	4.83265	1.9979e-06	3.43398	2.87582	0.16806	0.129162	2.19335	0.177813	2.61156	2.20049	1.37787	0.000105368	4.8438	1.25996	6.09187	6.652	3.48082	1.53737	6.35252	4.35503e-06	7.19593	5.99726	3.13477	2.87918	3.51065	4.4591	3.32913	1.31959	2.41074e-06	2.00803	2.24771	4.81467e-05	1.64985	2.84489	1.95877	2.24924e-05
ENSMMUT00000009693	chr1:30544205-30544351	39.5783	50.4353	11.8475	48.714	50.6725	57.9953	11.8395	24.8816	8.62713	40.5487	43.3631	22.2074	36.0004	0	32.1198	39.0739	31.5136	54.9891	12.4856	5.57721	21.9168	21.7819	29.9821	24.6689	33.4474	0	2.68661	25.6478	16.6352	73.5087	58.9109	18.9598	40.4374	25.9889	18.1999	38.084	5.86038	15.1241	45.7325	28.3435	26.3841	23.4125	24.6276	0	8.59028	10.9212	5.95856	13.4433
ENSMMUT00000052545	chr1:30527616-30527782	0	0	0	0	0	0	0	0	0	0	0	0	0	0	0	0	0	0	0	0	0	0	0	0	0	0	0	0	0	0	0	0	0	4.05636	0	0	0	0	0	0	0	0	0	0	0	0	0	0
ENSMMUT00000018135	chr1:30804776-30805642	0.884858	0.99556	2.54098	1.01658	0.310755	1.85028	0.535995	0.420463	1.09861	0.926443	1.24619	1.9725	0.835059	0	3.0675	1.26949	1.02063	0.678853	0.232474	0.341563	0.236033	0.838374	1.37428	0.71243	1.84223	0.681677	2.02339	0.799666	0.515139	1.14497	0.707866	0.17973	0.4942	0.00111227	0.990379	0.700122	0	0.265896	0.561951	0.271723	0	0.286245	0.908606	0.314967	0.00477701	0.445066	0	0
ENSMMUT00000052307	chr1:30829756-30829861	0	0	0	0	0	0	0	0	0	0	0	0	0	0	0	0	0	0	0	0	0	0	0	0	0	0	0	0	0	0	0	0	0	0	0	0	0	0	0	0	0	0	0	0	0	0	0	0
ENSMMUT00000052969	chr1:30831537-30831599	0	0	0	0	0	0	0	0	0	0	0	0	0	0	0	0	0	0	0	0	0	0	0	0	0	0	0	0	0	0	0	0	0	0	0	0	0	0	0	0	0	0	0	0	0	0	0	0
ENSMMUT00000016361	chr1:30837293-30867840	0	1.06873	99.7449	17.0148	0.748791	0.212814	0.3083	1.17334	0.923502	0.426229	0.0707631	0.10401	0.0598626	0.619676	102.881	15.8545	0.821734	0.364374	0.106954	0.825002	0.977326	0.192856	0	0	0	0.392024	104.291	17.5986	0.3555	0.263384	0.0542781	0.915767	1.15539	0.195192	0.0708434	0.161053	0.0547356	1.56144	1.13707	1.68766	0.134741	0	0.487694	0.487538	0.341942	0.386807	0	0
ENSMMUT00000052544	chr1:30845184-30845246	0	0	0	0	0	0	0	0	0	0	0	0	0	0	0	0	0	0	0	0	0	0	0	0	0	0	0	0	0	0	0	0	0	0	0	0	0	0	0	0	0	0	0	0	0	0	0	0
ENSMMUT00000018185	chr1:30656870-30771570	2.53526	1.87048e-10	4.30719	2.88544	1.00886	0.239061	1.44469	0.273702	2.91842	1.85468	2.35028	1.05489	1.26593	3.89645e-05	2.78635	3.15079	1.4754	0.307524	0.640367	2.02013e-05	2.50744	2.12485	1.65283	1.55989	1.6565	9.08493e-09	4.99042	2.91626	0.873445	1.19627	1.66668	0.486217	0.331617	1.97502	1.20304	0.406338	0.00794416	0.383722	2.70418	1.79588	8.52393e-07	0.868612	0.793171	0.86442	0.599339	0.716269	1.0249	0.538791
ENSMMUT00000018182	chr1:30659360-30771537	0.80026	1.7048e-05	3.33424	1.54317e-05	0.585281	0.836024	1.42009	5.56831e-22	0.560323	0.942348	2.70504e-11	7.80112e-08	1.15784	2.15003e-06	3.69952	1.77051	3.21166e-06	0.67799	2.22954	2.71639e-30	8.51771e-05	0.740489	0.620751	6.66978e-18	0.92116	0.565155	1.84185	1.95459	0.984693	2.65006e-09	1.01123	1.81871e-06	2.01404	0.00220858	0.520582	0.507537	1.25222	0.250073	0.857056	1.51964	1.25194	2.31085	0.798493	0.413546	0.606645	0.714465	2.11572	0.326142
ENSMMUT00000018181	chr1:30670537-30771570	6.38177e-06	0.342948	1.22763	2.59752	9.57238e-07	0.795893	1.21903e-06	1.80555e-06	4.69066e-06	1.47446e-06	3.4712e-05	2.63302e-06	2.13716e-05	0.854147	1.96171	3.49681e-05	6.73915e-11	1.26927e-06	3.58205e-06	0.270244	4.9608e-14	0.251892	9.73305e-07	0.0327955	3.13164e-06	3.28195e-05	1.87737	0.338719	8.47286e-07	2.35327e-05	2.18716e-06	2.51551e-06	0.424578	9.43283e-36	0.0428184	4.05431e-07	0.7344	1.03279e-06	0.00011191	3.65191e-05	1.02924e-11	6.0941e-07	1.51542e-06	1.24643e-07	2.21817e-06	3.64627e-07	9.04377e-07	3.78656e-07
ENSMMUT00000024014	chr1:30894449-30925053	3.32546	1.85629	4.37132	2.64643	8.44705	8.32208	3.80576	1.70858	3.4488	3.01595	4.36873	5.20902	3.95179	2.7598	5.11181	4.28431	9.55974	7.37052	3.99014	1.67178	3.6075	2.2416	3.93119	4.94593	2.68897	1.98749	5.24022	2.75218	8.21287	7.19972	4.71732	1.69508	3.13899	2.79767	5.32495	3.92114	4.8316	3.05929	2.18477	2.25005	6.0943	2.95011	2.49841	2.20166	3.18743	1.7468	2.95583	5.6739
ENSMMUT00000012061	chr1:30894890-30895034	71.3309	0	119.628	21.8893	175.912	92.7118	57.6011	7.01759	6.69289	20.4066	56.3184	53.6969	6.60747e-06	9.93893e-06	52.3141	45.0242	43.3521	98.2361	72.965	0	18.4022	16.1835	59.142	47.6937	31.7008	8.97649	42.8653	27.1271	91.2634	104.132	21.5346	1.12611e-08	54.4259	0.00014183	66.5698	64.6252	17.5161	32.069	24.1595	38.6304	35.0409	14.3129	16.3126	5.92392	20.1382	15.8409	10.7838	86.2641
ENSMMUT00000026259	chr1:30929912-30931906	122.471	121.94	105.895	97.103	141.982	150.471	123.101	111.126	105.851	92.5834	120.314	129.277	128.59	126.138	109.524	88.8239	142.042	151.398	114.689	115.477	107.881	87.4345	122.372	128.734	129.48	126.84	117.789	92.395	143.512	156.436	127.1	117.455	118.899	93.5498	134.555	142.83	123.492	86.5639	108.478	91.0936	175.347	120.755	69.8395	126.978	114.039	86.1884	77.5945	115.134
ENSMMUT00000026260	chr1:30929963-30931605	120.014	53.0252	87.0243	69.3626	123.886	64.973	97.5759	54.7674	163.934	130.414	140.013	122.351	132.844	97.4498	94.5529	102.746	140.988	84.5592	116.355	65.6187	146.412	110.751	149.832	142.974	113.436	47.952	75.8672	119.527	127.028	83.3499	100.191	46.8491	84.4186	101.337	128.334	112.346	117.05	73.5872	104.731	65.5352	156.102	175.194	95.2969	63.4367	129.931	88.7848	82.8344	73.3752
ENSMMUT00000014484	chr1:31024893-31029256	3.64699	1.4487	4.51014	4.71119	5.81324	2.86073	3.31504	0.742235	3.09278	2.86477	3.35687	2.30256	2.8401	0.734993	6.34038	2.35343	3.52731	3.45745	4.22859	0.99406	3.94986	3.50742	3.5144	2.01372	2.68074	0.991951	4.96968	4.40895	3.37325	2.49918	2.57515	1.13341	4.35048	3.08687	2.91293	4.24496	2.59686	3.6583	3.78574	2.1747	3.19631	2.96667	3.08506	0.881166	2.52357	2.29394	2.96568	3.26358
ENSMMUT00000035451	chr1:31230548-31230753	0	10.3297	2.92153	2.34751	0	0	0	1.92319	0	0	0	0	0	0	5.29949	0	0	0	0	0	0	1.97565	0	0	0	0	2.68267	2.37998	0	0	0	0	0	0	0	0	0	0	0	0	0	0	2.85487	0	2.33528	0	0	0
ENSMMUT00000034015	chr1:31231442-31231646	0	0.581014	17.8122	0	2.83441	0	0	0	0	0	0	0	0	0	0	0	0	0	0	1.6358	0	0	0	0	0	0	8.17798	0	0	0	0	1.65787	0	0	0	0	0	2.40801	0	2.60264	0	0	0	0	0	4.02651	0	0
ENSMMUT00000025772	chr1:31261480-31264440	1.80081	0.825391	2.62102	2.22993	4.12168	2.07092	2.26659	0.507462	1.40968	0.806492	1.98917	2.13659	1.29451	1.50753	2.23736	3.09429	2.91931	1.80102	1.04078	1.52917	1.64378	1.14687	2.62817	2.63895	1.30915	0.508643	2.12359	2.76317	3.84378	2.84779	1.76061	0.861005	1.30874	1.26628	2.22135	1.50917	1.18364	2.3761	1.42356	2.433	0.728432	0.946537	2.10924	0.903672	2.21831	1.67291	1.06214	1.5619
ENSMMUT00000047438	chr1:31070564-31176647	0.000224694	1.13115	0.974473	0.725976	1.64688e-21	1.04018	0.998599	1.99717	0.553096	0.894792	0.753603	1.2375	0.083897	3.31377	1.03872	1.85106	0.699028	0.924619	0.964017	2.14591	0.828122	1.59537	0.179765	0.287921	9.7452e-78	2.07702	0.628808	2.65559	1.4384	0.24616	0.445891	0.950127	0.6037	0.815051	0.944257	0.0138722	1.19485	1.13909	0.589671	0.488207	9.23085e-12	0.958105	2.03013e-06	3.88355	4.87774e-20	0.272053	0.0777156	0.616179
ENSMMUT00000047437	chr1:31158227-31208527	1.65217	3.23751	4.99557	3.50608	2.48914	1.4588	4.47958	2.52355	3.55862	3.2252	2.45363	0.392479	3.47094	1.72197	4.95402	4.15521	1.50561	5.85774e-06	3.88682	1.7953	4.44125	3.99487	1.86694	1.71703	5.00916	3.85839	5.49273	5.77244	0.618205	0.429403	4.64782	1.43849	3.46406	4.94379	0.698919	1.02121e-15	0.820307	5.62306	3.66131	1.74079	1.35408	3.10994	1.72865	0.671791	2.01331	1.65758	3.10638	1.75541
ENSMMUT00000026992	chr1:31167883-31204609	2.82144	5.41202	4.76499e-05	4.79714	0.391199	5.88883e-06	2.79039e-05	3.99181	0.794153	2.19081	0.614804	0.301546	0.988188	7.31314	1.32111	3.29365	1.25423	1.25144	1.7485	5.2697	0.252996	1.16949	1.73084	0.00086583	0.00064685	6.12391	0.00224673	2.61343	2.3635	0.929152	0.364593	6.15093	0.807399	2.60568	2.5094	1.70948	0.000784637	1.28801	1.55203	3.83995	0.00562985	1.66566	2.75515	8.64672	0.314904	1.16688	0.0495954	0.00261579
ENSMMUT00000037206	chr1:31125432-31125533	0	0	0	0	0	0	0	0	0	0	0	0	0	0	0	0	0	0	0	0	0	0	0	0	0	0	0	0	0	0	0	0	0	0	0	0	0	0	0	0	0	0	0	0	0	0	0	0
ENSMMUT00000047436	chr1:31128340-31134296	0	0	0	0	0	0	0	0	0	0	0	0	0	0	0	0	0	0	0	0	0	0	0	0	0	0	0	0	0	0	0	0	0	0	0	0	0	0	0	0	0	0	0	0	0	0	0	0
ENSMMUT00000047435	chr1:31169323-31169588	0	0	0	0	0	0	0	0	0	0	0	0	0	0	0	0	0	0	0	0	0	0	0	0	0	0	0	0	0	0	0	0	0	0	0	0	0	0	0	0	0	0	0	0	0	0	0	0
ENSMMUT00000049784	chr1:31191655-31191773	0	0	0	0	0	0	0	0	0	0	0	0	0	0	0	0	0	0	0	0	0	0	0	0	0	0	0	0	0	0	0	0	0	0	0	0	0	0	0	0	0	0	0	0	0	0	0	0
ENSMMUT00000049815	chr1:31310135-31310207	0	0	0	0	0	0	0	0	0	0	0	0	0	0	0	0	0	0	0	0	0	0	0	0	0	0	0	0	0	0	0	0	0	0	0	0	0	0	0	0	0	0	0	0	0	0	0	0
ENSMMUT00000009190	chr1:31291184-31309096	5.39406	4.48018	11.4615	6.13968	9.72707	10.7249	8.02349	2.75447	7.20806	5.1661	6.40952	6.76717	5.65175	5.3366	9.7352	7.01034	8.98629	9.96178	7.2322	2.30563	5.40328	3.69079	6.82252	6.09234	5.40672	4.20135	9.68912	8.15128	8.46648	10.3527	7.20201	3.86071	6.03678	4.35808	6.68848	6.84925	7.82139	5.90268	5.03934	6.0608	5.84488	6.70141	4.08887	3.19896	7.99816	5.6753	5.24103	8.29362
ENSMMUT00000034122	chr1:31311077-31311207	0	0	0	0	0	0	0	0	0	0	0	0	0	0	0	0	0	0	0	7.53542	10.4145	0	0	0	0	0	0	0	0	0	0	7.63711	0	0	0	0	0	0	0	0	0	0	0	0	0	0	0	0
ENSMMUT00000034366	chr1:31311694-31311826	0	0	12.9799	34.4781	0	0	0	0	0	0	0	0	0	0	5.88622	34.4465	0	0	0	0	0	0.0111773	0	0	0	0	0	0	0	0	0	36.5795	0	0	0	0	0	0	0	0	0	0	0	0	0	0	0	0
ENSMMUT00000028099	chr1:30956422-30979603	24.0938	10.4647	11.6578	23.8203	20.2371	18.5629	24.3656	9.99961	13.6601	27.0147	24.8656	22.3542	25.632	9.595	11.7214	24.6729	20.2366	18.7634	24.5319	10.5114	15.2225	28.7666	25.911	21.3623	25.4969	9.93871	12.3774	25.9245	19.8897	18.6619	23.7787	10.7354	14.8345	29.6591	25.4488	21.5901	13.2439	22.5893	16.0371	25.9379	26.6214	36.3015	23.8192	9.34636	7.88305	9.70263	25.7855	15.572
ENSMMUT00000033803	chr1:31312224-31312359	0	0	0	0	0	0	0	7.91211	0	0	0	0	0	0	10.9012	0	0	0	0	0	9.15324	0	0	0	0	0	11.0367	9.79139	0	0	0	13.4244	0	0	0	0	0	0	0	0	0	0	0	0	0	0	0	0
ENSMMUT00000009188	chr1:31319658-31319976	0.724592	0	2.41942	2.59208	0	0	0	0	0.614479	0	0	0	0	1.75236	5.8516	1.94227	1.32786	0	0	0	0	0	0	0	0	0	5.18378	3.28492	0	0	0	0	0.622341	0	0.40067	0	0	0	0	0	0	0	0.788074	0	0	0	0	0
ENSMMUT00000048545	chr1:31372260-31372394	0	0	0	0	0	0	0	0	0	0	0	0	0	0	22.3642	9.89758	0	9.00133	0	0	0	0	0	0	0	0	22.6422	0	0	0	0	0	0	0	0	0	0	0	0	0	0	0	0	0	0	8.36107	0	0
ENSMMUT00000051577	chr1:31413708-31413838	0	0	0	0	0	0	0	0	0	0	0	0	0	0	0	0	0	0	0	0	0	0	0	0	0	0	0	0	0	0	0	0	0	0	0	0	0	0	0	0	0	0	0	0	0	0	0	0
ENSMMUT00000008068	chr1:31331556-31367677	12.5585	18.4807	17.6839	13.5287	9.40242	9.2452	10.6228	16.5205	12.1023	8.15042	8.70519	9.03671	9.42433	17.4867	17.0953	13.6863	11.1584	9.19995	13.5023	13.42	11.0478	7.73367	9.38671	8.19583	9.89057	15.0218	19.1552	13.8884	9.94389	8.91894	13.3014	15.0203	10.296	7.97229	9.94307	8.13273	10.1618	9.87757	10.3105	9.46912	10.4062	12.3518	7.13982	11.8959	7.11	6.2476	8.02475	8.42867
ENSMMUT00000015950	chr1:31414147-31423841	0.309433	0.368751	2.06641	2.76733	1.31528	1.285	1.19115	0.680139	1.57446	0.257362	1.02525	1.00464	1.73499	0.748336	2.81126	1.93536	1.70116	0.251444	1.29161	0.948849	1.83593	1.86318	2.18027	0	1.16974	0.757469	1.89746	1.68337	1.71724	0	2.09752	0.769323	1.32884	1.88574	1.36884	1.03729	0.5288	1.11742	0	0.301934	0.650866	0.604105	0.673086	0.336436	0.550583	0.700676	0.862644	0.498424
ENSMMUT00000013114	chr1:31547535-31598993	0	0	0.104623	0.00924072	0	0	0	0.0688712	0	0	0	0	0	0	0	0	0	0	0	0	0	0	0	0	0	0	0.192138	0	0	0	0	0.0584265	0	0	0	0	0	0.0848625	0.0878185	0	0	0	0	0.102203	0	0.0709508	0	0
ENSMMUT00000035849	chr1:31618388-31618501	0	0	0	0	0	0	0	0	0	0	0	0	0	0	0	0	0	0	0	0	0	0	0	0	0	0	0	0	0	0	0	0	0	0	0	0	0	0	0	0	0	0	0	0	0	0	0	0
ENSMMUT00000031050	chr1:31715112-31715524	4.26002	0.526502	3.74889	4.10926	11.5775	7.0722	4.41499	0.916315	3.47003	1.03877	3.70832	6.02781	3.4935	2.0375	2.09581	0.762933	4.38544	6.68737	4.12376	0.52319	3.51232	1.56999	2.6483	4.16313	2.00025	0.00210878	3.28623	0.746826	2.69008	3.49376	2.09734	0.508665	2.82989	1.26397	1.595	4.49622	1.05411	1.12787	0.401999	0.427629	3.02197	1.67884	0.454975	0.444893	0.742939	0.320004	1.14902	2.99027
ENSMMUT00000038076	chr1:31718614-31718715	0	0	0	0	0	0	0	0	0	0	0	0	0	0	0	0	0	0	0	0	0	0	0	0	0	0	0	0	0	0	0	0	0	0	0	0	0	0	0	0	0	0	0	0	0	0	0	0
ENSMMUT00000015935	chr1:31861381-31864314	0	0	0	0	0	0	0	0.081372	0	0	0	0	0.103788	0	0	0	0	0	0	0	0	0	0.0602056	0	0	0	0	0.100699	0	0	0	0	0	0	0	0	0	0.200532	0	0	0	0	0	0	0	0	0	0
ENSMMUT00000015951	chr1:31466865-31505924	1.26924	5.02491e-06	0.912226	0.733746	0.434768	0.679126	4.25151e-06	3.42594e-06	1.16625	1.03303	2.41053	1.42267	4.14115e-06	5.27399e-06	0.425203	0.73199	0.755743	0.332481	3.66668e-06	2.59742e-06	2.32573	1.3047	1.41204	2.41835	0.392646	1.01331	0.418965	0.538854	0.385292	3.5884e-06	0.356332	0.290224	2.18162	0.782877	2.41857	2.83012	0.361077	0.74387	1.53238	0.00052258	0.432023	1.69199	4.83948e-06	4.82908e-06	0.364945	1.6828	0.908403	0.330159
ENSMMUT00000047434	chr1:31467056-31505924	0.16038	0.196838	0.366858	0.27068	2.34632e-07	1.89264e-09	6.13358e-16	0.329609	0.122307	5.49573e-10	0.275474	1.44655e-10	5.29433e-16	0.800213	0.499625	0.294365	0.301635	1.06712e-09	0.378081	0.495795	2.31233e-09	0.221505	0.092182	0.533361	5.22999e-08	0.203758	0.336678	0.795367	0.291539	0.132452	0.135258	0.310192	0.277359	0.623154	0.274473	0.617533	0.131789	0.417012	0.143414	0.441337	0.173586	2.69212e-10	0.358229	2.61103e-14	1.22744e-07	0.218743	0.103989	0.247193
ENSMMUT00000015953	chr1:31467077-31505924	13.4044	6.37745	18.3995	17.4787	30.1517	20.779	18.108	5.77758	13.0589	12.4458	17.0211	14.9821	14.986	4.46081	17.4753	16.9451	30.3071	20.7176	16.9352	5.34781	13.2492	13.1731	19.5718	13.8773	13.6288	4.90524	20.256	18.5247	29.5607	19.3669	16.4642	6.1899	13.3978	12.5196	17.1115	13.2428	13.6788	11.5585	10.8104	12.3385	13.8813	13.117	10.8219	6.63175	7.01229	6.75649	12.6484	15.9568
ENSMMUT00000009922	chr1:31888482-31921734	18.1288	53.7551	21.4623	27.6079	27.8973	20.7031	25.8462	48.9319	13.7059	18.492	18.0664	18.7445	18.3798	52.8387	22.9618	30.8299	25.7392	19.6302	27.6628	46.1503	14.3512	19.0833	17.5235	17.4607	20.0423	52.1753	21.7614	28.7264	25.4684	20.463	24.8162	45.8164	14.8361	18.663	18.985	18.1311	15.8923	40.7618	15.8181	24.2812	19.1111	25.0837	27.6224	33.0062	8.10228	9.90763	15.201	13.0165
ENSMMUT00000015932	chr1:31726581-31856242	1.14609	0.79334	5.32613	3.52408	0.556059	0.318892	0.551394	0.43365	0.804438	0.446729	0.884	0.417999	0.889875	1.00022	5.09772	4.5629	2.6386	1.41923e-05	1.09915	0.323245	0.911376	0.915054	0.78166	0.279565	2.65402e-11	0.660749	2.51891	3.37209	0.00415889	0.709431	7.9953e-06	6.73106e-05	0.36799	1.93638e-08	1.18104	0.883346	0.634493	0.843528	2.08531e-13	0.83015	0.539575	0.878764	0.000474386	0.810086	4.41336e-21	0.448569	0.332063	0.269853
ENSMMUT00000015931	chr1:31726581-31856242	3.18936	5.81567e-06	3.10195	4.64434	2.2563	3.12052	0.671354	1.9377e-28	2.99233	5.42048	2.99758	1.12581	0.000392536	5.73181e-07	0.4534	3.71697	0.00215158	2.61337	5.96481	9.66176e-06	2.76989	3.89329	2.33087	0.935759	3.57935	4.54988e-05	8.20564	3.39949	1.88583	1.94392	1.85651	0.413604	3.41681	3.94884	3.47869	1.26215	1.57556	2.46239e-07	0.534744	2.39502	0.152258	1.75324	0.278241	1.75185e-06	4.80539	2.14333	2.68859	2.05724
ENSMMUT00000015930	chr1:31726581-31856242	2.91242	3.06413e-09	1.20193	3.1773	2.31536	0.330215	2.92854	9.02757e-17	0.866291	2.6929	0.978644	1.75545	3.84685	6.47242e-11	3.24618	0.824492	0.751181	2.40077e-06	1.2009	1.6029e-10	2.32739	3.51136	1.28782	1.6709	3.74249	1.86172e-11	0.921711	3.64296	1.46393	0.694268	3.3466	3.02122e-15	2.20803	3.59553	2.05896	1.0206	0.000118244	1.08722e-09	3.14511	1.11549	1.26856	2.84044	0.415147	9.15096e-09	0.502689	1.90129	2.06729	0.44014
ENSMMUT00000015934	chr1:31726740-31856242	0.000203355	0.733826	4.12582	3.90341	1.17913	1.37919	3.8178	7.87428e-05	2.85314	0.000627875	2.23461	0.000128118	1.45579	0.536673	3.21305	6.86828	4.13494	2.77185	1.17512e-05	0.873163	0.441988	1.7566	2.68314	2.0243	0.00010763	1.18704	1.19025	5.32657	2.25665	1.64776	2.19676	0.47762	1.27068	1.77924	4.65042e-05	0.760358	1.41639	2.6181e-06	4.70425	4.6218	2.323	4.15914	1.26113	2.85238	0.146552	7.3298e-05	2.63638	0.62976
ENSMMUT00000015933	chr1:31726740-31856242	1.38883e-12	7.22583e-08	3.50343e-06	2.52634e-06	1.68855e-06	1.46654e-06	3.56921e-06	0.605006	3.24226e-06	2.32843e-17	2.09508e-06	0.735196	2.42926e-08	2.43797e-08	6.50941e-29	3.26671e-06	1.0435e-40	1.66722e-22	1.71853e-09	1.54844e-09	7.10852e-06	2.59428e-06	2.64611e-06	3.58141e-06	5.81408e-11	2.28661e-22	4.02158e-06	2.95855e-06	1.65369e-49	3.12363e-05	3.10315e-09	7.90279e-25	2.3604e-05	9.22832e-06	4.3792e-14	9.50854e-10	1.51146	6.74354e-11	4.37521e-15	2.84666e-05	1.43095e-10	1.41839e-05	2.41899e-10	3.04671e-07	7.65911e-13	0.673064	4.61683e-06	2.3945e-06
ENSMMUT00000021963	chr1:31934199-31972669	8.67983	4.50617	9.2781	11.1443	24.3833	16.9876	12.367	2.61305	6.59556	7.18346	15.2371	11.0585	8.4727	5.35176	11.0175	10.4046	23.1114	18.9598	13.703	2.50348	7.10208	7.98829	15.0716	11.8883	7.47208	4.15484	10.891	12.0387	24.0452	17.0667	13.0708	2.37701	6.79067	7.39727	16.1333	12.0636	7.41661	11.0946	8.02875	4.1928	9.67093	6.1239	6.63623	2.00892	7.33984	3.66494	6.64987	16.7497
ENSMMUT00000051784	chr1:32376175-32376309	0	0	0	0	0	0	0	0	0	0	0	0	0	0	0	0	0	0	0	0	0	0	0	0	0	0	0	0	0	0	0	0	0	0	0	0	0	0	0	0	0	0	0	0	0	0	0	0
ENSMMUT00000024643	chr1:32646281-32646783	0	0	0	0	0	0.238204	0	0	0	0	0	0	0.268018	0	0	0	0	0.233055	0	0	0	0	0	0	0	0	0	0	0	0	0	0	0.246331	0	0	0	0	0	0	0	0	0	0.31193	0	0	0	0	0.230986
ENSMMUT00000008987	chr1:33474456-33484595	0	0.0668567	0.062442	0	0	0.0465956	0	0.0411044	0	0	0.0929618	0	0.0524275	0	0	0.0501274	0.0514052	0	0	0	0	0.0844513	0	0.0464717	0	0	0	0	0.0518911	0	0.0475366	0	0	0	0.124089	0.0470166	0	0.151946	0.419302	0.273712	0.354018	0.0771345	0.122035	0	0	0.0423456	0	0.0451836
ENSMMUT00000012216	chr1:33497403-33522381	0.296571	4.59449	88.6278	53.046	3.93941	2.58633	1.28451	7.17054	8.42533	1.97331	0	0	0.138573	5.55853	92.6575	52.3349	6.11419	3.25339	0.990333	6.00559	10.0549	3.57146	0.160763	0	0	5.62636	90.0202	55.5277	6.85775	2.56071	1.13081	5.89875	10.0615	2.93696	0.163992	0.124271	0	14.0564	7.06523	9.11557	0.155953	0	6.61235	4.03064	1.31924	3.35775	0	0
ENSMMUT00000050439	chr1:33608913-33609193	0	0	0	0	0	0	0	0	0	0	0	0	0	0	0	0	0	0	0	0	0	0	0	0	0	0	0	0	0	0	0	0	0	0	0	0	0	0	0	0	0	0	0	0	0	0	0	0
ENSMMUT00000018983	chr1:33634154-33641876	0.462367	1.16556e-11	0.265135	0.501632	0.103786	0.106951	0.10366	7.4413e-25	5.30196e-06	0.536976	0.0827135	0.534964	1.08948e-05	8.18409e-08	0.00870507	0.210669	1.54076e-06	0.642621	6.63127e-06	2.26048e-12	1.38288e-06	6.18181e-05	0.0304149	1.19652e-06	0.281515	5.43035e-16	0.425868	0.104295	0.06999	0.903945	0.331589	7.39705e-12	0.000868355	0.262838	0.0712936	0.321305	0.769873	1.2528	0.294719	7.16329e-05	0.514301	0.434081	0.692787	8.53988e-29	0.277362	0.044897	0.124794	0.361635
ENSMMUT00000018982	chr1:33634154-33673197	5.45224e-17	4.30012	0.343258	0.608751	0.46779	0.717496	0.603785	5.43137	0.341205	0.201882	0.373151	0.1622	0.383194	4.36329	0.446179	0.825295	0.671483	0.1965	0.481073	5.69819	0.31875	0.562938	0.321336	0.272059	0.322908	4.32909	0.101716	0.953796	0.627058	0.276292	0.419764	5.52924	0.337167	0.523903	0.267705	0.293732	0.573413	3.93114	0.184986	0.77337	0.507727	0.681876	3.14468	3.53485	0.217861	0.272464	0.635171	0.425987
ENSMMUT00000018984	chr1:33637883-33641876	5.485e-06	9.13859e-06	0.0674847	0.805897	1.58542e-10	0.172556	0.382003	0.000227037	0.0422623	8.25632e-07	2.41825e-12	0.31157	0.274656	2.68083e-12	1.08961e-16	0.609311	2.08214e-27	1.52831e-08	0.458583	0.283751	2.32787e-40	0.44074	0.514547	0.525225	0.139784	1.12471e-05	1.25942e-07	0.442756	0.0390121	3.29566e-07	0.14258	4.52944e-06	0.00314564	0.0428858	0.339376	0.333135	0.173228	4.55096e-06	1.60094e-07	0.617831	7.98548e-06	0.419351	9.18862e-05	8.96742e-05	0.295995	0.209545	0.0523647	0.445115
ENSMMUT00000027939	chr1:33951830-33959205	0	0	0	0	0	0.254264	0	0	0	0	0	0.248487	0	0	0	0	0	0	0	0	0	0	0.165928	0	0	0	0	0.277575	0.28316	0	0	0	0	0	0	0	0	0	0	0	0	0	0	0	0	0	0	0
ENSMMUT00000021973	chr1:31978595-32070365	0.147447	2.12918	5.95118e-07	0.189991	2.24683	1.85183	0.196155	2.86759	1.80097	1.80193	1.83922	0.700505	0.122127	1.46786	1.03983	1.02984	1.72246	2.818	4.15177	1.5306	0.297042	0.843709	2.11286	1.26674	0.00022829	2.77738	2.14957e-06	0.67654	3.58782	4.07303	0.543082	1.32211	1.54853e-05	7.6621e-05	1.46403	2.22038	4.34607e-06	6.98184	1.91305	4.02574	2.30456	3.46481	3.38025	3.16071	0.503705	0.148501	0.988529	2.94226
ENSMMUT00000021974	chr1:31978595-32070365	2.08565	3.31623	1.41053	4.80499	3.22191	2.14768	3.85132	0.280372	4.32377e-05	1.95413	1.52939	1.50887	2.09593	4.30006	1.19101	5.13356	4.15962	1.18499	1.85601	1.91849	1.23043	3.41824	0.974442	0.815043	2.3246	2.31468	2.02636	5.964	2.67862	0.00015168	4.071	2.27714	0.977372	3.73049	2.10223	2.95705e-05	1.35542	4.80921	2.32429	3.02169	1.33527	1.70209	5.33384	0.0062681	0.703218	0.433135	1.49542	8.89175e-06
ENSMMUT00000021972	chr1:31978595-32070365	2.04797e-34	1.36749e-14	0.262558	1.59916e-26	9.47055e-21	6.88643e-07	6.85458e-10	0	4.45331e-16	0.356696	6.65771e-08	0.00128403	0.603329	7.54568e-23	1.9287e-06	2.01213e-05	2.04059e-08	1.11443e-11	1.09346e-05	9.27151e-20	0.000211766	8.17423e-06	0.299028	3.78605e-12	1.8434e-27	8.1771e-18	1.16295e-12	1.84358e-10	1.7663e-06	3.48904e-58	1.8188e-13	2.20657e-22	4.12287e-08	1.03323e-12	1.60785e-08	1.18072e-18	4.43986e-11	9.59295e-06	3.33285e-05	0.000331001	4.38995e-11	3.41787e-05	0.000184378	3.55615e-146	4.02145e-08	6.24431e-09	2.07487e-05	4.52279e-10
ENSMMUT00000021984	chr1:31998181-32069209	1.24667	8.31558e-06	0.011195	3.25668	0.000146441	2.78085e-08	1.10942	1.91879e-153	0.145341	0.0313017	0.119913	2.46146e-31	0.203032	1.97486e-05	3.15661e-09	2.23874	3.65418e-12	3.89463e-17	0.202051	1.13123e-05	0.545585	2.57817e-05	0.0969349	0.0454873	0.674715	0.334009	7.09621e-05	1.33973	2.38024e-10	3.17143e-53	1.59394	1.00733e-05	0.835703	1.50429	6.30919e-05	2.81185e-13	2.93993e-06	2.79523	0.6039	2.2686	8.22588e-22	1.53133	1.06214	1.01468e-36	0.0913872	0.461624	0.661401	1.0304e-07
ENSMMUT00000027255	chr1:34034367-34074087	6.25436	3.54574	10.2728	9.72061	14.2604	10.49	7.42298	2.58038	6.59128	5.25239	8.58595	7.93677	6.12843	3.89154	10.543	8.84361	13.1863	9.91781	7.75586	2.3461	5.86735	5.39293	8.72331	7.69564	6.25513	3.86471	11.1085	8.75395	13.8164	11.934	8.18073	2.75518	6.31054	5.73579	8.32706	8.90544	6.69314	5.59157	4.70849	5.21403	6.06686	6.93501	3.96251	2.70685	4.05166	5.36242	5.20649	8.26484
ENSMMUT00000017031	chr1:34074301-34143287	10.798	3.81534	13.6866	12.4645	11.6742	3.08209	12.2447	5.43043	9.33652	8.96674	9.4902	10.8351	10.7697	8.95019	11.5869	10.3098	15.3718	9.81502	10.5059	11.0323	9.56487	6.26706	12.6116	7.23889	12.3817	8.80785	7.36046	12.3992	7.40763	10.4981	14.1534	2.6742	11.9564	9.9005	12.8603	7.53436	7.58412	8.46643	9.54567	10.4889	7.82254	14.6678	6.81456	8.10164	9.41296	10.2783	10.7711	11.2366
ENSMMUT00000047430	chr1:34074388-34143279	3.74074	0.839152	1.47791	1.41107	1.65023	2.2553	1.38298	1.1853	1.01445	3.92511	4.12304	1.40814	4.13836	1.35086	1.42198	3.80772	1.03949	0.946351	2.7893	0.805988	3.15979	1.82245	1.0611	3.90828	2.93243	2.19752	2.82719	0.63873	1.94993	3.91221	2.13669	5.00937	0.000570051	3.07406	1.06779	5.05096	0.911026	3.35854	4.35148	4.49111	3.23362	2.48768	0.984616	2.29055	2.71496	1.64596	3.32425	1.78645
ENSMMUT00000017030	chr1:34074440-34143282	1.80829	7.3739	1.74725e-05	0.00151211	1.54637	9.09826	2.67304	7.93136	4.63658	0.933681	0.000541455	2.18745	0.089834	2.55774	5.23172e-05	0.000324942	1.5516	4.3929	2.15902	2.82125	0.749075	3.92029	0.782932	2.89995	0.000267467	2.08975	4.87936	4.38355e-05	5.46859	1.30814	8.01585e-05	7.1196	3.459	0.00100498	8.12961e-05	2.36288	6.68498	1.72401	2.88651	0.0751699	11.8144	5.12016	2.16179	6.94934	0.000188323	0.00521445	0.920767	0.000656478
ENSMMUT00000018986	chr1:33699090-33838447	8.07529	6.85042	12.0603	13.4596	13.8426	9.841	10.1175	6.27459	7.13276	8.90847	9.04607	7.02927	7.49409	5.97379	10.7393	13.3494	12.9399	8.84585	10.7528	6.53597	7.36674	8.95306	9.11438	6.99266	8.77612	7.53867	12.3514	12.4975	12.7047	9.14424	10.477	6.55749	7.89538	8.76922	8.65433	7.43029	6.41185	8.12127	7.23711	8.81175	6.84489	10.0469	7.45919	5.7152	2.61878	4.89338	7.99246	6.42594
ENSMMUT00000047432	chr1:33700452-33832020	0.00196553	2.53839e-05	0.00073495	2.4268	3.32362e-07	2.23549e-07	8.49405e-06	2.19124e-05	0.117851	0.384658	2.78586e-06	2.34085e-06	0.353414	3.5769e-06	2.91164	0.80182	7.48438e-07	2.81648e-07	4.42166e-05	0.285376	1.21339	1.16374	4.96795e-06	4.85294e-07	5.16727e-06	7.52854e-06	0.197417	2.43499	9.97929e-07	1.27541e-07	0.000636826	0.0609563	0.354654	1.11629	1.4339e-06	1.30883e-06	2.54027e-06	2.04129e-05	0.000150414	0.605116	3.84922e-07	0.780286	8.69488e-07	0.925045	0.523054	0.99914	0.308461	6.94366e-07
ENSMMUT00000047431	chr1:33700466-33773558	2.62694	2.2026	4.77999	3.69585	1.11681	0.532258	2.91461	0.667114	3.45127	3.44153	1.41031	2.11148	2.67255	2.39851	3.32628	6.33878	1.25204	0.786129	2.6297	0.985712	2.16765	4.13383	1.63155	1.36985	1.92011	0.931366	5.00107	4.98812	1.21197	0.719581	2.53624	1.56546	2.52224	3.5263	2.3324	1.3233	1.3134	2.69986	4.01615	4.34609	0.449656	3.10589	1.29611	2.66364	1.26956	1.33063	3.15052	1.17765
ENSMMUT00000035234	chr1:33703528-33703614	0	0	0	0	0	0	0	0	0	0	0	0	0	0	0	0	0	0	0	0	0	0	0	0	0	0	0	0	0	0	0	0	0	0	0	0	0	0	0	0	0	0	0	0	0	0	0	0
ENSMMUT00000034236	chr1:33717693-33717778	0	0	0	0	0	0	0	0	0	0	0	0	0	0	0	0	0	0	0	0	0	0	0	0	0	0	0	0	0	0	0	0	0	0	0	0	0	0	0	0	0	0	0	0	0	0	0	0
ENSMMUT00000035255	chr1:33736523-33736596	0	0	0	0	0	0	0	0	0	0	0	0	0	0	0	0	0	0	0	0	0	0	0	0	0	0	0	0	0	0	0	0	0	0	0	0	0	0	0	0	0	0	0	0	0	0	0	0
ENSMMUT00000029511	chr1:34144226-34145760	18271.1	38218.2	22455.7	20278.9	43935.7	48069.7	25793.8	25184.8	22133.8	15653.5	31171.5	29893.2	17623.1	37523.1	20982.1	19244.6	44119.3	47079.6	24931.3	24363.6	21650.5	15633	29549.8	28724.6	18043	38267	20742.9	18484.1	43582.3	46318.6	24641.3	24135.4	22287.8	15851.1	29506	28403.2	28740.7	9181.92	19981.3	9968.26	28233.8	13308.5	13878	21731.6	26562.5	16626.1	16861.3	34705.2
ENSMMUT00000047429	chr1:34259594-34267308	0	2.31877e-05	0	3.24751e-05	2.06768e-05	0	1.87288e-05	0	0	0	1.07469e-05	0	1.81832e-05	3.04258e-05	0	3.59714e-05	3.489e-05	1.71625e-05	2.9128e-05	0	0	0	0	0	0	0	0	3.38011e-05	0.369509	1.60006e-05	2.00068e-05	1.33013e-05	0	1.48224e-05	1.07593e-05	0	2.98134e-05	1.75662e-05	3.25968e-05	1.89861e-05	4.08966e-05	1.89936e-05	2.26093e-05	0	1.77037e-05	2.98675e-05	0	3.06426e-05
ENSMMUT00000004151	chr1:34261150-34267308	0	0.113104	0	0.339561	0.100857	0	0.0913543	0	0	0	0.0524207	0	0.0886936	0.612186	0	0.339246	0.347896	0.077122	0.31697	0	0	0	0	0	0	0	0	0.344258	5.91109e-07	0.078047	0.0804158	0.0589909	0	0.0723	0.0524816	0	0.324429	0.0856841	0.354718	0.0926099	0.399314	0.0926463	0.843167	0	0.0844376	0.286582	0	0.30579
ENSMMUT00000032919	chr1:34375571-34384118	0	0.0754972	0	0	0.0673221	0	0	0	0	0	0	0	0	0	0.0639524	0	0	0	0	0	0	0	0	0	0	0	0	0	0	0	0	0	0	0	0	0	0	0	0	0	0	0	0	0	0	0	0	0
ENSMMUT00000032918	chr1:34354065-34354824	14.2292	20.0902	26.338	20.0565	22.6811	19.7824	15.4818	16.5446	14.2966	15.5653	14.5215	15.0665	14.4535	22.0686	26.0736	15.7541	21.1158	17.3439	20.5297	16.1251	14.1582	11.2918	15.175	14.8602	15.6401	18.7411	25.4492	20.0535	19.7417	16.4069	16.9056	13.5548	13.0183	12.4889	14.7101	15.2949	18.7662	14.1027	15.3164	12.9789	12.3624	12.984	10.0929	16.3117	13.8976	11.9076	13.0448	15.1969
ENSMMUT00000032920	chr1:34386883-34401857	15.6807	3.07413	19.8105	15.3695	27.8331	25.7046	15.1868	5.67326	16.9969	12.7634	25.8481	24.9819	13.6794	3.70055	19.7995	15.503	30.5075	25.7591	14.1403	4.83954	14.3487	12.6601	24.1522	23.0688	13.4854	3.33285	18.0206	14.093	31.2359	26.5963	13.7811	4.46835	15.2328	12.3244	26.7942	23.8815	8.54603	7.43872	7.6051	6.04782	13.9013	8.83164	6.26662	3.31457	6.56874	5.04381	7.40349	12.91
ENSMMUT00000032057	chr1:34335074-34339557	41.4057	44.6998	30.0337	39.1123	51.2638	48.9084	49.8254	41.2711	25.9431	43.2534	35.9414	48.5803	41.4687	48.6927	28.8921	41.6307	50.1051	51.0837	48.926	43.2406	25.5974	47.5231	39.4706	50.2635	40.4551	46.3137	31.0013	40.2949	50.8912	52.4786	50.7981	40.3829	26.9983	45.1739	40.1217	53.2476	31.9806	63.8025	42.6403	40.2297	44.9764	46.653	62.4457	32.6529	23.6277	20.6435	35.8163	31.046
ENSMMUT00000047428	chr1:34336405-34337438	2.28186e-07	6.5826	0.945886	2.43127	1.95202e-07	4.32659e-08	0.274289	4.44652	1.28422e-07	1.19783	0.192129	1.39576e-07	1.68006e-07	4.55002	1.50017	0.287966	0.734053	1.43207e-07	3.10074e-07	2.74055	4.29905e-07	0.708727	0.182045	1.12548e-07	1.83712e-07	4.9891	0.89863	1.18361	0.245169	7.57709e-08	1.79282e-07	4.24988	0.567873	0.264164	1.03757e-07	8.46544e-08	9.75459e-08	6.44066	0.297698	1.05799	0.242833	1.25491e-07	7.55794	2.3123	4.96693e-07	0.187556	2.6805e-07	1.08399e-07
ENSMMUT00000032923	chr1:34409349-34461084	0	0.453952	1.01102e-07	0	8.52657e-09	0	0	0.331773	0	0	0	1.03125e-06	7.09689e-07	0.176498	0	0	1.16387e-06	0	0	0.365154	0	0	0	1.0522e-06	1.20044e-06	0.531914	1.29817e-06	8.3782e-07	7.57465e-07	0	6.43483e-07	0.189105	6.52264e-07	0	0	0	0	1.40327	0	0	0	0	0.604089	0.444198	0	0	5.29417e-07	6.11632e-07
ENSMMUT00000032922	chr1:34409454-34455707	0	0.778742	0.0885257	0	0.0211302	0	0	0.971358	0	0	0	0.064573	0.0185812	1.04666	0	0	0.0728772	0	0	0.992398	0	0	0	0.0658849	0.0751672	0.869859	0.0812866	0.0811299	0.098089	0	0.0168477	1.12858	0.0170777	0	0	0	0	1.69824	0	0	0	0	0.966902	0.114057	0	0	0.0138612	0.0160138
ENSMMUT00000032928	chr1:34483857-34514770	0	0.0978583	0	0	0	0	0	0.135371	0	0	0	0	0	0.101307	0	0	0	0	0	0.168731	0.0154673	0	0	0	0	0.0803229	0	0	0	0	0	0.0683067	0	0	0	0	0	0.199341	0	0	0	0	0.124044	0	0	0	0	0
ENSMMUT00000032929	chr1:34487970-34494197	0	1.8472e-06	0	0	0	0	0	1.11789e-07	0	0	0	0	0	0.143716	0	0	0	0	0	6.60069e-09	0	0	0	0	0	0.0503926	0	0	0	0	0	0.116172	0	0	0	0	0	2.46586e-09	0	0	0	0	5.68134e-08	0	0	0	0	0
ENSMMUT00000007696	chr1:34548343-34576296	0	1.53109e-10	1.6868e-07	1.35538e-07	0	0	0	0	0	1.2605e-07	0	0	0	0	0	0	0	0	0	0.0233516	1.28457e-07	0	0	0	0	1.85495e-07	1.54889e-07	0	0	0	0	0	0	0	0	0	0	0.0343752	0	0	0	0	0	0	1.15315e-07	0	0	0
ENSMMUT00000007695	chr1:34548344-34575653	0	2.06205e-12	2.55528e-13	2.05322e-13	0	0	0	0	0	1.9095e-13	0	0	0.0220415	0	0	0	0	0	0	5.70862e-08	1.94595e-13	0.0177525	0	0	0	2.81001e-13	2.34637e-13	0	0	0	0.0199853	0	0	0.0179675	0	0	0	8.40347e-08	0.0220353	0	0	0	0	0	1.74687e-13	0	0	0
ENSMMUT00000007697	chr1:34548398-34556612	0	9.66668e-09	0.0672052	0.0540008	0	0	0	0	0	0.0502208	0	0	0	0	0	0	0	0	0	0	0.0511796	0	0	0	0	0.0739049	0.0617107	0	0	0	0	0	0	0	0	0	0	0	0	0	0	0	0	0	0.0537194	0	0	0
ENSMMUT00000047425	chr1:34554449-34556331	0	0.524816	0	0	0	0	0	0	0	0	0	0	0	0	0	0	0	0	0	0	0	0	0	0	0	0	0	0	0	0	0	0	0	0	0	0	0	0	0	0	0	0	0	0	0	0	0	0
ENSMMUT00000032976	chr1:34771246-34797091	14.4881	13.4847	18.4794	20.3341	23.0376	14.6681	17.8132	11.5448	9.86502	13.1056	15.8288	13.7362	14.6263	13.9386	21.1372	19.7485	23.2558	16.1556	18.0983	8.56102	9.4118	14.1682	16.6824	15.3292	14.8916	12.426	21.1837	21.3825	22.6931	14.5228	17.2941	10.517	7.99299	14.0979	14.0345	14.6234	13.9158	15.753	11.6582	18.3678	9.00889	21.1622	11.1567	12.303	10.5374	8.14181	15.7018	13.0312
ENSMMUT00000021954	chr1:34827725-34857298	0.643291	0.993132	1.29265	0.665226	2.01347e-06	0.689619	1.58316	0.519016	0.78717	4.05768e-06	2.81945e-06	0.862477	0.887952	0.410618	1.31329	1.25589	0.453485	1.01031e-06	0.451886	0.483911	7.50421e-05	0.793379	0.493667	0.796045	0.872411	1.03103	4.16002e-06	0.783163	1.13607	0.711395	1.96454	0.84686	0.732542	0.501027	2.36107e-06	6.47443e-06	0.532793	1.25151	0.437695	2.3822e-05	1.31341	2.1933	0.576806	0.682432	0.297347	0.317899	0.972409	0.503945
ENSMMUT00000047424	chr1:34827763-34857295	1.00446e-06	1.06604e-06	3.53794e-05	6.81862e-05	0.908779	1.58857e-05	6.88022e-06	4.69564e-06	7.29978e-05	0.31492	0.524905	1.17522e-06	0.0574287	1.72969e-05	1.20077e-05	1.05676e-05	0.814418	0.557735	0.258743	8.92899e-07	0.180951	6.84878e-07	0.543391	1.50852e-05	3.09653e-05	2.23106e-06	1.21928	1.46629e-06	0.609164	0.000975625	6.05075e-06	8.85205e-07	0.000328395	7.04448e-05	0.569741	0.787113	0.431046	3.18773e-07	3.43829e-05	1.5803	0.979952	0.000648324	3.35015e-05	2.53126e-06	0.384167	0.0201652	1.03955e-05	0.270593
ENSMMUT00000047423	chr1:34829766-34857106	1.30321	2.19451	2.44073	2.20879	1.75445	1.3525	0.434105	1.95096	0.654498	1.69739	1.17285	0.713845	1.04171	3.64985	1.5108	1.85749	1.12821	0.907491	2.72988	2.01009	1.27352	2.41427	0.645948	0.902198	1.07793	2.41624	2.26201	2.48586	0.730359	1.23969	1.26417	1.91375	0.812514	2.02559	0.404164	1.54732	0.0350822	2.22739	2.04763	0.844947	0.0922684	1.69194	1.34798	1.83343	0.0733437	0.424889	0.903943	0.714142
ENSMMUT00000018132	chr1:34665137-34676962	78.7002	42.0911	80.4702	82.3612	80.6713	73.781	87.5618	39.5988	67.6451	64.8158	73.3864	71.3014	77.4774	39.1981	81.479	79.1087	76.6725	74.4012	89.695	41.2872	66.2542	65.7464	74.2771	71.2283	77.2335	36.9202	76.8589	81.0289	76.6298	75.9743	86.2679	38.3451	68.7142	64.3758	72.9779	71.6664	65.1197	49.2748	71.5316	71.068	98.1641	97.8798	43.3133	43.1706	50.0345	46.1175	61.389	49.9719
ENSMMUT00000018134	chr1:34666351-34676962	1.5745e-07	3.11339e-08	2.80678e-07	4.06833e-07	3.71576e-05	1.43311e-07	1.82411e-06	1.05186e-06	5.78677e-06	1.60409e-06	2.59129e-08	7.07855e-08	4.64386e-08	2.0111e-07	3.15915e-07	2.28061e-08	6.15368e-07	7.58488e-08	5.07239e-08	2.65606e-08	6.45077e-07	6.53465e-08	7.7239e-08	2.42724e-08	1.30613e-07	2.57084e-07	1.72896e-07	8.69672e-09	2.28687e-07	9.16088e-08	8.306e-08	1.13579e-07	2.32643e-08	2.14578e-07	7.04327e-08	3.92937e-08	4.73225e-08	3.4385e-09	3.34482e-08	1.40359e-07	9.66282e-08	9.86105e-07	2.00543e-09	2.58425e-08	4.66607e-07	1.40063e-07	4.61717e-08	1.46257e-07
ENSMMUT00000047421	chr1:34863789-34927965	6.4066	1.1216	7.92674	10.9973	5.67758	4.65161	7.98093	0.958325	5.83979	8.27076	6.61949	3.95127	6.37138	1.11031	8.13225	9.6094	5.8915	4.04748	7.76734	1.15383	6.98024	7.69255	6.49706	5.21503	6.7714	0.99312	8.80281	10.8111	5.97014	4.57543	7.55004	0.798757	5.69044	7.97435	6.43272	4.37424	3.7704	2.24075	6.75349	8.47372	3.39272	8.38732	2.37053	1.72037	3.12529	3.3823	5.55487	3.20146
ENSMMUT00000011820	chr1:34912028-34926178	1.10697	0.445055	2.52866	1.28777	3.75066	1.41309	0.800964	5.82837e-05	1.84845	1.08913	1.63964	3.28794	1.53685	3.37012e-06	2.73981	1.10634	2.8728	1.86042	1.668	1.78719e-06	1.49423	0.863119	2.3617	1.75017	0.639515	0.173703	1.12093	0.979699	2.20452	1.38139	1.20275	9.85546e-07	2.71464	1.49208	2.09317	0.737387	0.531737	0.0874779	1.88997	0.440165	1.87468	0.909789	2.64293e-05	0.176494	1.79912	1.31659	2.25763	2.22435
ENSMMUT00000021852	chr1:34939886-34951646	19.2681	11.8654	20.2142	31.3308	23.0226	15.9266	22.0071	10.6723	16.6528	21.9299	18.331	14.1454	18.7815	11.9282	19.8228	29.4075	21.5866	17.3802	22.4734	10.0641	16.488	23.1065	21.5402	14.2801	19.6909	11.7353	19.8807	29.2565	22.9382	16.6028	24.5285	9.39764	17.18	22.6841	21.309	15.6069	11.2648	19.0597	21.274	22.1296	10.6655	22.3183	19.753	10.7254	7.62785	7.44571	13.1101	10.692
ENSMMUT00000018500	chr1:34192755-34217769	319.33	223.284	126.858	343.405	403.857	509.164	452.574	217.594	181.098	374.087	308.401	461.579	335.516	228.744	144.943	351.058	425.679	523.712	461.095	221.526	189.931	380.083	314.394	475.79	331.196	225.788	139.085	362.778	415.97	531.972	466.352	220.801	190.993	386.277	315.829	480.212	320.642	350.982	286.631	349.127	594.407	413.996	433.359	183.913	271.562	185.676	326.503	339.968
ENSMMUT00000047420	chr1:34952040-34952367	25.7095	6.45009	18.0725	29.0433	45.2943	32.0296	31.2436	3.46991	20.0813	21.9459	29.5067	17.5676	28.4513	5.72675	20.4891	42.316	37.1954	24.7398	20.3332	7.05374	17.2038	23.9334	28.2274	20.7253	20.4609	8.28091	25.5839	34.966	46.3079	36.7196	28.0902	7.14893	20.3382	24.7387	27.3103	19.845	11.562	21.9887	21.4905	23.1059	12.8079	24.4359	23.5469	7.35607	9.63066	13.7881	21.2128	13.0775
ENSMMUT00000021116	chr1:34957080-34961657	0	1.28067	0.766944	0.334194	0	2.07257e-06	0.746117	0.668942	0.250964	0.143279	0.0268511	1.0256e-06	0	0.84486	0.311124	0.235543	1.15764e-06	0.0419454	2.25302e-08	1.22411	0	0.129659	0	0	0	0.514879	0	0.0593255	7.97438e-06	0	0	0.623956	0.02449	0	0.026884	0	0	0.326955	0.16094	0	0	0.0628086	1.61648e-06	0.842857	0	0.130027	0	0
ENSMMUT00000021118	chr1:34957080-34961673	0.0796028	0.932796	9.17263e-08	0.165932	0.253771	0.413212	4.52218e-08	0.62822	0.18781	6.37078e-08	0.163458	0.290807	0	0.489657	0.59092	0.17566	0.328222	0.239357	0.542708	0.462122	0	5.4949e-08	0.043153	0.131874	0	0.940994	0.16271	0.261288	0.46017	0.0654594	0.202348	0.802663	0.353322	0	0.163646	0	0	0.647416	7.15604e-08	0.155347	0	0.385399	0.389595	2.24482e-09	0	5.78154e-08	0	0
ENSMMUT00000024902	chr1:34962205-34965226	1.51624	2.20215	2.16222	2.20351	2.2658	1.57414	1.41388	1.83994	1.40637	1.61577	0.811309	1.15403	1.28409	2.86475	2.15239	1.31243	1.43271	1.3861	1.38445	2.964	1.36549	1.46217	1.31003	0.981227	1.56729	2.55175	1.93701	1.117	1.57773	1.01306	1.68623	2.38553	1.99411	2.09349	1.17903	1.11185	1.74093	3.12268	1.328	2.26547	1.29564	2.22011	3.45276	3.03952	1.68618	1.85973	1.65153	1.83173
ENSMMUT00000047416	chr1:35079418-35094126	0.000119392	0.369872	1.22952e-06	2.2777	0.00414599	1.70169e-06	1.46539	3.00047e-07	1.93678	0.710839	0.000671773	2.75152e-06	2.2574e-05	4.68563e-06	1.37794	2.25119	1.05433e-05	0.000935403	9.56358e-06	1.05885e-06	1.32952	1.42257	0.00769546	2.70431e-06	1.00783	1.17215e-06	4.01074	0.965952	3.5953	0.766503	0.000639465	0.32936	1.44211e-06	1.91262	0.0201905	2.91281e-06	0.53649	1.25271	2.44199e-06	0.37373	1.57524e-07	2.01583	8.62804e-06	0.229521	0.359173	2.92105	0.87444	2.88003e-05
ENSMMUT00000013891	chr1:35079418-35098893	5.95286	3.76547	11.7526	7.77867	17.7105	12.0372	9.17951	2.65518	6.5343	5.2235	10.5208	8.74067	6.19174	4.00668	11.638	9.30163	17.9749	12.618	8.33984	3.42861	7.28716	6.27589	10.9423	8.10365	5.70731	4.43561	10.6186	8.99537	17.0362	11.3257	7.63137	3.00337	7.73561	6.19651	11.4167	8.19864	6.4591	5.77886	6.14165	4.58659	6.69615	6.69711	6.64329	3.8468	5.60628	5.03608	6.2091	10.3385
ENSMMUT00000000511	chr1:35129338-35131432	0.0745151	0.355197	0	0.199922	0.0791838	0	0.143449	0.163785	0	0	0	0.0604939	0	0.270312	0.0752204	0.133159	0	0.0605506	0.0622067	0.228494	0	0	0.0403951	0	0.070422	0.182407	0.0761551	0	0	0.122551	0	0.277893	0	0.0567636	0.082408	0	0.0636705	0.672716	0	0	0	0.0727377	0.567304	0.0810176	0.0662933	0.168731	0.103887	0
ENSMMUT00000013893	chr1:35099107-35101491	17.0277	6.68795	25.3402	17.9659	48.7944	34.5879	17.9248	9.11148	18.1177	14.6927	38.888	25.1624	14.1841	5.70658	24.0773	18.9752	53.7017	32.3373	17.1433	8.05698	18.4328	15.312	38.4449	24.1417	16.7554	6.08846	24.5069	18.0988	50.6701	34.1929	17.4541	9.03777	19.7189	15.2546	37.5921	26.0283	14.6586	17.7906	23.1172	11.2011	20.7252	12.5751	6.24254	3.95235	9.8156	5.6801	11.292	23.6782
ENSMMUT00000047418	chr1:34971745-34979049	0.000229	0.000291027	0.000256877	0.000246065	0.000559991	0.000185898	0.000219657	0.000177632	0.000265847	0.000231292	0.000125669	0.000242669	2.09086	0.000288989	2.23542	0.000219015	0.000238282	0.000187902	0.000191312	0.000143938	2.29977	0.000257985	0.000154172	0.000473128	0.000292932	1.72669	2.48524	0.000227994	0.000210666	0.000193563	0.000192545	0.000166791	2.376	1.19427	0.000171993	0.000192965	0.000193045	3.88605	0.000325187	0.000250902	0.000390052	0.000294966	0.000272546	0.000300502	0.00020783	0.000178082	0.00015684	0.000190171
ENSMMUT00000047419	chr1:34971745-34988205	1.95192	2.41739	2.35361	1.93222	3.41389	3.05255	3.09957	2.3533	1.62911	2.39241	1.69181	2.37881	2.20466e-05	2.09362	0.000266379	2.97861	3.17709	2.20065	2.25802	2.81462	0.000103286	2.68778	1.96939	2.439	2.24311	6.03154e-05	0.00038798	2.19431	2.55826	2.20944	1.9729	2.59021	3.25031e-05	1.21856	1.88856	2.33085	2.08479	7.97094e-06	2.14005	2.49193	3.61366	2.06702	3.11813	2.13314	0.812166	1.66609	1.8262	1.79267
ENSMMUT00000011818	chr1:34971925-34979028	8.81108e-98	2.56848	0.986888	0.918676	8.7661e-56	1.44869	0.876953	0.328107	1.38932e-75	1.76215	1.41147	2.43224	0.0653494	0.67626	1.58585	0.941855	1.02408	0.767031	2.41578e-174	0.0130627	2.55288	1.0623	1.0105	1.21362	1.21572	1.65783	2.81167	3.30627e-36	1.40146	0.388412	9.68001e-195	4.7684e-66	0.955202	2.05771	1.76126	1.53403	9.33748e-117	0.537942	1.20432	0.941339	0.686778	2.10711	1.82621	1.23079	2.0601	0.230259	2.27274	1.16034
ENSMMUT00000047417	chr1:34973031-34978725	1.0787	5.95131	9.2822	1.73239	4.70579	1.83247	3.8028e-29	8.25409	4.85372	2.16364	2.03083	2.41464	2.39492	4.05952	0.664133	2.40373e-68	9.33575e-133	0.61318	2.61977	8.26018	3.52186	1.33003	2.99752	2.48958	4.07956	4.23557	2.85446	4.56183	1.3071e-150	0.604881	3.62487e-58	7.51947	3.41231	1.03449	1.57626	2.46673	3.16187	1.54631	4.12831	6.89292	0	6.72029	3.54553	7.01507	8.40242e-204	2.92356	1.48829e-54	2.16273
ENSMMUT00000008556	chr1:34979243-34989034	53.4694	28.7678	67.296	64.9692	84.1504	76.8257	67.7519	25.0426	67.8245	49.7257	80.6827	68.7734	55.3434	26.8715	70.8286	63.297	91.4741	80.2064	61.8707	24.075	66.8337	52.64	83.1031	69.5166	54.5834	30.237	76.7814	58.197	95.1558	83.1148	63.9443	24.7505	70.2425	53.1916	88.2627	69.6732	63.6158	40.4301	54.274	38.6348	53.8614	55.9379	37.9105	20.4823	58.6091	48.362	56.5368	66.5937
ENSMMUT00000027826	chr1:35218252-35218405	0	0	0	0	0	0	0	0	0	0	0	0	0	0	0	0	0	0	0	0	0	0	0	0	0	0	0	0	0	0	0	0	0	0	0	0	0	0	0	0	0	0	0	0	0	0	0	0
ENSMMUT00000027824	chr1:35228486-35228639	0	0	0	0	0	0	0	0	0	0	0	0	0	0	0	0	0	0	0	0	0	0	0	0	0	0	0	0	0	0	0	0	0	0	0	0	0	0	0	0	0	0	0	0	0	0	0	0
ENSMMUT00000027827	chr1:35232808-35252881	0	0	0.0742753	0	0	0	0	0	0	0	0	0	0	0.080695	0	0	0	0	0	0	0	0	0	0	0	0	0	0	0	0	0	0.0829581	0	0	0	0	0	0	0	0	0	0	0	0	0	0	0.0465199	0
ENSMMUT00000028204	chr1:35358806-35370874	1.66153	0.713294	1.54783	1.65951	1.03249	0.65469	1.00825	0.693846	1.34366	1.64946	1.17389	0.405041	1.21367	0.598811	1.43955	1.33696	1.72225	0.577706	1.4411	0.587806	1.52878	1.30524	1.44925	0.908236	1.42929	0.20187	2.25799	1.07426	1.18899	0.646549	1.66265	0.597604	1.24267	1.1387	1.03808	1.01057	0.275019	1.74025	1.91131	1.57328	0.592381	2.02907	0.727011	0.868361	0.634589	0.589184	0.721207	0.551299
ENSMMUT00000047414	chr1:35370626-35425323	1.88375	1.60084	4.17005	0.691262	8.86067e-06	8.23205e-17	1.13537	5.74887	3.67654	1.31163	0.0214	1.87773	2.18093e-05	4.8453	1.2362e-05	1.54818	6.0805e-06	4.09344e-16	0.3054	0.204683	1.09574e-33	3.89069e-44	0.923028	1.09249	3.272	1.39326	2.73381e-06	0.861778	2.17093	6.71481e-08	2.57739e-11	2.57293	0.160298	3.25215e-05	0.80737	0.707691	1.61704e-22	0.198811	2.269e-06	0.866088	4.16703e-64	1.15546	1.73019	0.972018	1.78512e-07	0.592358	0.602585	0.390195
ENSMMUT00000013876	chr1:35392669-35425323	2.85242	2.39403	10.404	6.7129	5.73212	5.2339	5.42004	1.59619	4.59434	1.32946	6.56635	2.63113	4.04277	0.788959	10.1232	4.18279	6.53367	4.70398	5.17572	1.8521	5.46131	3.16202	5.30036	3.9841	2.46157	2.18072	10.5935	5.29156	6.69331	6.03029	4.36559	1.74692	3.69044	1.21633	5.55453	2.48025	3.00537	1.64086	3.91792	3.42434	3.19472	4.40099	1.21922	2.57147	3.04469	2.07047	3.15963	3.69351
ENSMMUT00000047413	chr1:35392871-35425287	0.544273	8.14273	3.38306	0.0535607	5.05264e-29	9.83137e-08	1.46873e-07	5.55163	0.407248	0.640492	7.68133e-34	0.635775	9.13334e-06	10.5958	2.69906e-06	1.18438e-08	5.2053e-23	1.38596e-07	0.000212485	8.61338	0.000222705	1.47092e-05	3.27392e-06	0.353242	0.280975	6.44925	0.358495	2.32361	5.00626e-07	2.67114e-10	0.853245	8.49961	1.22577e-05	0.446178	0.0276656	7.61277e-07	0.114305	2.63528	1.12649e-17	0.210413	0.000124082	0.883853	5.85043e-10	2.06747	3.17088	3.94215e-06	2.14705e-06	0.920321
ENSMMUT00000037355	chr1:35411600-35411702	0	0	0	0	0	0	0	0	0	0	0	0	0	0	0	0	0	0	0	0	0	0	0	0	0	0	0	0	0	0	0	0	0	0	0	0	0	0	0	0	0	0	0	0	0	0	0	0
ENSMMUT00000010487	chr1:35458535-35469256	0.693485	0.826423	1.92963	0.930299	0.368467	0.86396	0.333682	1.27024	0.294049	0.288393	0.574417	0.562867	0	1.67713	1.4001	1.54908	0.953138	0.563522	0.578935	1.2759	0.587798	0.260978	0.563786	0.287151	0.327696	0.424399	1.4175	0.943168	3.52787	1.14054	0.587605	0.862081	0.893435	0.528278	0.191735	0.290588	0.888837	0.626072	0.64788	0.338339	0.364671	1.35389	0.754241	0	0.308484	0	0.724968	0
ENSMMUT00000001789	chr1:35132228-35163638	22.2682	16.2195	22.4576	27.2747	27.3091	23.0347	24.6791	15.394	16.7511	23.9905	26.4317	22.6759	22.8009	15.9348	21.8802	28.5607	30.9028	24.5057	25.5642	14.8658	16.0423	24.1559	24.8368	23.6303	22.2876	15.6333	19.0365	29.3267	29.1752	23.1468	28.1055	16.3358	17.2977	23.9738	25.4117	20.8742	16.3558	25.5455	20.7398	21.7093	17.5286	19.1367	21.9367	12.5038	13.142	10.237	17.18	18.5781
ENSMMUT00000047415	chr1:35132235-35163633	5.21204e-07	2.55103e-06	0.466833	6.38487e-07	9.64161e-06	4.52341e-06	4.0039e-06	2.55007e-06	1.71988e-13	1.77232e-07	2.2211e-06	3.80725e-06	1.48485e-07	3.37748e-06	1.34902e-15	4.17326e-06	7.50902e-06	4.90001e-06	8.01035e-06	2.67436e-06	1.5392e-08	1.40529e-08	3.05671e-06	5.11457e-06	1.1967e-06	4.17971e-06	3.14036e-06	9.9027e-13	5.86739e-06	4.29333e-06	5.38243e-06	2.97225e-06	2.63116e-06	1.72663e-07	2.85241e-06	3.26104e-06	3.36805e-06	0.389766	1.655e-07	3.62106e-06	5.38851e-06	7.30903e-09	6.81481e-06	5.654e-06	7.23402e-25	1.05614e-17	8.46444e-10	4.69562e-06
ENSMMUT00000001792	chr1:35133563-35163638	2.73574	8.74024e-25	3.86	3.94017	3.49912	4.30501e-08	7.46677	4.18546e-25	4.40287	10.425	1.59799	1.00264e-15	1.3699	8.55988e-61	6.32541	9.56826	6.66531e-10	5.01244e-26	4.61377	6.82896e-27	2.54125	4.49152	6.21874	0.372999	3.02176	1.23605e-25	5.97814	6.17078	5.25076	0.897884	1.03124e-13	2.15841e-08	6.22529	4.6031	3.39249	0.275747	0.73126	1.17066	3.98033	2.31234	1.60636e-39	7.90619	0.551034	7.04274e-23	3.30385	2.08054	10.962	1.11376
ENSMMUT00000001790	chr1:35136343-35163625	3.60672e-05	5.1894	0.0598709	1.62865e-05	1.99876e-23	1.38365e-37	3.97311e-08	2.05381	0.000128215	3.27596e-05	1.59805e-10	1.42011e-25	4.68966e-05	2.91713	0.00044812	1.43365e-11	2.10022e-26	3.52129e-38	0.934391	2.53947	2.60337e-05	5.30091e-05	2.14025e-12	4.96131e-10	8.94773e-06	5.48814	1.23276	0.000117218	1.34502e-20	4.56036e-31	6.24751e-17	1.23579	0.629289	0.978164	3.77383e-12	9.44118e-19	1.12439e-15	1.5487e-05	4.61286e-05	1.99652	3.1483e-24	0.472118	1.83582e-08	3.354	0.00203197	0.0488794	0.370423	4.154e-15
ENSMMUT00000013878	chr1:35425978-35455232	21.3593	9.73584	35.1008	27.9022	53.1836	43.8459	29.8182	8.50214	20.7933	19.2468	32.5513	26.2664	21.2551	10.0983	35.2295	29.0087	53.7696	41.2063	28.2441	8.59292	20.7051	17.7498	32.1553	25.0532	22.0457	10.3442	35.7336	28.1839	55.6951	40.0403	28.6982	7.34189	21.8718	16.7821	30.4668	24.6272	21.5162	14.1794	19.7871	14.8192	21.8374	20.542	12.0199	7.1991	19.3698	13.8044	19.9908	28.5872
ENSMMUT00000000446	chr1:35601266-35642482	2.28272	0.854954	2.68586	3.20805	1.87129	0.920871	2.32281	0.621208	2.9867	2.00708	2.41357	2.065	2.43795	0.709784	2.89687	2.38927	2.09161	1.32495	2.12345	0.919967	2.21124	2.20899	1.62641	1.94488	2.58879	1.19741	2.79955	2.30627	1.74943	1.17991	2.32104	1.17561	2.68881	2.73258	2.56057	1.53043	1.61613	1.88418	2.1326	2.73651	1.16608	2.3556	2.0571	1.34733	1.39258	1.37839	1.40941	1.47077
ENSMMUT00000024318	chr1:35674548-35682703	0	0	0	9.63242e-05	0.000377554	5.88752e-05	8.94336e-05	0.104757	0	0	0.00040936	7.13611e-05	0	0	0	9.71574e-05	6.62976e-05	5.65432e-05	9.90797e-05	0	0.0605946	0	0.0004553	0	0.000161568	0	0.00071329	0.00132828	7.04015e-05	5.67853e-05	0.00144942	0	0.000141005	0.000387678	0	6.90542e-05	0	0.00019464	0.00327551	0	0	0.00225897	0	0	0.00355549	0	0	0.000104908
ENSMMUT00000000450	chr1:35648942-35655600	2.60623	1.12782	0.574053	1.81348	3.30814	4.2775	2.44543	1.2492	1.79191	1.64048	3.56369	4.78514	2.63433	0.990792	0.922322	1.64225	3.20951	5.26639	3.19093	1.13014	1.79887	1.88007	2.97832	4.27678	2.94518	0.909946	0.729365	1.47668	2.93586	5.34794	2.02622	0.997082	1.7036	2.56966	3.02498	5.09794	5.69683	1.65828	1.99451	1.23173	2.95137	1.36333	2.65431	1.1591	2.84036	1.69956	2.55807	3.94275
ENSMMUT00000047411	chr1:35651135-35654978	5.46921e-07	0.88567	1.65473e-07	1.26805e-07	5.81179e-08	2.68011e-09	1.40027e-07	4.12645e-05	6.87983e-08	5.68439e-06	1.81551e-06	1.61727e-07	3.52183	0.0457291	0.382927	7.52622e-08	3.53633e-08	4.33181e-07	1.56418e-06	1.08526e-05	1.01199e-05	1.04187e-05	2.45065e-07	5.60145e-07	6.65137e-07	5.68432e-05	1.55362e-08	1.3283	1.07732e-07	4.07412e-08	1.16086e-06	1.29688	6.58916e-07	0.498737	1.76481e-07	1.49026e-06	4.76911e-07	2.0023e-06	2.99229e-07	8.19224e-06	2.60484e-07	4.52249e-06	6.87502e-06	0.515811	4.93417e-07	8.14104e-07	2.14135e-07	2.95509e-07
ENSMMUT00000047412	chr1:35651135-35659289	1.81179	1.53397	0.742571	1.49186	1.34093	1.94297	2.25061	2.32518	1.49051	2.59623	1.14656	1.95301	6.41268e-05	1.0439	2.77958e-06	1.14959	1.18785	2.04587	1.21886	3.06381	1.3427	2.5055	1.30718	1.09683	0.789369	2.11675	0.896958	7.30849e-05	1.46301	1.65931	1.29291	1.5195	0.391898	1.02981	1.22977	3.03283	2.48921	1.664	0.790311	0.836079	1.39457	1.27999	2.35677	0.049431	1.59013	1.24058	3.05948	1.77578
ENSMMUT00000024316	chr1:35683966-35690239	1.7542e-06	5.50037e-08	9.68314e-06	1.61092e-06	3.38283e-07	1.37112	3.92751e-07	5.88461e-07	2.27901e-06	3.88874e-07	1.58084e-06	2.77397e-06	6.5746e-05	1.60552e-08	2.11775e-06	1.17462e-06	1.23242e-06	2.54983e-06	6.14753e-06	2.59438e-08	2.4539e-06	3.36641e-06	6.06979e-07	1.73153	2.47764	1.91623e-06	7.00456e-05	3.63949e-08	2.94668e-06	1.19556e-06	1.37934e-06	6.91731e-09	1.63848e-06	5.77614e-07	2.75184e-06	2.2353e-06	5.11624e-07	3.9505e-07	1.83e-07	0.554188	3.66676e-06	1.49631e-06	1.90993e-05	1.91987e-07	4.35233e-07	2.63907e-06	1.28921	1.1969e-06
ENSMMUT00000047410	chr1:35683966-35690239	9.61306	5.26034	15.059	10.5428	24.563	19.683	15.9532	5.13354	12.9512	11.9776	17.817	12.7481	10.6096	3.79564	9.70405	12.0891	27.1698	22.3244	17.4777	6.69588	12.9446	7.56268	21.2669	15.038	6.52345	4.87868	15.163	11.8728	18.1553	21.8749	17.3702	3.81628	16.1103	9.64342	20.9761	17.1802	9.70099	13.7875	11.0133	6.87101	13.3137	11.0825	8.09235	5.73553	9.71344	5.61605	10.0409	15.8085
ENSMMUT00000027748	chr1:35548292-35557337	18.4664	18.6702	9.00964	23.7544	21.1766	14.819	21.2659	20.7581	9.48191	24.6865	16.4877	14.1024	19.9518	20.7178	9.83983	24.6066	22.0506	14.7042	22.3288	22.3089	9.67718	24.7768	17.554	15.4786	19.2849	19.7743	10.0828	25.1533	22.2434	14.9635	21.9058	21.8972	9.96534	24.9356	18.231	15.9422	11.9026	31.0285	14.9518	39.9377	22.2768	43.2294	24.1195	23.14	8.73207	6.72097	20.1419	14.1662
ENSMMUT00000027750	chr1:35557634-35600846	33.4463	16.4062	23.6976	33.5352	62.432	52.5016	33.7865	17.9321	25.7692	30.0531	46.4244	46.5538	31.0624	16.2973	25.1239	32.7287	60.4967	58.7546	32.8763	16.8863	26.0714	33.1706	49.3754	49.8284	32.8985	16.0408	26.9572	33.8492	60.1508	57.2173	32.8938	17.7309	27.0221	32.1552	48.9681	46.3929	38.0107	21.2	21.7453	24.7289	32.8278	33.0521	21.0885	12.7659	25.5629	21.0948	28.9069	42.087
ENSMMUT00000002815	chr1:35772174-35772698	0.00037259	0	0.00188055	0.38369	0.400156	0.0674879	0.00105239	0.0474376	0.0951773	0.00030775	0.0119299	0.91729	0.39703	0.133704	0	0.753468	0.369229	0.88953	1.05597	0.0571845	0.00218417	0.278912	0.723329	0.552365	0.00805105	0	0.378726	0	0.0817826	0.00397086	0.706275	0.00304801	0.0880879	0.00883021	0.105221	0.0850352	0	0.00216789	0.464351	0.400026	0.397324	0.0568598	0	0.0123416	0.0496729	0	0.000598003	0.00260761
ENSMMUT00000008793	chr1:35729733-35756562	6.14859	2.63452	28.9884	14.0251	6.24017	6.31166	7.84681	1.77159	3.5152	6.09073	4.38816	6.67423	4.7129	2.42261	30.6852	13.6419	7.59616	6.4559	6.97852	1.90659	5.09443	5.61573	5.65521	5.89423	5.48439	2.70585	28.1717	14.5323	8.62646	6.19235	6.49766	2.79113	3.73819	5.52587	5.27179	6.19499	5.13569	6.48644	4.58249	7.48261	6.24854	7.7553	4.43313	1.72762	1.9668	2.71155	4.43062	3.6166
ENSMMUT00000008801	chr1:35862375-35904459	0	8.58335e-10	0.243402	3.81508e-06	3.91172e-09	7.1024e-07	4.86572e-10	1.41337e-09	0.193303	7.56357e-09	1.29713e-14	0.100075	4.50577e-09	1.82407e-20	0	0	0.197744	3.07989e-26	6.00048e-06	0	8.74087e-28	3.1992e-13	3.49966e-10	3.6434e-06	0	5.20249e-13	0	1.13134e-24	6.1438e-13	4.55149e-40	8.68587e-17	3.21441e-06	2.0597e-13	2.90349e-06	3.11217e-06	3.56218e-13	0	3.82156e-10	1.16571e-24	2.31948e-42	4.48947e-06	0	0	8.04203e-09	4.47937e-09	6.13901e-09	3.29628e-09	1.00071e-13
ENSMMUT00000047409	chr1:35862382-35904459	0	2.79845e-09	5.22935e-32	0.127954	3.35366e-08	0.253137	6.90971e-06	9.77457e-09	4.99737e-25	2.62052e-07	2.01366e-05	1.02929e-06	9.69521e-07	1.40455e-19	0	0	1.00503e-08	4.31226e-24	0.180752	0	1.97089e-40	0	2.60862e-06	0.151484	0	3.82344e-11	0	1.42269e-22	1.14143e-21	7.2383e-48	0.194186	0.120035	2.08935e-11	0.0412321	0.160411	2.61793e-11	0	1.74426e-07	1.46591e-22	5.71642e-36	0.167649	0	0	1.39587e-06	6.27171e-07	9.57023e-07	3.90065e-08	1.52956e-18
ENSMMUT00000008798	chr1:35862394-35904459	0	5.88574e-10	6.26296e-05	1.37006e-07	0.311954	1.1994e-08	0.116768	7.62324e-10	1.0093e-23	2.43892e-09	0.186774	9.11155e-23	8.11029e-10	9.50674e-21	0	0	4.6788e-22	6.74187e-09	8.30075e-37	0	2.48091e-30	8.11429e-14	2.03133e-11	1.22167e-07	0.114653	1.31954e-13	0	1.14032e-14	0.27124	5.71753e-29	0.0631382	1.11543e-07	4.71337e-14	1.37186e-07	0.0630449	9.03494e-14	0	5.41063e-11	1.17496e-14	0.182508	1.55789e-07	0.0458494	0.10217	1.55032e-09	9.24828e-10	1.22475e-09	0.0795415	0.0732796
ENSMMUT00000008802	chr1:35863497-35883925	0	0	0	4.4291e-10	0	5.55937e-18	0.285055	0	0.276498	0	4.41975e-24	0	0	0.252713	0	0	0.00465192	0.259914	0	0.12817	0	0	0.328106	0.497041	0.279899	0	0	0.0713746	0.184908	0.00054273	0.445037	0	0	0	0.140223	0	0	6.32566e-14	0.0735428	0	0	0	0	0.226682	0	0.26669	0	0.431373
ENSMMUT00000008800	chr1:35863497-35883925	0	0	2.9839e-48	0.224925	1.96374e-09	0.0098106	2.97421e-32	8.55388e-10	5.97078e-05	0	1.86696e-35	2.38896e-15	7.00182e-10	1.21252e-07	0	0	4.01297e-08	0.358542	5.54925e-08	6.93165e-08	0.0130248	0.0703658	1.93129e-29	1.71356e-35	6.79136e-08	0.114428	0	0.307141	2.26445e-06	5.7121e-10	5.0868e-08	0.0541737	0.32119	0	7.19959e-12	0.0783495	0	1.09247e-06	0.316471	0.00162796	5.32803e-42	0	0	4.42238e-18	0	6.62296e-17	9.18693e-11	4.69586e-08
ENSMMUT00000008799	chr1:35863497-35904122	0	0.0828594	4.89033e-07	8.20623e-33	5.32393e-12	0.0284794	1.12668e-43	0.271697	1.37663e-41	0.0578298	1.01879e-26	0.110871	0.259905	1.62323e-17	0	0	0.0553903	5.61565e-07	1.77821e-20	0	0.304629	5.17515e-07	0.0604437	5.27616e-95	2.4742e-10	8.41576e-07	0	5.15527e-07	1.162e-13	0.411492	3.06062e-50	1.4363e-14	9.73498e-07	0	3.58348e-41	5.76232e-07	0	0.392322	5.31188e-07	4.26829e-21	0.174654	0	0	0.226975	0.061858	0.121198	0.140758	1.2731e-10
ENSMMUT00000021155	chr1:35924515-35960135	0.4103	0.384177	0.358809	0.760091	0.46715	0.365115	0.788025	0.708592	0.273388	0.755636	0.50182	0.391141	0.383425	0.744203	0.621275	0.707022	0.563923	0.381037	0.587188	0.539205	0.273248	0.419106	0.508421	0.436982	0.443156	0.609803	0.599043	1.00976	0.433717	0.337399	0.620814	0.69221	0.327229	0.602785	0.615815	0.638584	0.250419	0.978954	0.355938	0.943695	0.61645	1.08711	0.414371	0.191187	0.312881	0.0884834	0.490331	0.259638
ENSMMUT00000004622	chr1:36092351-36096646	0	0	0	0	0	0	0	0	0	0	0	0	0	0	0	0	0	0	0	0	0.0916585	0	0	0	0	0	0	0	0	0	0	0	0.0928787	0	0	0	0	0	0	0.105518	0	0	0	0.000867351	0	0	0	0
ENSMMUT00000004621	chr1:36057398-36086325	3.17346	4.15624	2.27312	4.85639	5.34225	5.63679	5.8675	4.55813	1.95689	3.52796	3.67938	3.9284	3.22987	4.14131	2.63258	4.82893	6.50651	4.90216	6.37399	4.58616	2.31698	4.09124	3.71337	3.85205	4.60265	4.80717	2.92219	5.071	6.48083	5.4001	5.59088	4.72617	1.88906	4.06899	3.64859	4.13412	3.59759	5.16263	3.28767	4.56818	4.92372	5.88883	3.8274	4.47526	1.53745	1.73127	3.85504	3.61868
ENSMMUT00000008795	chr1:35804194-35831373	44.3281	20.5511	48.0842	42.0816	87.3467	88.0548	54.4195	17.7152	39.3005	33.9112	60.4898	60.4282	44.249	22.4296	50.73	40.0838	88.7815	88.0293	54.1732	17.2272	37.3716	38.5825	60.3662	62.1468	42.9012	23.5012	48.3926	39.9771	87.5378	85.5259	56.8424	15.9127	36.4439	34.716	60.3616	59.2005	73.7787	22.4706	40.9701	21.8003	47.3681	29.5028	19.2718	14.1754	59.8937	42.7179	40.9379	80.4228
ENSMMUT00000001360	chr1:36972339-37024689	0	0	0	0	0	0	0	0	0	0	0	0	0	0	0	0	0	0	0.160953	0	0.163418	0	0.0261282	0	0	0	0	0	0	0	0.040838	0	0	0.0367181	0	0	0	0	0	0	0	0	0	0	0	0	0	0
ENSMMUT00000047402	chr1:36982976-37024695	0	0	0	0	0	0	0	0	0	0	0	0	0	0	0	0	0	0	9.45568e-06	0	9.60045e-06	0	3.26865e-06	0	0	0	0	0	0	0	5.10884e-06	0	0	1.62254e-06	0	0	0	0	0	0	0	0	0	0	0	0	0	0
ENSMMUT00000048685	chr1:37469517-37469612	0	0	0	0	0	0	0	0	0	0	0	0	0	0	0	0	0	0	0	0	0	0	0	0	0	0	0	0	0	0	0	0	0	0	0	0	0	0	0	0	0	0	0	0	0	0	0	0
ENSMMUT00000008962	chr1:36267210-36289103	2.00201e-06	4.1236e-06	1.08495e-06	1.75163e-06	5.83608e-09	1.68267e-06	4.13382e-17	1.70582e-06	0.276578	1.59941e-06	1.04134e-12	3.92065e-17	2.31035e-06	2.31516e-06	2.88896e-07	0.227262	2.11991e-06	1.55581e-06	0.141327	1.24581e-06	1.54384e-06	0.200212	1.02021e-06	1.2354e-16	5.47164e-10	3.22806e-10	3.81374e-12	1.94513e-09	1.98953e-06	1.57444e-06	2.19898e-06	1.35544e-06	1.68039e-09	0.0645347	1.11794e-06	1.24985e-16	1.99524e-06	1.80818e-06	1.83308e-06	1.74023e-09	0.200408	1.82137e-06	2.11993e-06	4.66923e-17	2.21557e-09	1.51111e-06	2.60058e-09	9.34698e-09
ENSMMUT00000025149	chr1:36267235-36285830	0	3.04187e-14	3.21312e-30	0.0773832	0	1.77962e-28	0	0	0.000875288	2.62755e-15	6.47984e-14	3.00864e-86	0	0	9.40917e-23	6.1519e-09	0	0	8.81292e-39	1.70626e-71	3.32191e-33	4.60258e-07	1.14466e-69	1.75335e-07	0	0	0.105329	9.60238e-10	1.43123e-63	0	0.054997	6.08744e-25	0	7.43216e-16	5.77976e-51	1.77389e-07	3.77716e-44	0	6.34291e-26	1.74709e-25	4.5681e-08	3.59507e-34	1.88522e-21	0	0.173235	3.13042e-33	6.72449e-12	3.96676e-07
ENSMMUT00000008961	chr1:36272642-36289103	0.213475	0.141328	6.83968e-07	0.294097	1.75765e-07	0.225145	0.000426214	0.0748999	4.44124e-21	0.13591	5.26524e-06	0.000360863	0.124681	0.0358497	0.0274997	2.41248e-07	0.0445102	0.0240913	3.9232e-06	0.0497011	0.16462	0.0899889	0.171292	0.000365481	2.17026e-06	4.46225e-06	7.65128e-06	2.04164e-07	0.197451	0.0243798	0.0753657	0.115179	2.47924e-07	6.36559e-07	0.0383154	0.000369759	0.135115	0.271017	0.307773	8.25256e-08	1.05342e-10	0.293039	0.143559	0.000481419	1.47688e-07	0.16113	8.77353e-08	3.98071e-14
ENSMMUT00000047406	chr1:36272642-36289843	9.11574e-14	9.84847e-13	0.326689	5.20336e-15	0.0953061	4.14019e-15	0.114787	0.0460309	0.0897457	0.0860373	0.101138	0.0968125	2.84357e-13	1.76405e-12	0.208373	0.049877	0.094742	1.18546e-12	0.0697875	0.115201	0.0866724	1.03858e-10	0.0537301	0.0987814	0.0953539	0.123492	0.177433	0.205838	2.77819e-20	1.19965e-12	5.25186e-13	7.73787e-14	0.157271	0.118264	0.060292	0.0999369	1.7629e-13	5.00766e-14	1.59511e-14	0.243092	8.00964e-07	4.01719e-14	0.114394	0.129654	4.81171e-12	6.88052e-14	0.0833634	0.112863
ENSMMUT00000002617	chr1:37556531-37560008	0	0.178369	0	0	0	0	0	0.109664	0	0	0	0	0	0	0	0.0668683	0	0	0	0.045897	0	0	0	0	0	0.183198	0	0	0	0	0	0	0	0	0	0	0	0.135127	0.0699168	0	0	0	0	0.162738	0	0	0	0
ENSMMUT00000002618	chr1:37562685-37563834	0	0	0	0	0	0	0	0	0	0.0518072	0	0	0.0356077	0	0	0	0.0834041	0	0	0	0	0.0685104	0	0	0	0	0	0	0	0	0	0.0565772	0	0.0693403	0.0210697	0	0	0	0.0850389	0	0	0	0	0	0	0	0	0
ENSMMUT00000047401	chr1:37583047-37588088	0	0	1.72121e-06	1.38303e-06	0	0	0	0	0	0	0	0	0	0	1.38604e-06	1.1082e-06	0	0	0	0	0	9.33511e-07	0	0	0	0	1.23716e-06	0	0	0	0	0	0	0	0	0	0	0	1.86875e-06	0.182431	0	0	0	0	0	0	0	0
ENSMMUT00000031905	chr1:37584018-37588090	0	0	0.332806	0.267416	0	0	0	0	0	0	0	0	0	0	0.462202	0.0500935	0	0	0	0	0	0.0421971	0	0	0	0	0.412556	0	0	0	0	0	0	0	0	0	0	0	0.209513	2.45086e-07	0	0	0	0	0	0	0	0
ENSMMUT00000031907	chr1:37596112-37596995	0	0.90476	0.140836	0	0.134465	0	0	0.648969	0	0	0	0	0.0687493	0.612035	0	0.113061	0	0	0	0.388014	0	0	0.283363	0.209619	0	0.619505	0	0	0	0	0	0.410681	0	0	0.0406801	0	0	2.5132	0	0	0	0	0.96336	0.687895	0	0	0	0
ENSMMUT00000047404	chr1:36325803-36899044	0.00845163	0.0100718	0	0.0302516	0.0359456	0.00701949	0.00813556	0.0278861	2.34247e-08	1.59899e-06	2.87696e-08	0.0360855	1.69725e-08	0	0	0.0302238	0.00774405	0.00686775	0.031774	1.91587e-08	9.91308e-08	2.54626e-07	6.57706e-09	1.22002e-08	2.6105e-08	0	2.32287e-07	0	0.00781724	0	0	0.00525317	1.89126e-07	0.0526289	0.0187046	1.90476e-07	0	1.32962e-08	0.0316018	0.0515884	0	0.0371531	1.60182e-08	0.0367781	0	0	0	0
ENSMMUT00000047405	chr1:36325803-36899044	9.04305e-06	1.07766e-05	0	1.52392e-05	1.81075e-05	7.5107e-06	8.70487e-06	9.49462e-06	9.20432e-09	0.0826199	0.0204062	8.82005e-06	5.7363e-09	0	0.00828745	1.52252e-05	8.28595e-06	7.34833e-06	1.08184e-05	6.8774e-09	0.0371124	0.0815087	0.0363482	0.0272029	1.02575e-08	0	0.05244	0	8.36427e-06	0	0	5.62078e-06	0.04407	7.70714e-06	9.42238e-06	0.0430011	0	0.0296467	1.59193e-05	1.05238e-05	0	1.26498e-05	0.035716	1.85269e-05	0	0	0	0
ENSMMUT00000003898	chr1:36410028-36971303	0	0	0	3.7556e-32	0	0	0	4.28413e-80	0.0109333	1.37246e-21	0	2.08261e-101	0.0650404	0	0	3.75215e-32	0	0	0	0.0316271	0	1.41193e-14	0	0	0.0121843	0	0	0	0	0	0	0	1.1089e-32	5.68285e-20	2.32209e-32	0	0	0	0	0	0	0	0	0	0	0	0	0
ENSMMUT00000003899	chr1:36574885-36614841	0	0	0	0	0	0	0	0	0	0	0	0.141759	0.139606	0	0	0	0	0	0	0	0	0.117812	0	0	0	0	0	0	0	0	0	0	0	0	0	0	0	0	0	0	0	0	0	0	0	0	0	0
ENSMMUT00000047403	chr1:36657869-36662065	0	0	0	0	0	0	0	0	0	0	0	0	0	0	0	0	0	0	0	0	0	0	0	0	0	0	0	0	0	0	0	0	0	0	0	0	0	0	0	0	0	0	0	0	0	0	0	0
ENSMMUT00000008730	chr1:36661345-36662065	0	0	0	0	0	0	0	0	0	0	0	0	0	0	0	0	0	0	0	0	0	0	0	0	0	0	0	0	0	0	0	0	0	0	0	0	0	0	0	0	0	0	0	0	0	0	0	0
ENSMMUT00000051654	chr1:36907561-36907650	0	0	0	0	0	0	0	0	0	0	0	0	0	0	0	0	0	0	0	0	0	0	0	0	0	0	0	0	0	0	0	0	0	0	0	0	0	0	0	0	0	0	0	0	0	0	0	0
ENSMMUT00000007043	chr1:37667565-37708043	0	0	3.3371e-05	0	0	0.0211697	0	0	0.0216153	0.0211995	0.0422362	0.0376016	0.0238193	0	1.1313e-06	0.0227743	0.0233548	0	0.0212785	0.0312636	0	0	0	0	0	0	0	0	0	0	0	0	0.0218919	0	0.0140943	0	0	0	0.0238126	0	0	0	0	0	0.0226764	0.0384776	0	0
ENSMMUT00000017538	chr1:37657139-37661884	6.80453	3.31729	6.31123	8.39054	13.0375	14.8994	6.74802	4.07903	6.38249	6.25972	10.0789	9.70887	7.22595	3.49069	8.53413	6.81682	14.0756	12.9855	8.43476	4.80538	6.37923	7.52701	8.66283	10.1623	6.33332	4.03805	7.16502	6.63703	12.7783	13.7345	8.56108	3.909	6.02141	6.8328	11.858	10.2819	9.07372	5.30538	7.70552	6.74021	12.7947	8.05118	6.16723	5.1564	6.97097	4.43566	6.82741	8.5525
ENSMMUT00000007044	chr1:37775730-37776284	0	0	0	0	0	0	0	0	0	0	0	0	0.000120963	0	0	0	0	0	0	0	0	0	0	0	0	0	0	0	0	0	0	0	0	0	0	0	0	0	0	0	0	0	0	0	0	0	0	0
ENSMMUT00000004623	chr1:36107375-36134163	13.8437	3.91082	12.6124	13.1585	24.9015	19.2183	17.7929	4.33922	8.90915	13.0347	16.093	15.5135	12.9843	4.28735	10.2836	15.86	24.1471	21.6781	16.7688	4.75204	8.3419	12.7928	16.5029	15.9399	12.2615	4.12873	12.5966	14.6409	27.3589	20.1341	15.8796	5.1971	8.95198	13.5291	17.173	16.1881	10.8443	12.9855	10.0237	13.0869	17.3854	18.0954	13.0505	4.18983	7.32166	5.83844	11.714	13.9924
ENSMMUT00000004629	chr1:36107375-36221357	4.82137e-08	0.13979	0.0688333	0.21695	0.0660308	0.0520217	0.0612436	0.0440726	0.264065	0.0510755	1.69345e-21	0.0502264	0.0583173	6.53941e-08	0.252021	0.0558542	4.13394e-100	0.15399	2.30024e-10	0.14647	0.154268	0.0466733	0.0338795	1.25809e-70	0.0583489	0.230432	0.0631902	0.111669	3.53032e-20	8.78726e-14	0.264538	3.31259e-08	0.107921	0.23557	0.0345968	6.61811e-40	0.0543138	0.336662	4.86222e-08	0.240032	1.21708e-09	5.83868e-08	0.0665153	0.125111	0.0555834	0.0469015	0.0872332	4.62165e-12
[truncated: 41,610 more rows]
[truncated: 60 more columns]
